# Supplementary material for: Exploring the Relationships between Four New Species of Boletoid Fungi from Northern China and Their Related Species
Source: J Fungi (Basel). 2022 Feb 22;8(3):218. doi: 10.3390/jof8030218 (PMC8955560; doi:10.3390/jof8030218)
Supplement: Supplementary file 1 [file jof-08-00218-s001.zip]

Archive with 4 entries (4 files):
- Supplementary File S1. Tengioboletus.fas
- Supplementary File S2. Butyriboletus.fas
- Supplementary File S3. Suillellus multigene.fas
- Supplementary File S4. Suillellus ITS.fas
