# Supplementary material for: Exploring the Relationships between Four New Species of Boletoid Fungi from Northern China and Their Related Species
Source: J Fungi (Basel). 2022 Feb 22;8(3):218. doi: 10.3390/jof8030218 (PMC8955560; doi:10.3390/jof8030218)
Supplement: Supplementary file 1 [file jof-08-00218-s001.zip › Supplementary File S1. Tengioboletus.fas]

>Boletus_bainiugan_HKAS52235
GGGAAAAGCTCAAATTTTGAATCTGGCGGTCTTTGCA-GACCGTCCGAGTTGTAATCTAGAGAAGCGTCTTCCGCGCCGGC-CCGTGTACAAGTCTCCTGGAAGGGAGCGTCTTAGAGGGTGAGAATCCCGTCTCTGACACGGACCAC-CGGGGCTA-TGTGATGCGCTCTCGACGAGTCGAGTTGTTTGGGAATGCAGCTCAAAAAGGGTGGTAAACTCCATCTAAAGCTAAATATTGGCGAGAGACCGATAGCGAACAAGTACCGTGAGGGAAAGATGAAAAGGA-CTCTGGAAAGAGAGTTAAACAGTACGTGAAATTGCTGAAAGGGAAACGCTCGATGTCCAGTCGCGTCGTCC-GGGGGTCAACCTTGCT-----TCACCGCACGGTGTATTTCCTGG-TC-GACGGGTCAGCATCAGTTT--CGGT----CGTCCTACAAGG--GCCGA-GAGGAAAGTGGCA--CCCTTCCGAGGGTGTGTTATAGCCTTTCGGTCGTATGCGGCGAG--CGGGACTGAGGAGACTCGGCAC-GCCTCG----CGG-T----GC-GCTA-GAGATGCTGGCATAATGGCAT-TGAGCGACCCGTCTTGAAACACGGACCAAGGAGTCTAACATGCCTGCGAGTGTTTGGGTGGC--AAACCCGAGCGCGAAACGAAAGTGAAAG-TCGAGATCTCCTCTCACGGGAGTGCACCGACGCCCGGATCC--GTCGTC---TTCGACGGTGGAT--CTGCGGTAGAGCATGCATGTTGGGACCCGAAAGATGGTGAACTATGCCTGAATAGGGCGAAGCCAGAGGAAACTCTGGTGGAGGCTCGTAGCGATTCTGACGTGCAAATCGATCGTCGAATTTGGGTATAGGGGCGAAAGACTAACCACTATCAGTGTGCTGACGGCATGCTTTGTGGTCCCGACTCTTCTGCTTCTCTCTTGCCTGTGACGC---AAGTGAGAGA-GTGGCATCCTACGGCCTA-GCATATA-CACCAATGTTGTGCT----TGTCCGCTGCCTCCTTGTGACGCTTT----------TT--CATGTAGT-AGTAACCCTTTTGTGCATGTCGCATC--TT-TCTTCCGAACATGATTACTGACGTT-TTT---ACCC-CTCC--ACTTGCAATTTCCGTCTCGATTCTCCTTCGATATGATGTGCGTTTATCAGTCCGACCCAAATTTTGCCGACAAAATACGACATGTTCGCGATCCTAAAGCCCGAATGGCCGTTGTCTGGACGCATTGCAAGACGAAAATGGTTTGCGAAACTGATGAACCCAAAGAGGAGGGTGCTGAAGGGGATGCCGAAGAGCCCAAGAAAGGGCATGGTGGTTGCGGTCACATCCAACCACAGATCCGAAAGGAAGGTCTCAAGCTATTCGTCCAGTATAAGCGACCCAAGGACGAAGATGAGGTTCGTATA-AGTAACGCAATGCGTTAAGGACTGACCTTTCTAAACGTTCGACCACTTGCGTATATCTAGGACGTCAAGTCGCTGCAGCCAGACAAAAGGCTATTCACACCGTCCGAGGTGTACACCACGTTCAAAAAGATGTCTGATTCGGATTTGCACTTGATTGGACTCTCGGACGAATATGCGCGGCCTGAGTGGATGATTTTGACGGTTCATATTCTGCTCCCGTCATCGAGTTCTTGGARGAATGGGGTCTCGAATCACTGGAAGAGAACGCGCATTCGTCRACGCCATGCACGAAAGTTTTTGTGAATGGTGTCTGGATGGGTGTGCATCGTGATCCCGCCAACCTTGTCAAGACGATCAAAAAACTTCGCCGAAAAGATGACATCAGTCCCGAAGTYTCCGTCGTCCGCGACATCCGYGAGAGGGAGCTTCGCCTCTACACCGATGCAGGGCGAGTTTGTCGACCTCTTTTCATTGTCGAAAACCAGCAGCTTTCCYTGCAGAAAAAGCATATCAAATGGCTCAATCAGGGCTACCGCGATGGCGATGGCGAAGAGTTCAAGTGGGAGCAGTTGGTGAAGACAGGGATAATCGAGTTATTGGATGCCGAGGAGGAGGAAACTGTCATGATATCCATGACACCGGAAGACTTGGAGAACTCCAGGTTGCAATCTGCAGGCATCAATCCTCATGAAAATGACGCAGACTATGACCCTGCGGCGCGTCTAAAGGCTGGAATCAATGCGCACACATGGACTCACTGCGAGATTCAYCCTAGTATGATTCTTGGTGTCTGCGCTAGTATCATTCCTTTCCCGGATCACAACCAAGTGCGTACTACTTCGGCTTCCATTGATGATGCCCTTACATACAGCCTCCACAGTCGCCACGTAATACTTACCAATCTGCAATGCGTGACTTCATCAAGAACATGATTACTGGTACCTCCCAGGCTGATTGCGCCATTCTCATTATT-GCYGCTGGTACCGGTGAGTTCGAGGCTGGTATCTCCAAAGACGGTCAAACCCGTGAACACGCTCTTCTGGCGTTCACCCTTGGCGTGCGTCAACTCATTGTCGCTGTCAACAAGATGGACACGACCAAGGTGTGTTGTACATTCT--------CCTTGAAGGGATATCGTTTGATGTG-CATCGCCGATAGTGGAGCGAGGACCGCTTCAACGAAATCATCAAGGAAACCTCGACGTTTATCAAGAAGGTTGGCTACAACCCCAAGGCTGTCGCCTTTGTACCTATCTCCGGCTGGCATGGTGACAACATGCTGGAGGAATCCGCCAAGTAAGCATTGTTTTA---TCARGTTGGTTCCCGGCATTCACAGA-GCATCGSAATAGCATGCCTTGGTACAAGGGCTGGACCAAGGAGGTCAAGGGTGGTGTTGTCAAGGGAAAGACTCTCCTCGATGCCATTGATGCYATCGAACCGCCTACTCGTCCCTCCGACAAGCCTCTTCGCCTTCCTCTCCAGGATGTATACAAGATTGGTGGTATTGGAACGGTGCCCGTCGGTCGTGTCGAGACTGG
>Boletus_bainiugan_HKAS55393
GGGAAAAGCTCAAATTTTGAATCTGGCGGTCTTTGCA-GACCGTCCGAGTTGTAATCTAGAGAAGCGTCTTCCGCGCCGGC-CCGTGTACAAGTCTCCTGGAAGGGAGCGTCTTAGAGGGTGAGAATCCCGTCTCTGACACGGACCAC-CGGGGCTA-TGTGATGCGCTCTCGACGAGTCGAGTTGTTTGGGAATGCAGCTCAAAAAGGGTGGTAAACTCCATCTAAAGCTAAATATTGGCGAGAGACCGATAGCGAACAAGTACCGTGAGGGAAAGATGAAAAGGA-CTCTGGAAAGAGAGTTAAACAGTACGTGAAATTGCTGAAAGGGAAACGCTCGATGTCCAGTCGCGTCGTCC-GGGGGTCAACCTTGCT-----TCACCGCACGGTGTATTTCCTGG-TC-GACGGGTCAGCATCAGTTT--CGGT----CGTCCTACAAGG--GCTGA-GAGGAAAGTGGCA--CCCTTCCGAGGGTGTGTTATAGCCTTTCGGTCGTATGCGGCGAG--CGGGACTGAGGAGACTCGGCAC-GCCTCG----CGG-T----GT-GCTA-GAGATGCTGGCATAATGGCAT-TGAGCGACCCGTCTTGAAACACGGACCAAGGAGTCTAACATGCCTGCGAGTGTTTGGGTGGC--AAACCCGAGCGCGAAACGAAAGTGAAAG-TCGAGATCTCCTCTCACGGGAGTGCACCGACGCCCGGATCC--GTCGTC---TTCGACGGTGGAT--CTGCGGTAGAGCATGCATGTTGGGACCCGAAAGATGGTGAACTATGCCTGAATAGGGCGAAGCCAGAGGAAACTCTGGTGGAGGCTCGTAGCGATTCTGACGTGCAAATCGATCGTCGAATTTGGGTATAGGGGCGAAAGACTAACCACTATCAGTGTGCTGACGGCATGCTTTGTGGTCCCGACTCTTCTGCTTCTCTCTTGCCTGTGACGC---AAGTGAGAGA-GTGGCATCCCTCGGCCTA-GCATATA-CACCAATGTTGTGCT----TGTCCGCTGCCTCCTTGTGACGCTTT----------TT--CATGTAGT-AGTAACCCTTTTGTGCATGTCGCATC--TT-TCTTTCGAACATGATTACTGACGTT-TTT---ACCC-CTCC--ACTTGCAATTTCCGTCTCGATTCTCCTTCGATATGATGTGCGTTTATCAGTCCGACCCAAATTTTGCCGACAAAATACGACATGTTCGCGATCCTAAAGCCCGAATGGCCGTTGTCTGGACGCATTGCAAGACGAAAATGGTTTGCGAAACTGATGAACCCAAAGAGGAGGGTGCTGAAGGGGATGCCGAAGAGCCCAAGAAAGGGCATGGTGGTTGCGGTCACATCCAACCACTGATCCGAAAGGAAGGTCTCAAGCTATTCGTCCAGTATAAGCGACCCAAGGACGAAGATGAGGTTCGTATA-AGTAACGCAATGCGTTAAGGACTGACCTTTCTAAACGTTCGACCACTTGCGTATATCTAGGACGTCAAGTCGCTGCAGCCAGACAAAAGGCTATTCACACCGTCCGAGGTGTACACCACGTTCAAAAAGATGTCTGATTCGGATTTGCACTTGATTGGACTCTCGGACGAATATGCGCGGCCTGAGTGGATGATTTTGAC????????????????????????????????????????????????????????????????????????????????????????????????????????????????????????????????????????????????????????????????????????????????????????????????????????????????????????????????????????????????????????????????????????????????????????????????????????????????????????????????????????????????????????????????????????????????????????????????????????????????????????????????????????????????????????????????????????????????????????????????????????????????????????????????????????????????????????????????????????????????????????????????????????????????????????????????????????????????????????????????????????????????????????????????????????????????????????????????????????????????????????????????????????????????????????????????????????????????????????????????????????????????????????????????????????????????????????????????????????????????????????????????????????????????????????????????????????????????????????????????????????????????????????????????????????????????????????????????????????????????????????????????????????????????????????????????????????????????????????????????????????????????????????????????????????????????????????????????????????????????????????????????????????????????????????????????????????????????????????????????????????????????????????????????????????????????????????????????????
>Boletus_fagacicola_HKAS55975
GGGAAAAGCTCAAATTTCGAATCTGGCAGTCTTTGAG-GGCTGTCCGAGTTGTAATCTAGAGAAGCGTCTTCCGTGCCAGC-CCGTGTACAAGTCTCCTGGAAGGGAGCGTCATAGAGGGTGAGAATCCCGTCTCTGACACGGATCACTCGGTGCTA-TGTGATGCGCTCTCGACGAGTCGAGTTGTTTGGGAATGCAGCTCAAAAAGGGTGGTAAACTCCATCTAAAGCTAAATACTGGCGAGAGACCGATAGCGAACAAGTACCGTGAGGGAAAGATGAAAAGGA-CTCTGGAAAGAGAGTTAAACAGTACGTGAAATTGCTGAAAGGGAAACGCTCGACGTC-AGTCACGTCGATT-GGGGGTCAACCTTTGTGGA--TTTCCACTGGGTGTATTTCCTAG-TCCGACGGGTCAGCATCAGTTT--CGGT----CGTCATACAAGG--GCCGA-G-GGAACGTGGCA--CCCTTCCGGGGGTGTGTTATAGCCCTTTGGTCATATGTGATGGC-TCGGGACTGAGGAGACTCGG--C-GCCTCG--------T----GC-GCCA-GAGATGCTGGCATAATGGCCT-TGAGCGACCCGTCTTGAAACACGGACCAAGGAGTCTAACATGCCTGCGAGTGTTTGGGTGGC--AAACTCGATCGCGAAACGAAAGTGAAAG-TCGAGAACTCCACTCGATGGAGTGCATCGACGCCCGGATGC--ATCGTC---TTCGACGAAGGAT--CTGCGGTAGAGCATGCATGTTGGGACCCGAAAGATGGTGAACTATGCCTGAATAGGGCGAAGCCAGAGGAAACTCTGGTGGAGGCTCGTAGCGATTCTGACGTGCAAATCGATCGTCGAATTTGGGTATAGGGGCGAAAGACTAACCACTAT-GGTGTGCTGACGGCATGCTTTGTGGTCCCGACTCTTCTGCTTCTCTCTTGCCTGTAACGC---AAG----AGT-GAAGCGTCCTGTGGCCTA-GCATATA-CATGAATGTTGTGCT----TGTCCGCTGCCTCCTTGTGACGCATT----------TA--CTTGTAGTTAGTGACCCTTTTGCGCACGTCGCATC--CT-T-TTCCGAACATGATCACTGACGTT-TTT---ATCC-CTCCACACTTGCAATTATCGT--CAATTCACCTTCAATATGATGTGCGTTTATCAGTCCGACCCAAATTTTGCCGACAAGATACGACATGTTCGCGATCCTAAAGCCCGGATGGCCATTGTCTGGGCGCATTGCAAGACGAAAATGGTCTGCGAAACTGACGAACCCAAAGAAGAGGGCGTTGAAGGTGATGCCGAAGAGCCCAAGAAAGGGCATGGTGGTTGTGGACACATCCAACCGCTGATCCGAAAGGAAGGTCTCAAGCTATTCGTACAGTATAAGCGACCCAAGGATGAAGACGAGGTTCGTATA-AGTAACGCAATGCGTTAAGGACTGACCTTGCTAAACATTCGACCACTTGGGTATA--TAGGACGTGAAGTCTCTGCAGCCGGACAAAAGGCTGTTCACGCCTTCCGAAGTTTACACCACGTTCAAAAAGATGTCTGATTCGGACTTGCACTTGATTGGACTCTCGGACGAATATGCGCGGCCCGAGTGGATGATTTTGAC????????????????????????????????????????????????????????????????????????????????????????????????????????????????????????????????????????????????????????????????????????????????????????????????????????????????????????????????????????????????????????????????????????????????????????????????????????????????????????????????????????????????????????????????????????????????????????????????????????????????????????????????????????????????????????????????????????????????????????????????????????????????????????????????????????????????????????????????????????????????????????????????????????????????????????????????????????????????????????????????????????????????????????????????????????????????????????????????????????????????????????????????????????????????????????????????????????????????????????????????????????????????????????????????????????????????????????????????????????????????????????????????????????????????????????????????????????????????????????????????????????????????????????????????????????????????????????????????????????????????????????????????????????????????????????????????????????????????????????????????????????????????????????????????????????????????????????????????????????????????????????????????????????????????????????????????????????????????????????????????????????????????????????????????????????????????????????????????????
>Boletus_fagacicola_HKAS71347
GGGAAAAGCTCAAATTTCGAATCTGGCAGTCTTTGAG-GGCTGTCCGAGTTGTAATCTAGAGAAGCGTCTTCCGTGCCAGC-CCGTGTACAAGTCTCCTGGAAGGGAGCGTCATAGAGGGTGAGAATCCCGTCTCTGACACGGATCACTCGGTGCTA-TGTGATGCGCTCTCGACGAGTCGAGTTGTTTGGGAATGCAGCTCAAAAAGGGTGGTAAACTCCATCTAAAGCTAAATACTGGCGAGAGACCGATAGCGAACAAGTACCGTGAGGGAAAGATGAAAAGGA-CTCTGGAAAGAGAGTTAAACAGTACGTGAAATTGCTGAAAGGGAAACGCTCGACGTC-AGTCACGTCGATT-GGGGGTCAACCTTTGTGGA--TTTCCACTGGGTGTATTTCCTAG-TCCGACGGGTCAGCATCAGTTT--CGGT----CGTCATACAAGG--GCCGA-G-GGAACGTGGCA--CCCTTCCGGGGGTGTGTTATAGCCCTTTGGTCATATGTGATGGC-TCGGGACTGAGGAGACTCGG--C-GCCTCG--------T----GC-GCCA-GAGATGCTGGCATAATGGCGT-TGAGCGACCCGTCTTGAAACACGGACCAAGGAGTCTAACATGCCTGCGAGTGTTTGGGTGGC--AAACTCGATCGCGAAACGAAAGTGAAAG-TCGAGAACTCCACTCGATGGAGTGCATCGACGCCCGGATGC--ATCGTC---TTCGACGAAGGAT--CTGCGGTAGAGCATGCATGTTGGGACCCGAAAGATGGTGAACTATGCCTGAATAGGGCGAAGCCAGAGGAAACTCTGGTGGAGGCTCGTAGCGATTCTGACGTGCAAATCGATCGTCGAATTTGGGTATAGGGGCGAAAGACTAACCATTAT-GGTGTGCTGACGGCATGCTTTGTGATCCCGACTCTTCTGCTTCTCTCTTGCCTGTGACGC---AAGTAAGAGT-GAAGCATCCTGTGGCCTA-GCATA---CATTAATGTTGTGCA----TGTCCGCTGCCTCCTTGTGACGCATT----------TA--CTTGTAGT-AGTGACCCTTTTGCGCACGTCGCATT--CT-T-TTCCGAACATGATCACTGACGTT-TTT---ATCC-CTCCACACTTGCAATGATCGT--CGATTCACCTTCAATATGATGTGCGTTTATCAGTCCGACCCAAATTTTGCCGACAAGATACGACATGTTCGCGATCCTAAAGCCCGGATGGCCATTGTCTGGGCGCATTGCAAGACGAAAATGGTCTGCGAAACTGACGAACCCAAAGAAGAGGGCGTTGAAGGGGATGCCGAAGAGCCCAAGAAAGGGCATGGTGGTTGTGGACACATCCAACCGCTGATCCGAAAGGAAGGTCTCAAGTTATTCGTACAGTATAAGCGACCCAAGGATGAAGACGAGGTTCGTATA-AGTAACGCAATGCATTAAGGGCTGACCTTGCTAAACATTCGACCACTTGGGTATA--TAGGACGTGAAGTCTCTGCAGCCAGACAAAAGGCTGTTCACGCCTTCTGAAGTTTACACCACGTTCAAAAAGATGTCTGATTCGGACTTGCACTTGATTGGACTCTCGGACGAATATGCGCGGCCTGAATGGATGATTTTGAC????????????????????????????????????????????????????????????????????????????????????????????????????????????????????????????????????????????????????????????????????????????????????????????????????????????????????????????????????????????????????????????????????????????????????????????????????????????????????????????????????????????????????????????????????????????????????????????????????????????????????????????????????????????????????????????????????????????????????????????????????????????????????????????????????????????????????????????????????????????????????????????????????????????????????????????????????????????????????????????????????????????????????????????????????????????????????????????????????????????????????????????????????????????????????????????????????????????????????????????????????????????????????????????????????????????????????????????????????????????????????????????????????????????????????????????????????????????????????????????????????????????????????????????????????????????????????????????????????????????????????????????????????????????????????????????????????????????????????????????????????????????????????????????????????????????????????????????????????????????????????????????????????????????????????????????????????????????????????????????????????????????????????????????????????????????????????????????????????
>Porphyrellus_aff__alboater_HKAS55375
GGGAAAAGCTCAAATTTTGAATCTGGCGGTCCTTCCATGGCCGTCCGAATTGTAATCTAGAGAAGCGTCTTCCGCGCTGGACCCGTGTACAAGTCTCCTGGAAGGGAGCGTCATAGAGGGTGAGAATCCCGTCTTTGACACGGACAAC-CAGGGCTTATGTGATGCGCTCTCGACGAGTCGAGTTGTTTGGGAATGCAGCTCAAAACGGGTGGTAAATTCCATCTAAAGCTAAATACC----AGGGACCGATAGCGAACAAGTACCGTGAGGGAAAGATGAAAAGAAACTTTGAAAAGAGAGTTAAACAGTACGTGAAATTGCTGAAAGGGAAACGCTTGATGTC-AGTCGCGTC---C-GGGGATCAACCTTGCTTCA-----CCGTTCGGCGTACTTCCCGG-TC-GATGGGTCAGCATCAGTGT--CGCT----TCGTCTACAAGG--GC-CTTGGGGAACGGGGCACCCTCTT-CCGGGGTGTGTTATA-CC-CTTCGTCGTATTCGGGGGGGTCCGCACTGAGGA-ACTCAGCACCCCCTC-----GGGGTTCTCGT-GCAT-GGGATGCTGGCATAATGGCCT-TAAGCGACCCGTCTTGAAACACGGACCAAGGAGTCTAACATGCCTGCGAGTGTTCGGGTGCCCTAAACCCGTGCGCGCAACGAAAGTGAACG-TCGAGATCTCTG-TCGT-GGAGTGCACCGACGCCCAGACCCCCTTTGTCCTTTCCGACGAAGGTT--CTGCGGTAGAGCATGCATGTTAGGACCCGAAAGATGGTGAACTATGCCTGAATAGGGTGAAGCCAGAGGAAACTCTGGTGGAGGCTCGTAGCGATTCTGACGTGCAAATCGATCGTCGAATTTGGGTATAGGGGCGAAAGACTAGCCGCTATTGGTGTGCTGACGGCACACCTCGTGGTTCCGATTCTCATCTTACTCTCTCGCCTGTGACGC---AGGTGGGAAGTGTTGCATCTTGTGGCCTA-GCACATG-CGTCGACGACGTGCT----TGTCCGCTGCCTCCTTGTGACGCTTT----------TT--GTCGTAGT-AGCGATCTTTTTGCGTACATCGCGTC--TT-TCTTAAGAACATGATTACTGACGTTTTTC---ATCC-CTGCATCATTGCAATTTTCGTGTCGATGTTCCTCCAATATCATGTGCGTT-ATTAGTCCGACCCCAATTTCGCCGACAAAGTACGGCATGTTCGCGATCCCAAAGCACGGATGGCCATTGTCTGGACGCACTGCAAGACCAAAATGATCTGCGACACTGACGAACCCAAAGAGGAGGGAGTCGAAGGGGATGTCGATGAGCCTAAGAAAGGGCATGGTGGTTGTGGCCACATCCAGCCCCTTATTCGAAAGGAGGGTCTCAAGTTGTTCGTCCAATATAAGCGACCCAAGGATGAAGACGAGGTTCGTATC-ATCGACGCAACGCGTTGAGGGGTCACCTTGATGAACGTTTTGC-TCTG--ATGT--ACAGGACGTCAAATCATTGCAACCGGACAAAAGGCTGTTTACGCCCTCCGAAGTGTACACGACGTTCAAAAAGATGTCCGATTCGGATCTACACTTGATTGGCCTCTCGGACGAATATGCACGT--------------------??????????????????????????????????????????????????????????????????????????????????????????????????????????????????????????????????????????????????????????????????????????????????????????????????????????????????????????????????????????????????????????????????????????????????????????????????????????????????????????????????????????????????????????????????????????????????????????????????????????????????????????????????????????????????????????????????????????????????????????????????????????????????????????????????????????????????????????????????????????????????????????????????????????????????????????????????????????????????????????????????????????????????????????????????????????????????????????????????????CGTGATTTCATCAAAAACATGATCACCGGTACCTCCCAGGCTGACTGTGCCATCCTCATTATC-GCCGGTGGTACCGGTGAGTTCGAGGCTGGTATCTCCAAGGACGGTCAGACCCGTGAACACGCTCTCCTGGCGTTCACTCTCGGTGTGCGTCAGCTCATCGTCGCTGTAAATAAAATGGACACGACCAAGGTGCGTTATACATTTT--------CCCCAGATGGACGTAGTTTGATAT---ATCGCCAATAGTGGAGCGAGGACCGTTTCAACGAAATTATCAAGGAAACCTCGACCTTCATCAAGAAGGTCGGCTACAACCCTAAAGCCGTCGCTTTCGTGCCTATCTCTGGCTGGCATGGTGACAACATGCTGGAGGAGTCCCCGAAGTACGTATCATTTTA---ACAGATTAACT-CCAGCATTCTCAAA-GCGTTGAAATAGCATGCCCTGGTACAAGGGTTGGACCAAGGAGGTCAAGAGTGGTGTCGTCAAGGGAAAGACCCTCCTCGATGCCATCGATGCCATCGAGCCCCCT-----------------------------------------------------------------------------------------------
>Porphyrellus_castaneus_HKAS52554
GGGAAAAGCTCAAATTTTGAATCTGGCGGTCCTTGT--GGCCGTCCGAATTGTAATCTAGAGAAGCGTCGTCCGCGCTGGC-CCGTGTACAAGTCTCCTGGAAGGGAGCGTCTTAGAGGGTGACAATCCCGTCTATGACACGGACTAC-CAGGGCTTATGTGATGCGCTCTCGACGAGTCGAGTTGTTTGGGAATGCAGCTCAAATAGGGTGGTAAACTCCATCTAAAGCTAAATACTGGCGAGAGACCGATAGCGAACAAGTACCGTGAGGGAAAGACGAAAAGGA-CTCTGGAAAGAGAGTTAAATAGTACGTGAAATTGCTGAAAGGGAAACGTTTGATGTCCAGTCGCGTCGGCC-GGGGATCAGCCTTGCTTCA-----CTGTGGGGCGTACTTTCCGG-TC-GTCGGGTCAGCACCAGTTTCGCGCT----CATCGTACAAGG--GC-GAGAGTGAATGTACCA--CCCTC----GGGTGCGTTATAGCC-TCTTGTCGGATGCGGTGGC--CGGGACTGAGGA-ACTCAGCACAGCG----------AT----GT-GCAT-GGGATGCTGGCATAATGGCAT-TCAACGACCCGTCTTGAAACACGGACCAAGGAGTCTAACATGCTTGCGAGTGTTTGGGTGCC--AAACCCGTGCACGTAACGAAAGTGTTCAGTCGAGAGCTCCG-TCCA-GGAGCGCACCGACGCCCAGATA---GCCATC---CACGGATGTGAATTTCTGCGGTAGAGCATGCATGTTGGGACCCGAAAGATGGTGAACTATGCCTGAATAGGGTGAAGCCAGAGGAAACTCTGGTGGAGGCTCGTAGCGATTCTGACGTGCAAATCGATCGTCGAATTTGGGTATAGGGGCGAAAGACTA---------------------------------------------------GGCGCTGAACGAGGGGGC-AAAGAT-GG-AACGTTG-ACCGTGATTGCTACGCTGACGGCGTATTTGTGGTCCTGATTTGTCCGATGCCTCGTGATGCTTTTTT-------TCTTTTTTTCGTAGT-AGTAA-CTTTTTGCGCATGTCGCACC-TTTTTCGCCTGGTAATGATCACTGACGTC------------------CCT----ATTTTCGTGTCGA--------CAATATGAT-TGTGTTCATCAGTCGGACCACAATTTCGCCGAGAAAATACGGCATGTCCGCGATCCCAAAGCACGGATGGCCGTTGTCTGGTCCCACTGCAAGACGAAAATGGTGTGCGAAACTGACGAACCGAAGGAGGAGGGGATGGAAGGGGACGTCGATGAGCCTAAGAAAGGGCATGGCGGCTGTGGTCACGTCCAACCAAATATCCGAAAGGAGGGTCTCAAGTTGTTCGTTCAGTATAAGCGACCCAAAGATGAAGACGAGGTTTGTGTC-AGCGATCCAACGCGCTGAGAACTTG-CTTGTTGAACGATTTAC-------GCAT--GTAGGACGTCAAGTCACAGCAACCAGACAAAAGGTTGTTCACACCTTCCGAAGTATACACCACGTTCAAAAAGATGTCCGATTCGGATCTGCACTTGATTGGGCTCTCGGATGAGTATGCTCGG--------------------------------------------------------------------------------------------------------------------------------GTCTGGATGGGTGTGCATCGTGACCCCGCTAACCTGGTCAAGACGATCAAAAAGCTTCGCCGGAAAGATGACATTAGTCCCGAAGTTTCTGTGGTCCGTGACATCCGCGAAAGGGAACTGCGTCTCTACACTGATGCAGGTCGAGTCTGTCGGCCTCTCTTCATTGTCGAAAATCAACAGCTTGCTTTGCAGAAAAAGCATATCAAATGGCTTAATCAGGGCTACCGTGATGAGGACGGTGAAGAATTTAAGTGGGAACAGCTTGTTAAGACGGGGATAATCGAATTGCTGGATGCAGAGGAGGAGGAGACAGTGATGATTTCCATGACGCCGGAGGACTTGGAGAATTCCAGATTACAATCTGCGGGTATCAACCCTCACGAAAATGACGGGGACTTTGACCCTGCGGCGCGCCTAAAGGCTGGAATCAATGCGCATACATGGACTCATTGCGAGATCCATCCTAGTATGATTCTTGGTGTCTGTGCTAGTATTATTCCTTTCCCCGATCACAACCAGGTACGTACTGCTTCAACGTGCACTGAAAATGGCCTTACA-----TCTCTGCAGTCGCCGCGTAATACCTACCAATCTGCTATG-------------------------------------------------------------------------------------------------------------------------------------------------------------------------------AAGATGGACACTACCAAGGTTCGTGATGCACCCT--------GCTGTGACGGATGCGAACTGATGAGTCATCGCCAATAGTGGAGCGAGGACCGCTTTAACGAAATTGTCAAGGAAACGTCGACCTTTATTAAGAAGGTCGGCTACAACCCCAAGGCCGTTGCTTTCGTGCCTATCTCTGGCTGGCATGGTGACAATATGCTGGAGGAATCCCCCAAGTAAGCGTTATGTTA---TCAGATTAGCCTCCAACATTCTCAAT-GCTTCGTAATAGCATGCCCTGGTACAAGGGTTGGACTAAAGAGATCAAGAGCGGTGCCGTCAAGGGAAAGACCCTCCTCGATGCCATTGATGCCATTGAGCCTCCCGTTCGTCCCTCTGACAAACCCCTTCGGCTTCCTCTTCAAGACGTCTACAAG--------------------------------------------
>Porphyrellus_castaneus_HKAS63076
GGGAAAAGCTCAAATTTTGAATCTGGCGGTCCTTGT--GGCCGTCCGAATTGTAATCTAGAGAAGCGTCGTCCGCGCTGGC-CCGTGTACAAGTCTCCTGGAAGGGAGCGTCTTAGAGGGTGACAATCCCGTCTATGACACGGACTAC-CAGGGCTTATGTGATGCGCTCTCGACGAGTCGAGTTGTTTGGGAATGCAGCTCAAATAGGGTGGTAAACTCCATCTAAAGCTAAATACTGGCGAGAGACCGATAGCGAACAAGTACCGTGAGGGAAAGACGAAAAGGA-CTCTGGAAAGAGAGTTAAATAGTACGTGAAATTGCTGAAAGGGAAACGTTTGATGTCCAGTCGCGTCGGCC-GGGGATCAGCCTTGCTTCA-----CTGCGGGGCGTACTTTCCGG-TC-GTCGGGTCAGCACCAGTTTCGCGCT----CATCGTACAAGG--GC-GAGAGTGAATGTACCA--CCCTC----GGGTGCGTTATAGCC-TCTCGTCGGATGCGGTGGC--CGGGACTGAGGA-ACTCAGCACAGCG----------AT----GT-GCAT-GGGATGCTGGCATAATGGCAT-TCAACGACCCGTCTTGAAACACGGACCAAGGAGTCTAACATGCTTGCGAGTGTTTGGGTGCC--AAACCCGTGCGCGTAACGAAAGTGTTCAGTCGAGAGCTCCG-TCCA-GGAGCGCACCGACGCCCAGATA---GCCATC---CACGGATGTGARTTTCTGCGGTAGAGCATGCATGTTGGGACCCGAAAGATGGTGAACTATGCCTGAATAGGGTGAAGCCAGAGGAAACT-------------------------------------------------------------------------------------------------------------------------GGCGCTGAACGAGGGGGC-AAAGAT-GG-AACGTTG-ACCGTGATTGCTACGCTGACGGCGTATTTGTGGTCCTGATTTGTCCGATGCCTCGTGATGCTTTTTTCTTTTTTTTTTTTTTTCGTAGT-AGTGA-CTTTTTGCGCATGTCGCACC-TTTTTCGCCTGGTAATGATCACTGACGTC------------------CCT----ATTTTCGTGTCGA--------CAATATGAT-TGTGTTCATCAGTCGGACCACAACTTCGCCGAGAAAATACGGCATGTCCGCGATCCCAAAGCACGGATGGCCGTTGTCTGGTCCCACTGCAAGACGAAAATGGTGTGCGAAACTGACGAACCGAAGGAGGAGGGGATGGAAGGGGACGTCGATGAGCCTAAGAAAGGGCATGGCGGCTGTGGTCACGTCCAACCAAATATCCGAAAGGAGGGTCTCAAGTTATTCGTTCAGTATAAGCGACCCAAAGATGAAGACGAGGTTTGTGTC-AGCGATCCAACGCGCTGAGAGCTTG-CTTGTTGAACGATTTAC-------GCAT--GTAGGACGTCAAGTCACAGCAACCAGATAAAAGGTTGTTCACACCTTCCGAAGTATACACCACGTTCAAAAAGATGTCCGATTCGGATCTGCACTTGATTGGGCTCTCGGATGAATATGCTCGG--------------------------------------------------------------------------------------------------------------------------------GTCTGGATGGGTGTGCATCGTGACCCCGCTAACCTGGTCAAGACGATCAAAAAGCTTCGCCGGAAAGATGACATTAGTCCCGAAGTTTCTGTGGTCCGTGACATCCGCGAAAGGGAACTGCGTCTCTACACTGATGCAGGTCGAGTCTGTCGGCCTCTCTTCATTGTCGAAAATCAACAGCTTGCTTTGCAGAAAAAGCATATCAAATGGCTTAATCAGGGCTACCGTGATGAGGACGGTGAAGAATTTAAGTGGGAACAGCTTGTTAAGACGGGGATAATCGAATTGCTGGATGCAGAGGAGGAGGAGACAGTGATGATTTCCATGACGCCGGAGGACTTGGAGAATTCCAGATTACAATCTGCGGGTATCAACCCTCACGAAAATGACGGGGACTTTGACCCTGCGGCGCGCCTAAAGGCTGGAATCAATGCGCATACATGGACTCATTGCGAGATCCATCCTAGTATGATTCTTGGTGTCTGTGCTAGTATTATCCCTTTCCCCGATCACAACCAGGTACGTACTGCTTCAGCGTGCACTGAAAATGGCCTTACA-----TCTTTGTAGTCGCCGCGTAATACCTACCAATCTGCTATG-------------------------------------------------------------------------------------------------------------------------------------------------------------------------------------------------------------------------------------------------------------AGTGGAGCGAGGACCGCTTTAACGAAATTGTCAAGGAAACGTCGACCTTTATTAAGAAGGTCGGGTACAATCCCAAGGCCGTTGCTTTTGTGCCTATCTCTGGCTGGCATGGTGACAACATGCTGGAGGAATCCCCCAAGTAAGCGTTATGTTA---TCAGATTAGCCTCCAACATTCTCAAT-GCTTCGCAATAGCATGCCCTGGTACAAGGGTTGGACTAAGGAGATCAAGAGCGGTGCCGTCAAGGGAAAGACCCTCCTCGATGCCATTGACGCCATTGAGCCTCCCGTTCGTCCCTCTGACAAACCCCTTCGGCTTCCTCTTCAAGACGTCTACAAGATTGGTGGTATCGGAACGGTACCCGTTGGTCGTGTTGAAACT--
>Porphyrellus_holophaeus_HKAS50508
GGGAAAAGCTCAAATTTTGAATCTGGCGGTCCTTCCATGGCCGTCCGAATTGTAATCTAGAGAAGCGTCTTCCGCGCTGGACCCGTGTACAAGTCTCCTGGAAGGGAGCGTCATAGAGGGTGAGAATCCCGTCTTTGACACGGACCGC-CAGGGCTTATGTGATGCGCTCTCGACGAGTCGAGTTGTTTGGGAATGCAGCTCAAAACGGGTGGTAAATTCCATCTAAAGCTAAATACAGGCGAGAGACCGATAGCGAACAAGTACCGTGAGGGAAAGATGAAAAGGA-CTTTGAAAAGAGAGTTAAACAGTACGTGAAATTGCTGAAAGGGAAACGCTTGATGTC-AGTCGCGTCGCCC-GGGGATCAACCTTGCTTCA-----CTGCTCGGCGTACTTCCCGG-TC-GATGGGTCAGCATCAGTGT--CGCT----CGTCATACAATG--GC-GCTAGGGAACGTGGCACCCTCTT--CTGGGTGTGTTATAGCC-CTTCGTCGTATCCGGCGGG-TCGGCACTGAGGA-ACTCAGCACGCCCCCCCCTAGGGGTTTTCGT-GCAT-GGGATGCTGGCATAATGGCCT-TAAGCGACCCGTCTTGAAACACGGACCAAGGAGTCTAACATGCCTGCGAGTGTTCGGGTGCCCAAAACCCGTCCGCGCAACGAAAGTGAACG-TCGAGATCTCTG-TCGT-GGAGTGCACCGACGCCCAGACCCCCTTTGTCCTTTTCGACGAAGGTT--CTGCGGTAGAGCATGCATGTTAGGACCCGAAAGATGGTGAACTATGCCTGAATAGGGTGAAGCCAGAGGAAACTCTGGTGGAGGCTCGTAGCGATTCTGACGTGCAAATCGATCGTCGAATTTGGGTATAGGGGCGAAA------------------------------------TGGTTCCGATTCTCATCTTACTCTCTTGCCTGTGACGC---AGGTGGGAAATGTTGCATCTTGTGGCCTA-GCACATG-CGTCGACGACGTGCT----TGTCCGCTGCCTCCTTGTGACGCTTT----------TT--GTCGTAGT-AGTGATCTTTTTGCGCACATCGCGTC--TT-TCTTCAGAACATGATTACTGACGTTTTTC---ATCC-CTGCATCGTTGCAATTTTCGTGTCGATGTTCCTCCAATATCATGTGCGTTTATTAGTCCGACCCCAATTTTGCCGACAAAGTACGGCATGTTCGCGATCCCAAAGCACGGATGGCCATTGTCTGGACGCACTGCAAGACCAAAATGATCTGCGACACTGACGAACCCAAAGAGGAGGGAGTCGAAGGGGATGTCGATGAGCCTAAGAAAGGACATGGTGGTTGTGGCCACATCCAGCCCCTTATTCGAAAGGAGGGTCTCAAGTTGTTCGTCCAATATAAGCGACCCAAGGATGAAGACGAGGTTCGTATC-ATCGACGCAACGCGTTGAAGGGTCACCTTGATGAACGTTTTGC-TCTG--ATGT--ACAGGACGTCAAATCATTGCAACCGGACAAAAGGCTGTTTACGCCCTCCGAAGTGTACACGACGTTCAAAAAGATGTCCGATTCGGATCTACACTTGATTGGCCTCTCGGACGAATATGCACGTCCTGAGTGGATGATTTTAAC??????????????????????????????????????????????????????????????????????????????????????????????????????????????????????????????????????????????????????????????????????????????????????????????????????????????????????????????????????????????????????????????????????????????????????????????????????????????????????????????????????????????????????????????????????????????????????????????????????????????????????????????????????????????????????????????????????????????????????????????????????????????????????????????????????????????????????????????????????????????????????????????????????????????????????????????????????????????????????????????????????????????????????????????????????????????????????????????????????CGAGATTTCATCAAAAACATGATCACAGGTACCTCACAGGCTGACTGTGCCATTCTCATTATC-GCCGGTGGTACCGGTGAGTTTGAGGCTGGTATCTCCAAGGATGGTCAGACCCGTGAACACGCCCTTTTGGCGTTCACTCTCGGTGTGCGTCAGCTCATCGTCGCTGTTAACAAGATGGACATGACCAAGGTGTGTTGTGCATTCT--------ACTGTGATGAATGTGGCTTGACGTGCTATCACGAATAGTGGAGTGAGGACCGCTTCAACGAAATTGTAAAGGAAACCTCGACGTTCATTAAAAAGGTCGGCTACAACCCCAAGGCTGTCGCTTTCGTGCCCATCTCTGGCTGGCATGGTGACAACATGCTAGAGGAGTCCTCCAAGTAAGTACGGTATC-----CAAAATGATTTCTAGCATCCTCAAA-GCGTCGCCATAGCATGCCCTGGTACAAGGGCTGGACCAAGGAAGTCAAGGGTGGTGCCGTCAAGGGCAAGACCCTCCTCGACGCCATCGACGCCATCGAACCTCCTGTCCGTCCCTCCGACAAACCCCTTCGGCTTCCTCTCCAGGATGTCTACAAGATTGGTGGTATCGGAACAGTGCCCGTCGGTCGTGTTGAAACTGG
>Porphyrellus_holophaeus_HKAS74894
---------------------------------------------------------------------------------------------------------------------------------------------------C-CAGGGCTTATGTGATGCGCTCTCGACGAGTCGAGTTGTTTGGGAATGCAGCTCAAAACGGGTGGTAAATTCCATCTAAAGCTAAATACAGGCGAGAGACCGATAGTGAACAAGTACCGTGAGGGAAAGATGAAAAGGA-CTTTGAAAAGAGAGTTAAACAGTACGTGAAATTGCTGAAAGGGAAACGCTTGATGTC-AGTCGCGTCGCCC-GGGGATCAACCTTGCTTCA-----CTGCTCGGCGTACTTCCCGG-TC-GATGGGTCAGCATCAGTGT--CGCT----CGTCATACAATG--GC-GCTAGGGAACGTGGCACCCTCTT--CTGGGTGTGTTATAGCC-CTTCGTCGTATCCGGCGGG-TCGGCACTGAGGA-ACTCAGCACGCCCCCCCCTAGGGGTTTTCGT-GCAT-GGGATGCTGGCATAATGGCCT-TAAGCGACCCGTCTTGAAACACGGACCAAGGAGTCTAACATGCCTGCGAGTGTTCGGGTGCCCAAAACCCGTCCGCGCAACGAAAGTGAACG-TCGAGATCTCTG-TCGT-GGAGTGCACCGACGCCCAGACCCCCTTTGTCCTTTCCGACGAAGGTT--CTGCGGTAGAGCATGCATGTTAGGACCCGAAAGATGGTGAACTATGCCTGAATAGGGTGAAGCCAGAGGAAACTCTGGTGGAGGCTCGTAGCGATTCTGACGTGCAAATCGATCGTCGAATTTGGGTATAGGGGCGAAAGACTAGCCGCTATTGGTGTGCTGACGGCACATCTCGTGGTTCCGATTCTCATCTTATTCTCTTGCCTGTGACGC---AGGTGGGAAATGTTGCATCTTGTGGCCTA-GCACATG-CGTCGACGACGTGCT----TGTCCGCTGCCTCCTTGTGACGCTTT----------TT--GTCGTAGT-AGTGATCTTTTTGCGCACATCGCGTC--TT-TCTTCAGAACATGATTACTGACGTTTTTC---ATCC-CTGCATCGTTGCAATTTTCGTGTCGATGTTCCTCCAATATCATGTGCGTTTATTAGTCCGACCCCAATTTTGCCGACAAAGTACGGCATGTTCGCGATCCCAAAGCACGGATGGCCATTGTCTGGACGCACTGCAAGACCAAAATGATCTGCGACACTGACGAACCCAAAGAGGAGGGAGTCGAAGGGGATGTCGATGAGCCTAAGAAAGGGCATGGTGGTTGTGGCCACATCCAGCCCCTTATTCGAAAGGAGGGTCTCAAGTTGTTCGTCCAATATAAGCGACCCAAGGATGAAGACGAGGTTCGTATC-ATCGACGCAACGCGTTGAAGGGTCACCTTGATGAACGTTTTGC-TCTG--ATGT--ACAGGACGTCAAATCATTGCAACCGGACAAAAGGCTGTTTACGCCCTCCGAAGTGTACACGACGTTCAAAAAGATGTCCGATTCGGATCTACACTTGATTGGCCTCTCGGACGAATATGCACGTCCTGAGTGGATGATTTTAAC??????????????????????????????????????????????????????????????????????????????????????????????????????????????????????????????????????????????????????????????????????????????????????????????????????????????????????????????????????????????????????????????????????????????????????????????????????????????????????????????????????????????????????????????????????????????????????????????????????????????????????????????????????????????????????????????????????????????????????????????????????????????????????????????????????????????????????????????????????????????????????????????????????????????????????????????????????????????????????????????????????????????????????????????????????????????????????????????????????CGAGATTTCATCAAAAACATGATCACAGGTACCTCACAGGCTGACTGTGCCATTCTCATTATC-GCCGGTGGTACCGGTGAGTTTGAGGCTGGTATCTCCAAGGATGGTCAGACCCGTGAACACGCCCTTTTGGCGTTCACTCTCGGTGTGCGTCAGCTCATCGTCGCTGTTAACAAGATGGACATGACCAAGGTGTGTTGTGCATTCT--------ACTGTGATGAATGTGGCTTGACGTGCTATCACGAATAGTGGAGTGAGGACCGCTTCAACGAAATTGTAAAGGAAACCTCGACGTTCATTAAAAAGGTCGGCTACAACCCCAAGGCTGTCGCTTTCGTGCCCATCTCTGGCTGGCATGGTGATAACATGCTAGAGGAGTCCTCCAAGTAAGTACGGTATC-----CAAAATGATTTCTAGCATCCTCAAA-GCGTCGCCATAGCATGCCCTGGTACAAGGGCTGGACCAAGGAAGTCAAGGGTGGTGCCGTCAAGGGCAAGACCCTCCTCGACGCCATCGACGCCATCGAACCTCCTGTCCGTCCCTCCGACAAACCCCTTCGGCTTCCTCTCCAGGATGTCTACAAGATTGGTGGTATCGGAACAGTGCCCGTCGGTCGTGTTGAAACTGG
>Porphyrellus_nigropurpureus_HKAS52685
----------------------------------------------------------------------------------CCGTGTACAAGTCTCCTGGAAGGGAGCGTCATAGAGGGTGAGAATCCCGTCTTTGACACGGACTAC-CAGGGCTA-TGTGATGCGCTCTCGACGAGTCGAGTTGTTTGGGAATGCAGCTCAAAACGGGTGGTAAATTCCATCTAAAGCTAAATACAGGCGAGAGACCGATAGCGAACAAGTACCGTGAGGGAAAGATGAAAAGAA-CTTTGGAAAGAGAGTTAAACAGTACGTGAAATTGCTGAAAGGGAAACGCTTGATGTC-AGTCACGTCGCTC-GGGGATCAACCTTGCTTC------TCGCTCGGTGTACTTCCCGC-TC-GATGGGTCAGCATCAGTTT--CGCT----CGCCGTACAAGG--GC-AA-AGGGAACGTGGCA--CTCTT--CGGGGTGTGTTATAGCC-TTTCGTCGCATGCGCCGG--TCGGGACTGAGGA-ACTCAGCACGGCTTC-----CGTCT----GT-GCTC-AGGATGCTGGCATAATGGCCT-TAAGCGACCCGTCTTGAAACACGGACCAAGGAGTCCAACATGCCTGCGAGTGTTCGGGTGTC--AAACCCGAGTGCGTAATGAAAGTGAACG-TCGAGACCTCTG-TCAT-GGAGGGCACCGACGCCCGGACC---TGAGTC---TTCGACGACGGAT--CTGCGGTAGAGCATGCATGTTGGGACCCGAAAGATGGTGAACTATGCCTGAATAGGGTGAAGCCAGAGGAAACTCTGGTGGAGGCTCGTAGCGATTCTGACGTGCAAATCGA--------------------------------ATCGCTATTGGTGCGCTGACGGCGCACCTCGCGATCCCGACTCTCATGCTACTCTCCTGCCTGCGACGC---AGGTGTGAGATGTTGCATCTTAGGGCCTA-GCATATG-CGTTAATGATGTGCT----TGTCCGCTGCCTCCTTGTGACGCTTT----------TTTTGTCGTAGT-AGTGACCTTTTTGCGCAAGTCGCACC--TT-TTTTCTGAACGTGATTACTGACGTTTTTC---ATCC-CTGCATTTTTGCAATTTTCGTATCGACGTTCCTTCAATATGATGTGCGTTTATTAGTCCGACCCCAATTTTGCCGACAAAATACGGCATGTCCGGGATCCCAAAGCACGGATGGCCATTGTCTGGGCGCACTGCAAGACGAAAATGGTTTGCGAAACCGACGAACCTAAAGAGG---GAGTCGAAGGAGACGTCGATGAGCCTAAGAAAGGGCATGGTGGTTGTGGTCACATCCAACCCCTTATCCGAAAGGAGGGTCTCAAGTTATTCGTCCAGTATAAGCGACCCAAGGATGAAGACGAGGTTCGTATC-AGTGACGCAACGCGTTAAGAATTTCCCCGGTTAAACGTTTTGC-CCTT--ATGT--CTAGGACGTCAAATCACTGCAACCGGACAAAAGGCTGTTTACGCCTTCCGAAGTGTACACGACATTCAAAAAGATGTCCGATTCGGATTTGCACTTGATTGGCCTCTCGGACGAATATGCACGT--------------------------------------------------------------------------------------------------------------------------------GTTTGGATGGGCGTACATCGTGATCCCGCCAACCTTGTCAAGACGATCAAGAAACTTCGCCGGAAAGACGACATCAGTCCGGAAGTTTCGGTCGTCCGCGACATTCGTGAGAGGGAGCTCCGTCTCTATACTGATGCGGGGCGAGTTTGTCGACCCCTTTTCATTGTCGAAAACCAGCAGCTTGCTCTGCAGAAGAAGCATATCAAGTGGCTTAATCAGGGTTACCGCGATGACGATGGTGAGGAGTTCAAATGGGAGCAGCTGGTGAAAACAGGAATAATTGAGTTACTGGATGCGGAGGAGGAGGAAACAGTGATGATTTCCATGACCCCAGAGGACTTGGAGAATTCCAGGTTACAATCAGCAGGCATCAACCCCCATGAGAACGACGGTGACTTTGACCCAGCGGCGCGACTAAAGGCTGGAATTAATGCGCATACATGGACGCACTGCGAGATTCACCCTAGTATGATTCTTGGTGTCTGTGCTAGTATTATTCCGTTCCCCGATCACAACCAGGTGCGTACTACTTCGACGTAGATTGATAATGGCCTTACA-----CCTCCGCAGTCGCCGCGCAATACCTATCAATCTGCCATG----------------------------------------------------------------------------------------------------------------------------------------------------------------------------AACAAGATGGACACTACAAAGGTGTGTTGTGCATTCT--------GCTGCGCTGAATGTGGTTTGATGTACCATTGCGAATAGTGGAGCGAGGACCGCTTCAATGAAATTGTCAAGGAAACCTCGACCTTCATTAAGAAGGTTGGCTACAACCCTAAGGCTGTCGCTTTCGTGCCCATCTCTGGCTGGCACGGTGACAACATGCTGGAGGAATCCCCCAAGTAAGTATTGCATTT---TTAGATTGGCTTCCAGCATTCTCAAA-ACGTCGCAATAGCATGCCCTGGTATAAGGGTTGGGTTAAGGAGGTCAAGAGTGGTGCCGTCAAGGGCAAGACCCTCCTCGACGCAATCGACGCCATTGAGCCTCCTGTCCGTCCCTCCGACAAACCCCTTCGGCTTCCTCTTCAAGATGTTTACAAGATCGGTGGT-----------------------------------
>Porphyrellus_nigropurpureus_HKAS53370
--------------------------------CCTC--GGTCGTCCGAGTTGTAATCTAGAGAAGCGTCTTCCGCGCTGGC-CCGTGTACAAGTCTCCTGGAAGGGAGCGTCATAGAGGGTGAGAATCCCGTCTTTGACACGGACTAC-CAGGGCTA-TGTGATGCGCTCTCGACGAGTCGAGTTGTTTGGGAATGCAGCTCAAAACGGGTGGTAAATTCCATCTAAAGCTAAATACAGGCGAGAGACCGATAGCGAACAAGTACCGTGAGGGAAAGATGAAAAGAA-CTTTGGAAAGAGAGTTAAACAGTACGTGAAATTGCTGAAAGGGAAACGCTTGATGTC-CGTCACGTCGCTC-GGGGATCAACCTTGCTTC------TCGCTCGGTGTACTTCCCGC-TC-GACGGGTCAGCATCAGTTT--CGCT----CGCCGTACAAGG--GC-GA-AGGGAACGTGGCA--CTCTT--CGGGGTGTGTTATAGCC-TTTCGTCGCATGCGCCGG--TCGGGACTGAGGA-ACTCAGCACGGCTTC-----CGTCT----GT-GCTC-AGGATGCTGGCATAATG-CCT-TAAGCGACCCGTCTTGAAACACGGACCAAGGAGTCCAACATGC-TGCGAGTGTTCGGGTGTC--AAACCCGAGTGCGTAATGAAAGTGAACG-TCGAGACCTCTG-TCAT-GGAGGGCACCGACGCCCGGACC---TGAGTC---TTCGACGACGGAT--CTGCGGTAGAGCATGCATGTTGGGACCCGAAAGATGGTGAACTATGCCTGAATAGGGTGAAGCCAGAGGAAACTCTGGTGGAGGCTCGTAGCGATTCTGACGTGCAAATCGATCGTCGAATTTGGGTATAGGGGCGAAAGACTAATCGCTATTGGTGCGCTGACGGCGCACCTCGCGATCCCGACTCTCATGCTACTCTCCTGCCTGCGACGC---AGGTGTGAGATGTTGCATCTTAGGGCCTA-GCATATG-CGTTAATGATGTGCT----TGTCCGCTGCCTCCTTGTGACGCTTT----------TTTTGTCGTAGT-AGTGACCTTTTTGCGCAAGTCGCACC--TT-TTTTCTGAACGTGATTACTGACGTTTTTC---ATCC-CTGCATTTTTGCAATTTTCGTATCGACGTTCCTTCAATATGATGTGCGTTTATTAGTCCGACCCCAATTTTGCCGACAAAATACGGCATGTCCGCGATCCCAAAGCACGGATGGCCATTGTCTGGGCGCACTGCAAGACGAAAATGGTTTGCGAAACCGACGAACCTAAAGAGG---GAGTCGAAGGAGACGTCGATGAGCCTAAGAAAGGGCATGGTGGTTGTGGTCACATCCAACCCCTTATCCGAAAGGAGGGTCTCAAGTTATTCGTCCAGTATAAGCGACCCAAGGATGAAGACGAGGTTCGTATC-AGTGACGCAACGCGTTAAGAATTTCCCCGGTTAAACGTTTTGC-TCTT--ATGT--CTAGGACGTCAAATCACTGCAACCGGACAAAAGGCTGTTTACGCCTTCCGAAGTGTACACGACATTCAAAAAGATGTCCGATTCGGATTTGCACTTGATTGGCCTCTCGGACGAATATGCACGT--------------------------------------------------------------------------------------------------------------------------------GTTTGGATGGGCGTACATCGTGATCCCGCCAACCTTGTCAAGACGATCAAGAAACTTCGCCGGAAAGACGACATCAGTCCGGAAGTTTCGGTCGTCCGCGACATTCGTGAGAGGGAGCTCCGTCTCTATACTGATGCGGGGCGAGTTTGTCGACCCCTTTTCATTGTCGAAAACCAGCAGCTTGCTCTGCAGAAGAAGCATATCAAGTGGCTTAATCAGGGTTACCGCGATGACGATGGTGAGGAGTTCAAATGGGAGCAGCTGGTGAAAACAGGAATAATTGAGTTACTGGATGCGGAGGAGGAGGAAACAGTGATGATTTCCATGACCCCAGAGGACTTGGAGAATTCCAGGTTACAATCAGCAGGCATCAACCCCCATGAGAACGACGGTGACTTTGACCCAGCGGCGCGACTAAAGGCTGGAATTAATGCGCATACATGGACGCACTGCGAGATTCACCCTAGTATGATTCTTGGTGTCTGTGCTAGTATTATTCCGTTCCCCGATCACAACCAGGTGCGTACTACTTCGACGTAGATTGATAATGGCCTTACA-----CCTCCGCAGTCGCCGCGCAATACCTATCAATCTGCCATG----------------------------------------------------------------------------------------------------------------------------------------------------------------------------AACAAGATGGACACTACAAAGGTGTGTTGTGCATTCT--------GCTGCGCTGAATGTGGTTTGATGTACCATTGCGAATAGTGGAGCGAGGACCGCTTCAATGAAATTGTCAAGGAAACCTCGACCTTCATTAAGAAGGTTGGCTACAACCCTAAGGCTGTCGCTTTCGTGCCCATCTCTGGCTGGCACGGTGACAACATGCTGGAGGAATCCCCCAAGTAAGTATTGCATTT---TTAGATTGGCTTCCAGCATTCTCAAA-ACGTCGCAATAGCATGCCCTGGTATAAGGGTTGGGTTAAGGAAGTCAAGAGTGGTGCCGTCAAGGGCAAGACCCTCCTCGACGCAATCGACGCCATTGAGCCTCCTGTCCGTCCCTCCGACAAACCCCTTCGGCTTCCTCTTCAAGATGTTTACAAGATCGGTGGT-----------------------------------
>Porphyrellus_nigropurpureus_HKAS74938
GGGAAAAGCTCAAATTTTGAATCTGGCGGTCCTTTC--GGTCGTCCGAGTTGTAATCTAGAGAAGCGTCTTCCGCGCTGGC-CCGTGTACAAGTCTCCTGGAAGGGAGCGTCATAGAGGGTGAGAATCCCGTCTTTGACACGGACTAC-CAGGGCTA-TGTGATGCGCTCTCGACGAGTCGAGTTGTTTGGGAATGCAGCTCAAAACGGGTGGTAAATTCCATCTAAAGCTAAATACAGGCGAGAGACCGATAGCGAACAAGTACCGTGAGGGAAAGATGAAAAGAA-CTTTGGAAAGAGAGTTAAACAGTACGTGAAATTGCTGAAAGGGAAACGCTTGATGTC-AGTCACGTCGCTC-GGGGATCAACCTTGCTTC------TCGCTCGGTGTACTTCCCGC-TC-GACGGGTCAGCATCAGTTT--CGCT----CGCCGTACAAGG--GC-GA-AGGGAACGTGGCA--CTCTT--CGGGGTGTGTTATAGCC-TTTCGTCGCATGCGCCGG--TCGGGACTGAGGA-ACTCAGCACGGCTTC-----CGTCT----GT-GCTC-AGGATGCTGGCATAATGGCCT-TAAGCGACCCGTCTTGAAACACGGACCAAGGAGTCCAACATGCCTGCGAGTGTTCGGGTGTC--AAACCCGAGTGCGTAATGAAAGTGAACG-TCGAGACCTCTG-TCAT-GGAGGGCACCGACGCCCGGACC---TGAGTC---TTCGACGACGGAT--CTGCGGTAGAGCATGCATGTTGGGACCCGAAAGATGGTGAACTATGCCTGAATAGGGTGAAGCCAGAGGAAACTCTGGTGGAGGCTCGTAGCGATTCTGACGTGCAAATCGATCGTCGAATTTGGGTATAGGGGCGAAAGACTA??????????????????????????????????????????????????????????????????????????????????????????????????????????????????????????????????????????????????????????????????????????????????????????????????????????????????????????????????????????????????????????????????????????????????????????????????????????????????????????????????????????????????????????????????????????????????????????????????????????????????????????????????????????????????????????????????????????????????????????????????????????????????????????????????????????????????????????????????????????????????????????????????????????????????????????????????????????????????????????????????????????????????????????????????????????????????????????????????????????????????????????????????????????????????????GGTTCATATTCTGCACCCGTCATCGAATTCTTGGAGGAATGGGGTCTCGAATCACTGGAAGAGAATGCGCATTCGTCGACGCCCTGCACAAAAGTCTTCGTAAATGGTGTTTGGATGGGCGTACATCGTGATCCCGCCAACCTTGTCAAGACGATCAAGAAACTTCGCCGGAAAGACGACATCAGTCCGGAAGTTTCGGTCGTCCGCGACATTCGTGAGAGGGAGCTCCGTCTCTATACTGATGCGGGGCGAGTTTGTCGACCCCTTTTCATTGTCGAAAACCAACAGCTTGCTCTGCAGAAGAAGCATATCAAGTGGCTTAATCAGGGTTACCGCGATGACGATGGTGAGGAGTTCAAATGGGAGCAGCTGGTGAAAACAGGAATAATTGAGTTACTGGATGCGGAGGAGGAGGAAACAGTGATGATTTCCATGACCCCAGAGGACTTGGAGAATTCCAGGTTACAATCAGCAGGCATCAACCCCCATGAGAACGACGGTGACTTTGACCCAGCGGCGCGACTAAAGGCTGGAATTAATGCGCATACATGGACGCACTGCGAGATTCACCCTAGTATGATTCTTGGTGTCTGTGCTAGTATTATTCCGTTCCCCGATCACAACCAGGTGCGTACTACTTCGACGTAGATTGATAATGGCCTTACA-----CCTCCGCAGTCGCCGCGCAATACCTATCAATCTGCCATGCGTGATTTCATCAAAAACATGATCACAGGTACCTCCCAGGCTGACTGTGCCATCCTCATCATC-GCCGGTGGTACCGGTGAGTTTGAGGCTGGTATCTCCAAGGATGGTCAGACCCGTGAACATGCGCTTTTGGCATTCACCCTTGGTGTGCGTCAGCTCATTGTCGCTGTTAACAAGATGGACACCACAAAGGTGTGTTGTGCATTCT--------GCTGCGCTGAATGTGGTTTGATGTACCATTGCGAATAGTGGAGCGAGGACCGCTTCAATGAAATTGTCAAGGAAACCTCGACCTTCATTAAGAAGGTTGGCTACAACCCTAAGGCTGTCGCTTTCGTGCCCATCTCTGGCTGGCATGGTGACAACATGCTGGAGGAATCCCCCAAGTAAGTATTGCATTT---TTAGATTGGCTTCCAGCATTCTCAAA-ACGTCGCAATAGCATGCCCTGGTATAAGGGTTGGGTTAAGGAAGTCAAGAGTGGTGCCGTCAAGGGCAAGACCCTCCTCGACGCAATCGACGCCATTGAGCCTCCCGTCCGTCCCTCCGACAAACCCCTTCGGCTTCCTCTTCAAGATGTTTACAAGATCGGTGGTATTGGAACAGTGCCAGTCGGTCGCGTTGAAACTGG
>Porphyrellus_orientifumosipes_HKAS53372
GGGAAAAG-TCAAATTTTGA-TCTGGCGGA--TGGG--TGGCGTCCGAATTGTAATCTAGAGAAGCGTCGTCCGCGCTGGC-CCGTGTACAAGTCTCCTGGAAGGGAGCGTCTTAGAGGGTGACAATCCCGTCTATGACACGGACCAC-CAGGGCTTATGTGATGCGCTCTCGACGAGTCGAGTTGTTTGGGAATGCAGCTCAAATAGGGTGGTAAACTCCATCTAAAGCTAAATACTGGCGAGAGACCGATAGCGAACAAGTACCGTGAGGGAAAGATGAAAAGGA-CTCTGGAAAGAGAGTTAAATAGTACGTGAAATTGCTGAAAGGGAAACGTTTGATGTCCAGTCGCGTCGGCC-GGGGATCAGCCTTGCTTCA-----CTGCGGGGCGTACTTTCCGG-TC-GTCGGGTCAGCACCAGTTTCGTGCT----CGCCATACAAGG--GC-GAAAGTGAATGTACCA--CCCTC----GGGTGCGTTATAGCC-TTTTGTCGGATGTGGTGGC--CGGGACTGAGGA-ACTCAGCACAGCG----------AT----GT-GCAT-GGGATGCTGGCATAATGGCAT-TCAACGACCCGTCTTGAAACACGGACCAAGGAGTCTAACATGCTTGCGAGTGTTCGGGTGGC--AAACCCGTGCGCGCAACGAAAGTGTTCAGTCGAGAGCTCCG-TCCA-GGAGCGCACCGACGCCCAGATA---GCCATC---CACGGATGTGAATTTCTGCGGTAGAGCATGCATGTTAGGACCCGAAAGATGGTGAACTATGCCTGAATAGGGTGAAGCCAGAGGAAACTCTGGTGGAGGCTCGTAGCGATTCTGACGTGCAAATCGATCGTCGAATTTGGGTATAGGGGCGAAAGACTA---------------------------------------------------GGCGCTGAACGAGGGGGC-AAAGTT-GG-AACGTTG-ACCATGATTGGTACGCTGACGGCGTAAATGTGGTCCTGATTTGTCCGATGCCTCGTTGTGATGCTTT----------TTTTTTTGTAGT-AGTGG-CTTTTTGCGCACGTCGCACCCTTTTTCGCCTGGTAATGATCACTGACDTC------------------CCT----GTTTTCGTTTCGA--------CAATATGAT-TGTGTTTATCAGTCGGACCCCAACTTCGCCGACAAAATACGGCATGTCCGCGATCCCAAAGCACGTATGGCCATTGTCTGGTCTCATTGCAAGACGAAAATGGTGTGCGAAACTGACGAACCGAAGGAGGAGGGAATGGAGGGGGACGTCGATGAGCCTAAAAAAGGACATGGTGGCTGTGGTCACATACAACCAAATATCCGCAAGGAGGGTCTCAAGTTGTTCGTTCAGTATAAGCGACCCAAAGACGAAGACGAGGTTTGTGTC-AGCGATGCAATGCGCTGA-AA---G-CTTGTTCAACAATTTAC-------GCAT--ATAGGACGTCAAGTCACAGCAACCAGACAAAAGGTTGTTCACGCCTTCCGAAGTATACACGACGTTCAAAAAGATGTCCGATTCGGATTTGCACTTGATTGGGCTCTCGGACGAATATGCTCGG--------------------------------------------------------------------------------------------------------------------------------GTCTGGATGGGTGTGCATCGCGACCCCGCCAACCTGGTCAAGACGATCAAAAAGCTTCGTCGGAAAGATGACATTAGTCCCGAAGTTTCTGTGGTCCGTGACATTCGCGAGAGGGAGCTGCGTCTCTACACTGACGCAGGTCGAGTCTGTCGACCTCTCTTTATTGTCGAGAATCAACAGCTTGCTTTGCAGAAGAAGCATATCAAATGGCTTAATCAGGGCTACCGCGATGACGATGGCGAAGAGTTTAAGTGGGAACAGCTTGTTAAGACGGGGATAATCGAGTTACTGGACGCAGAGGAGGAGGAAACAGTGATGATTTCCATGACGCCGGAGGACTTGGAGAATTCCAGATTACAGTCTGCGGGTATCAATCCTCACGAGAATGACGGAGACTTTGACCCTGCGGCACGCCTAAAGGCTGGAATCAACGCGCATACATGGACTCATTGCGAGATTCATCCCAGTATGATTCTTGGTGTCTGTGCTAGTATTATTCCTTTCCCCGATCACAACCAGGTGCGTATTGCTTCAACATGCATTGAAAATAGCCTCACA-----TCTCCTCAGTCGCCGCGTAATACCTACCAATCTGCTATG-------------------------------------------------------------------------------------------------------------------------------------------------------------------------------AAGATGGACACTACCAAGGTTCGAGGTGTACCTTT-------GCTGTGATGGATGCGAACTGATGAGTCATCGCCAATAGTGGAGCGAGGACCGCTTTAACGAAATTGTCAAGGAAACGTCGACCTTCATTAAGAAGGTCGGGTACAACCCCAAGGCCGTCGCTTTCGTGCCTATCTCTGGCTGGCATGGTGACAACATGCTGGAGGAATCCCCCAAGTAAGCGCTATGTTA---TCAGATTAGCC---AGCATTCTCAAT-GCTTCGCAATAGCATGCCCTGGTATAAGGGTTGGACTAAGGAGATCAAGAGCGGTGCCGTAAAGGGAAAGACCCTCCTCGACGCCATTGATGCCATTGAGCCTCCTACTCGTCCCTCTGACAAACCCCTTCGGCTTCCTCTGCAAGACGTCTACAAGATTGGTGGT-----------------------------------
>Porphyrellus_orientifumosipes_HKAS75078
GGGAAAAGCTCAAATTTTGAATCTGGCGGTCCTTGC--GGCCGTCCGAATTGTAATCTAGAGAAGCGTCGTCCGCGCTGGC-CCGTGTACAAGTCTCCTGGAAGGGAGCGTCTTAGAGGGTGACAATCCCGTCTATGACACGGACCAC-CAGGGCTTATGTGATGCGCTCTCGACGAGTCGAGTTGTTTGGGAATGCAGCTCAAATAGGGTGGTAAACTCCATCTAAAGCTAAATACTGGCGAGAGACCGATAGCGAACAAGTACCGTGAGGGAAAGACGAAAAGGA-CTCTGGAAAGAGAGTTAAATAGTACGTGAAATTGCTGAAAGGGAAACGTTTGATGTCCAGTCGCGTCGGCC-GGGGATCAGCCTTGCTTCA-----CTGCGGGGCGTACTTTCCGG-TC-GTCGGGTCAGCACCAGTTTCGTGCT----CGCCGTACAAGG--GC-GAAAGTGAATGTACCA--CCCTC----GGGTGCGTTATAGCC-TTTCGTCGGATGCGGTGGC--CGGGACTGAGGA-ACTCAGCACAGCG----------AT----GT-GCAT-GGGATGCTGGCATAATGGCAT-TCAACGACCCGTCTTGAAACACGGACCAAGGAGTCTAACATGCTTGCGAGTGTTCGGGTGGC--AAACCCGTGCGCGCAACGAAAGTGTTCAGTCGAGAGCTCCG-TCCG-GGAGCGCACCGACGCCCAGATA---GCCATC---CACGGATGTGAATTTCTGCGGTAGAGCATGCATGTTGGGACCCGAAAGATGGTGAACTATGCCTGAATAGGGTGAAGCCAGAGGAAACTCTGGTGGAGGCTCGTAGCGATTCTGACGTGCAAATCGATCGTCGAATTTGGGTATAGGG-----------??????????????????????????????????????????????????????????????????????????????????????????????????????????????????????????????????????????????????????????????????????????????????????????????????????????????????????????????????????????????????????????????????????????????????????????????????????????????????????????????????????????????????????????????????????????????????????????????????????????????????????????????????????????????????????????????????????????????????????????????????????????????????????????????????????????????????????????????????????????????????????????????????????????????????????????????????????????????????????????????????????????????????????????????????????????????????????????????????????????????????????????????????????????????????????-------------------------------TGGAAGAATGGGGTCTCGAATCACTAGAAGAGAACGCACATTCGTCGACGCCCTGCACAAAGGTTTTCGTGAATGGTGTCTGGATGGGTGTGCATCGCGACCCCGCCAACCTGGTCAAGACGATCAAAAAGCTTCGTCGGAAAGATGACATTAGTCCCGAAGTTTCTGTGGTCCGTGACATTCGCGAGAGGGAGCTGCGTCTCTACACTGATGCAGGTCGAGTCTGTCGACCTCTCTTTATTGTCGAAAATCAACAGCTTGCTTTGCAGAAGAAGCATATCAAATGGCTTAATCAGGGCTACCGCGATGACGATGGCGAAGAATTTAAGTGGGAACAGCTTGTTAAGACGGGGATAATCGAGTTACTGGATGCAGAGGAGGAGGAAACAGTGATGATTTCCATGACGCCGGAGGACTTGGAGAACTCCAGATTACAGTCTGCGGGTATCAATCCTCACGAGAATGACGGGGACTTTGACCCTGCGGCACGCCTAAAGGCTGGAATCAACGCGCATACATGGACTCATTGCGAGATTCATCCCAGTATGATTCTTGGTGTCTGTGCTAGTATTATTCCTTTCCCCGATCACAACCAGGTGCGTACTGCTTCGACATGCATTGAAAATAGCCTCACA-----TCTCCTCAGTCGCCGCGTAATACCTACCAATCTGCTATGCGTGACTTCATCAAGAACATGATCACTGGTACTTCCCAAGCTGACTGTGCCATCCTCATTATC-GCCGGTGGTACTGGTGAGTTCGAAGCTGGTATCTCCAAGGACGGTCAGACCCGTGAACACGCTCTCCTGGCGTTCACCCTCGGTGTGCGTCAGCTCATTGTCGCTGTCAACAAAATGGACACAACCAAGGTTCGAGGTGTACCTTT-------GCTGTGATGGATGCGAACTGATGAGTCATCGCCAATAGTGGAGCGAGGACCGCTTTAACGAAATTGTCAAGGAAACGTCGACCTTCATTAAGAAGGTCGGGTACAACCCCAAGGCCGTCGCTTTCGTGCCTATCTCTGGCTGGCATGGTGACAACATGCTGGAGGAATCCCCCAAGTAAGCGCTATGTTA---TCAGATTAGCC---AGCATTCTCAAT-GCTTCGCAATAGCATGCCCTGGTATAAGGGTTGGACTAAGGAGATCAAGAGCGGTGCCGTAAAGGGAAAGACCCTCCTCGACGCCATTGATGCCATTGAGCCTCCTACTCGTCCCTCTGACAAACCCCTTCGGCTTCCTCTGCAAGACGTCTACAAGATTGGTGGTATCGGAACGGTGCCCGTTGGTCGTGTTGAAACTGG
>Porphyrellus_porphyrosporus_HKAS76671
GGGAAAAGCTCAAATTTTGAATCTGGCGGTCCTTGT--GGCCGTCCGAATTGTAATCTAGAGAAGTGTCGTCCGCGCTGGC-CTGTGTACAAGTCTCCTGGAAGGGAGCGTCTTAGAGGGTGACAATCCCGTCTATGACACGGACTAC-CAGGGCTTATGTGATGCGCTCTCAACGAGTCGAGTTGTTTGGGAATGCAGCTCAAATAGGGTGGTAAACTCCATCTAAAGCTAAATATTGGCGAGAGACCGATAGCGAACAAGTACCGTGAGGGAAAGACGAAAAGGA-CTCTGGAAAGAGAGTTAAACAGTACGTGAAATTGTTGAAAGGGAAACGTTTGATGTCCAGTCGCGTCGGCC-GGGGATCAGCCTTGCTTCA-----CTGCGGGGCGTACTTTTCGG-TC-GTCGGGTCAGCACCAGTTT--CATTACTCCATCGTACAAGG--GC-GAGAGCGAATGTACCACCCTCTT---GG-GTGCGTTATAGCC-TCTCGTCGCATGCGGTGG--TCGGGACTGAGGA-ACTCAGCACGGCTTCA---TCGTCT----GT-GCAT-GGGATGCTGGCATAATGGCATTCAA-CGACCCGTCTTGAAACACGGACCAAGGAGTCTAACATGCTTGCGAGTGTTCGGGTGCC--AAACCCGTCCGCGTAACRAAAGTGTTCAGTCGAGACCTCCA-TCCA-GGAGCGCACCGACGCCCAGATA---GCCGTC---CTCGGACGCGAATTTCTGCGGTAGAGCATGTATGTTGGGACCCGAAAGATGGTGAACTATGCCTGAATAGGGTGAAGCCAGAGGAAACTCTGGTGGAGGCTCGTAGCGATTCTGACGTGCAAATCGATCGTCGAATTTGGGTATAGGGGCGAAAGACTA-----------------------------------------------------------------------------------------CATGATTGG-TACGCTGACGGCGTATTTGTGGTCCTGATTTGTCCGATGCCTCGTTGTGACGCTTT----------TTT-TTCGTAGT-AGTGA-CTTTTTGCGCATGCCGCACC-TTTTTCGCCTGGTAATGATCACTGACGTCCCT---------------------G-TTTTCGTGTCGA--------CAATATGAT-TGTGTTTATCAGTCCGACCCCAACTTCGCCGACAAAATACGGCATGTCCGCGATCCCAAAGCACGGATGGCCATTGTCTGGTCCCACTGCAAGACGAAAATGGTATGCGAAACTGACGAACCCAAGGAGGAGGGAATGGAAGGGGACGTCGACGAGCCTAAGAAAGGACATGGCGGCTGTGGTCACATCCAACCAGTTATCCGAAAGGAGGGTCTCAAGTTGTTCGTCCAGTATAAGCGACCCAAGGATGAAGACGAGGTTCGTGTC-AGCGATGCAACGCGCTGGGAACTTG-CTTGTTGAACGATTTAC-------GTATA--TAGGACGTCAAGTCACTGCAACCAGACAGAAGGTTGTTCACACCTTCCGAAGTATACACGACGTTCAAAAAGATGTCCGATTCGGATTTGCACTTGATTGGGCTCTCGGACGAATATGCTCGGCCTGAGTGGATGATCTTAACGGTTCATATTCTGCTCCCGTCATCGAATTCTTGGAAGAATGGGGTCTCGAATCACTGGAAGAGAATGCACATTCGTCGACGCCCTGCACAAAGGTTTTCGTCAATGGTGTCTGGATGGGTGTGCATCGTGACCCCGCCAACCTGGTCAAAACGATCAAAAAGCTTCGCCGGAAAGATGACATTAGTCCCGAAGTTTCTGTGGTCCGTGACATTCGTGAGAGGGAGCTGCGTCTCTACACTGATGCAGGCCGAGTCTGTCGACCTCTCTTCATTGTCGAAAATCAACAGCTTGCCTTGCAGAAGAAGCATATCAAATGGCTTAATCAGGGCTACCGCGATGACGATGGCGAAGAGTTTAAGTGGGAGCAGCTTGTCAAAACAGGGATAATCGAATTACTGGATGCGGAGGAGGAGGAAACAGTGATGATTTCCATGACGCCGGAGGACTTGGAGAATTCTAGATTACAATCTGCAGGTATCAACCCTCACGAAAATGATGGGGACTTTGACCCCGCGGCGCGCCTAAAGGCTGGAATCAATGCGCACACATGGACTCATTGCGAGATTCATCCTAGTATGATTCTTGGTGTCTGTGCTAGTATTATTCCTTTTCCCGATCACAACCAGGTGCGTACTGTTTCGACGTGYACTGAAAATGGCCTCACA-----TCTCCGCAGTCGCCGCGTAATACTTACCAATCTGCTATGCGTGACTTCATCAAGAACATGATCACCGGTACTTCCCAGGCTGACTGTGCCATCCTTATTATC-GCCGGTGGTACTGGTGAGTTYGARGCTGGTATCTCCAAGGACGGTCAGACCCGTGAACACGCTCTTCTGGCGTTCACCCTCGGTGTGCGTCAGCTCATTGTCGCTGTCAACAAAATGGACACAACCAAGGTTTGTGATGCATCCT--------GCTGTGATGGATACGACCTGATGTGTCATCGCCAATAGTGGAGCGAGGACCGCTTTAACGAAATTGTCAAGGAAACGTCAACCTTCATTAAGAAGGTCGGCTACAACCCCAAGGCCGTTGCTTTCGTGCCTATCTCTGGCTGGCATGGTGACAACATGCTGGAGGAATCCCCCAAGTAAGTGTTATGTTA---TCAGATTGACCTC---CATTCTCAATYGCTTCGCAATAGCATGCCCTGGTACAAGGGTTGGACTAGGGAGGTCAAGAGTGGTGTCGTCAAGGGAAAGACCCTCCTCGATGCCATTGATGCCATCGAGCCTCCCGCTCGTCCCTCTGACAAACCCCTTCGGCTTCCTCTTCAAGATGTCTACAAGATTGGTGGTATTGGAACGGTGCCTGTTGGTCGTGTTGAAACTGG
>Porphyrellus_porphyrosporus_MB97_023
GGGAAAAGCTCAAATTTTGAATCTGGCAGTCCTTGT--GGCCGTCCGAATTGTAATCTAGAGAAGTGTCGTCCGCGCTGGC-CCGTGTACAAGTCTCCTGGAAGGGAGCGTCTTAGAGGGTGACAATCCCGTCTATGACACGGACTAC-CAGGGCTTATGTGATGCGCTCTCAACGAGTCGAGTTGTTTGGGAATGCAGCTCAAATAGGGTGGTAAACTCCATCTAAAGCTAAATATTGGCGAGAGACCGATAGCGAACAAGTACCGTGAGGGAAAGACGAAAAGGA-CTCTGGAAAGAGAGTTAAACAGTACGTGAAATTGTTGAAAGGGAAACGTTTGATGTCCAGTCGCGTCGGCC-GGGGATCAGCCTTGCTTCA-----CTGCGGGGCGTACTTTTCGG-TC-GTCGGGTCAGCACCAGTTT--CATTACTCCATCGTACAAGG--GC-GAGAGCGAATGTACCACCCTCTT---GG-GTGCGTTATAGCC-TCTCGTCGCATGCGGTGG--TCGGGACTGAGGA-ACTCAGCACGGCTTCA---TCGTCT----GT-GCAT-GGGATGCTGGCATAATGGCATTCAA-CGACCCGTCTTGAAACACGGACCAAGGAGTCTAACATGCTTGCGAGTGTTCGGGTGCC--AAACCCGTCCGCGTAACGAAAGTGTTCAGTCGAGACCTCCA-TCCA-GGAGCGCACCGACGCCCAGATA---GCCGTC---CTCGGACGCGAATTTCTGCGGTAGAGCATGTATGTTGGGACCCGAAAGATGGTGAACTATGCCTGAATAGGGTGAAGCCAGAGGAAACTCTGGTGGAGGCTCGTAGCGATTCTGACGTGCAAATCGATCGTCGAATTTGGGTATAGGGGCGAAAGACTAGCCAGTGCAAGCGCCCAGTGTTGGTTGGACACGAG-GTGCGGGTGAAACGGGGCGCTGAACGAGGGGGC---AAAGATGGAACGTTGACCATGATTGG-TACGCTGACGGCGTATTTGTGGTCCTGATTTGTCCGATGCCTCGTTGTGATGCTTT----------TTTTTTCGTAGT-AGTGA-CTTTTTGCGCATGCCGCACC-TTTTTCGCCTGGTAATGATCACTGACGTCCCT---------------------G-TTTTCGTGTCGA--------CAATATGAT-TGTGTTTATCAGTCCGACCCCAACTTCGCCGACAAAATACGGCATGTCCGCGATCCCAAAGCACGGATGGCCATTGTCTGGTCCCACTGCAAGACGAAAATGGTATGCGAAACTGACGAACCCAAGGAGGAGGGAATGGAAGGGGACGTCGACGAGCCTAAGAAAGGACATGGTGGCTGTGGTCACATCCAACCAGTTATCCGAAAGGAGGGTCTCAAGTTGTTCGTCCAGTATAAGCGACCCAAGGATGAAGACGAGGTTCGTGTC-AGCGATGCAACGCGCTGGGAACTTG-CTTGTTGAACGATTTAC-------GTATA--TAGGACGTCAAGTCACTGCAACCAGACAGAAGGTTGTTCACACCTTCCGAAGTATACACGACGTTCAAAAAGATGTCCGATTCGGATTTGCACTTGATTGGGCTCTCGGACGAATATGCTCGGCCTGAGTGGATGATCTTAACGGTTCATATTCTGCTCCCGTCATCGAATTCTTGGAAGAATGGGGTCTCGAATCACTGGAAGAGAATGCACATTCGTCGACGCCCTGCACAAAGGTTTTCGTCAATGGTGTCTGGATGGGTGTGCATCGTGACCCCGCCAACCTGGTCAAAACGATCAAAAAGCTTCGCCGGAAAGATGACATTAGTCCCGAAGTTTCTGTGGTCCGTGACATTCGTGAGAGGGAGCTGCGTCTCTACACTGATGCAGGCCGAGTCTGTCGACCTCTCTTCATTGTCGAAAATCAACAGCTTGCCTTGCAGAAGAAGCATATCAAATGGCTTAATCAGGGCTACCGCGATGACGATGGCGAAAAGTTTAAGTGGGAGCAGCTTGTCAAAACAGGGATAATCGAATTACTGGATGCGGAGGAGGAGGAAACAGTGATGATTTCCATGACGCCGGAGGACTTGGAGAATTCTAGATTACAATCAGCAGGTATCAACCCTCACGAAAATGATGGGGACTTTGACCCCGCGGCGCGCCTAAAGGCTGGAATCAATGCGCACACATGGACTCATTGCGAGATTCATCCTAGTATGATTCTTGGTGTCTGTGCTAGTATTATTCCTTTTCCCGATCACAACCAGGTGCGTACTGTTTCGACGTGTACTGAAAATGGCCTCACA-----TCTCCGCAGTCGCCGCGTAATACTTACCAATCTGCTATGCGTGATTTTATCAAGAACATGATCACCGGTACTTCCCAGGCTGACTGTGCCATCCTTATCATC-GCCGGTGGTACTGGTGAGTTCGAGGCTGGTATCTCCAAGGACGGTCAGACCCGTGAACACGCTCTTCTGGCGTTCACCCTCGGTGTGCGTCAGCTCATTGTCGCTGTCAACAAAATGGACACAACCAAGGTTTGTGATGCATCCT--------GCTGTGATGGATACGACCTGATGTGTCATCGCCAATAGTGGAGCGAGGACCGCTTTAACGAAATTGTCAAGGAAACGTCAACCTTCATTAAGAAGGTCGGCTACAACCCCAAGGCCGTTGCTTTCGTGCCTATCTCTGGCTGGCATGGTGACAACATGCTGGAGGAATCCCCCAAGTAAGTGTTATGTTA---TCAGATTGACCTC---CATTCCCAATTGCCCCACAATAGCATGCCCTGGTACAAGGGTTGGACTAGGGAGGTCAAGAGTGGTGTCGTCAAGGGAAAGACCCTCCTCGATGCCATTGATGCCATCGAGCCTCCCGCTCGTCCCTCTGACAAACCCCTTCGGCTTCCTCTTCAAGATGTCTACAAGATTGGTGGTATTGGAACGGTGCCTGTTGGTCGTGTTGAAACCGG
>Strobilomyces_atrosquamosus_HKAS55368
GGGATGAGCTCACATTTTGAATC-GGCGGTCT-GTC--GGCCGTCCGAGTTGTAATCTGGAGAAGCGTCTTCCGCGCTGGA-CCGTGTACAAGTCTCCTGGAAGGGAGCGTCATAGAGGGTGAGAATCCCGTCTTTGACACGGACGAC-CAGGGCTTCTGTGATGCGCTCTCGACGAGTCGAGTTGTTTGGGAATGCAGCTCAAAACGGGTGGTAAACTCCATCTAAAGCTAAATACGGGCGAGAGACCGATAGCGAACAAGTACCGTGAGGGAAAGATGAAAAGCA-CTTTGGAAAGAGAGTGAAACAGTACGTGAAATTGCTGAAAGGGAAACGCTCGACGTC-AGTCGCGTCGGCCCGGGGGTCAACCTTGCTTC-------GGCTCGGCGTACTTCCCGG-TC-GACGGGTCAGCATCGGTTT--CGGT----CGCCGCACGAGG--GC-GA-GGGGAACGTGGCA--CTCTC--CGGAGTGTGTTATAGCCCCT-CGTCGGACGCGGTGGC-ACGGGACCGAGGA--CGCC-CAGCGCCTC------GC------GC-GCTC-GGGATGCTGGCATAATGGCCT-TGAGCGACCCGTCTTGAAACACGGACCAAGGAGTCTAACATGCCTGCGAGTGTTCGGGTGGC--AAACCCGCGCGCGCAACGAAAGTGAAGG-TCGAGACCTCCG-TCGTAGGAGGGCACCGACGCCCGGACC---AGAGTC---TTCGACGACGGAT--CTGCGGTAGAGCACGCATGTTGGGACCCGAAAGATGGTGAACTATGCCTGAATAGGGCGAAGCCAGAGGAAACTCTGGTGGAGGCTCGTAGCGATTCTGACGTGCAAATCGATCGTCGAATTTGGGTATAGGGGCGAAAGA---ACCACTACTGGTGTGCTGACGGCATACCCTGTGGTTCCGACTCTCATGCG-CTTTCTGGCCTGTGACGC---AGGTGAGAGATGTTGCATCTTGCGGCTTA-GCAC-----------GATGTGCT----TGTCCGCTGCCTCCTTGTGACGCTGT----------TT--GTCGTAGT-AGTCACCTTTTTGCGTGCGCCGCATC--CTATTTTCTGAACGCGATTACTGACGTTTTTCTTTACCC-CTGCATCATTGCCGATTTGATGTC--------TTCAATATGATGTGCGTTAATAAGTCCGACCTTAATTTTGCCGACAAAATACGACACGTCCGCGATCCCAAAAAACGGATGGGCATTGTCTGGACGCACTGCAAGACGAGGATGGTTTGCGAAGCTGACGAACCCAAAGAGGAGGGTGCCGAGGCGGATGTCGATGAGCCTAAGAAAGGACACGGCGGTTGTGGCCACATCCAGCCGCTTATCCGAAAGGAGGGCCTCAAGTTATTCGTCCAGTATAAGCGACCCAAGGACGAAGATGAGGTTTGTACCCGGTGACACATGGCGCTGACGTCTTG-CTGAACGTGGTGCCTGC-CGCC--CCGAAAACAGGACGTTAAATCCCTGCAACCGGACAAAAGGCTGTTTACGCCTTCGGAAGTATACACGACCTTCAAAAAGATGTCCGACTCGGACTTGCACCTGATTGGGCTCTCTGACGAATATGCACGACCTGAGTGGATGATTTTG--GGTTCATATTCTGCACCCGTTATCGAATTTTTGGAGGAATGGGGTCTCGAATCACTGGAAGAGAATGCTCATTCATCGACGCCTTGCACGAAGGTTTTCGTGAACGGTGTTTGGATGGGCGTGCATCGTGATCCTGCCAACCTTGTCAAGACGATCAAGAAGCTTCGCCGAAAAGATGACATTAGTCCTGAAGTTTCAGTCGTCCGTGACATCCGTGAGAGGGAGCTTCGCCTCTATACCGACGCAGGACGAGTTTGTCGACCGCTCTTCATTGTTGAAAGTCAACAGCTTGCTCTGCAGAAGAAACACATTAAGTGGCTAAATCAAGGCTTCCGTGATGATGATGGGGAGGAATTCAAATGGGAGCAGCTAGTGAAGACTGGGATAATTGAATTACTGGATGCGGAAGAGGAAGAAACAGTGATGATTTCCATGACGCCAGAGGACTTAGAAAATTCCAGGTTGCAATCTGCGGGAATCAATCCGCATGAAAACGATGGAGACTTTGACCCTGCAGCCCGCTTAAAGGCTGGAATCAATGCGCACACGTGGACTCATTGCGAGATCCATCCAAGTATGATCCTTGGTGTTTGTGCTAGTATCATT--------------------------------------------------------------------------------------------------------------------------------ACTGGTACCTCCCAGGCTGACTGTGCCATCCTCATTATC-GCCGGTGGTACCGGTGAGTTTGAGGCTGGTATCTCGAAGGACGGTCAGACTCGTGAACACGCACTGTTGGCTTTCACGCTTGGTGTACGTCAGTTGATTGTCGCCGTTAACAAGATGGACACGACCAAGGTATGTCGTGGATTCT--------GTCGTGCCGAATGTGGGTTAACGTGACATTGCCGATAGTGGAGTGAGGACCGCTTCAACGAAATCGTCAAGGAAACCTCGACCTTCATTAAGAAGGTTGGCTACAACCCCAAAGCTGTCGCTTTCGTGCCGATCTCCGGCTGGCACGGTGATAATATGCTGGAGGAATCTCCCAAGTATGTATCGTGTTGTTGTCAGA-TGACC-CCGACATTCTCAAA-GCTTTGCAATAGCATGCCCTGGTACAAGGGCTGGACCAAGGAAGTCAAGGGTGGTGCGGTCAAGGGCAAAACCCTTCTCGACGCCATTGATGCCATCGAGCCTCCCGTCCGTCCCTCCGACAAACCTCTTCGCCTTCCTCTCCAGGATGTCTACAAGATCGGTGGTATCGGAACAGTGCCCGTTGGTCGTGTC--------
>Strobilomyces_atrosquamosus_HKAS78563
GGGATGAGCTCACATTTTGAATC-GGCGGTCT-GTC--GCCTGTCCGAGTTGTAATCTGGAGAAGCGTCTTCCGCGCTGGA-CCGTGTACAAGTCTCCTGGAAGGGAGCGTCATAGAGGGTGAGAATCCCGTCTTTGACACGGACGAC-CAGGGCTTCTGTGATGCGCTCTCGACGAGTCGAGTTGTTTGGGAATGCAGCTCAAAACGGGTGGTAAACTCCATCTAAAGCTAAATACGGGCGAGAGACCGATAGCGAACAAGTACCGTGAGGGAAAGATGAAAAGCA-CTTTGGAAAGAGAGTGAAACAGTACGTGAAATTGCTGAAAGGGAAACGCTCGACGTC-AGTCGCGTCGGCCCGGGGGTCAACCTTGCTTC-------GGCTCGGCGTACTTCCCGG-TC-AACGGGTCAGCATCGGTTT--CGGT----CGCCGCACGAGG--GC-GA-GGGGAACGTGGCA--CTCTC--CGGAGTGTGTTATAGCCCCT-CGTCGGACGCGGTGGC-ACGGGACCGAGGA--CGCC-CAGCGCCTC------GC------GC-GCTC-GGGATGCTGGCATAATGGCCT-TGAGCGACCCGTCTTGAAACACGGACCAAGGAGTCTAACATGCCTGCGAGTGTTCGGGTGGC--AAACCCGCGCGCGCAACGAAAGTGAAGG-TCGAGACCTCCG-TCGTAGGAGGGCACCGACGCCCGGACC---AGAGTC---TTCGACGACGGAT--CTGCGGTAGAGCACGCATGTTGGGACCCGAAAGATGGTGAACTATGCCTGAATAGGGCGAAGCCAGAGGAAACTCTGGTGGAGGCTCGTAGCGATTCTGACGTGCAAATCGATCGTCGAATTTGGGTATAGGGGCGAAAGACTAACCACTACTGGTGTGCTGACGGCATACCCTGTGGTTCCGACTCTCATGCG-CTTTCTGGCCTGTGACGC---AGGTGAGAGATGTTGCATCTTGCGGCTTA-GCAC-----------GATGTGCT----TGTCCGCTGCCTCCTTGTGACGCTGT----------TT--GTCGTAGT-AGTCACCTTTTTGCGTGCGCCGCATC--CTATTTTCTGAACGCGATTACTGACGTTTTTCTTTACCC-CTGCATCATTGCCGATTTGATGTC--------TTCAATATGATGTGCGTTAATAAGTCCGACCTTAATTTTGCCGACAAAATACGACACGTCCGCGATCCCAAAAAACGGATGGGCATTGTCTGGACGCACTGCAAGACGAGGATGGTTTGCGAAGCTGACGAACCCAAAGAGGAGGGTGCCGAGGCGGATGTCGATGAGCCTAAGAAAGGACACGGCGGTTGTGGCCACATCCAGCCGCTTATCCGAAAGGAGGGCCTCAAGTTATTCGTCCAGTATAAGCGACCCAAGGACGAAGATGAGGTTTGTACCCGGTGACACATAGCGCTGATGTCTTG-CTGAACGTGGTGCCTGC-CGCC--CCGAAAACAGGACGTTAAATCCCTGCAACCGGACAAAAGGCTGTTTACGCCTTCGGAAGTATACACGACCTTCAAAAAGATGTCCGACTCGGACTTACACCTGATTGGGCTCTCTGACGAATATGCACGACCTGAGTGGATGATTTTG--GGTTCATATTCTGCACCCGTTATCGAATTTTTGGAGGAATGGGGTCTCGAATCACTGGAAGAGAATGCTCATTCATCGACGCCTTGCACGAAGGTTTTCGTGAACGGTGTTTGGATGGGCGTGCATCGTGATCCTGCCAACCTTGTCAAGACGATCAAGAAGCTTCGCCGAAAAGATGACATTAGTCCTGAAGTTTCAGTCGTCCGTGACATCCGTGAGAGGGAGCTTCGCCTCTATACCGACGCAGGACGAGTTTGTCGACCGCTCTTCATTGTTGAAAGTCAACAGCTTGCTCTGCAGAAGAAACACATTAAGTGGCTAAATCAAGGCTTCCGTGATGATGATGGGGAGGAATTCAAATGGGAGCAGCTAGTGAAGACTGGGATAATTGAATTACTGGATGCGGAAGAGGAAGAAACAGTGATGATTTCCATGACGCCAGAGGACTTAGAAAATTCCAGGTTGCAATCTGCGGGAATCAATCCGCATGAAAACGATGGAGACTTTGACCCTGCAGCCCGCTTAAAGGCTGGAATCAATGCGCACACGTGGACTCATTGCGAGATCCATCCAAGTATGATCCTTGGTGTTTGTGCTAGTATCATTCCATTC--------------------------------------------------------------------------------------------------CGCGATTTCATTAAAAACATGATCACCGGTACCTCCCAGGCTGACTGTGCCATCCTCATTATC-GCCGGTGGTACCGGTGAGTTTGAGGCTGGTATCTCGAAGGACGGTCAGACTCGTGAACACGCACTGTTGGCTTTCACGCTTGGTGTACGTCAGTTGATTGTCGCCGTTAACAAGATGGACACGACCAAGGTATGTCGTGGATTCT--------GTCGTGCCGAATGTGGGTTAACGTGACATTGCCGATAGTGGAGTGAGGACCGCTTCAACGAAATCGTCAAGGAAACCTCGACCTTCATTAAGAAGGTTGGCTACAACCCCAAAGCTGTCGCTTTCGTGCCGATCTCCGGCTGGCACGGTGATAATATGCTGGAGGAATCTCCCAAGTATGTATCGTGTTGTTATCAGA-TGACC-CCGACATTCTCAAA-GCTTTGCAATAGCATGCCCTGGTACAAGGGCTGGACCAAGGAAGTCAAGGGTGGTGCGGTCAAGGGCAAAACCCTTCTCGACGCCATTGATGCCATCGAGCCTCCCGTCCGTCCCTCCGACAAACCTCTTCGCCTTCCTCTCCAGGATGTCTACAAGATCGGTGGTATCGGAACAGTGCCCGTCGGTCGTGTTGAAACT--
>Strobilomyces_echinocephalus_HKAS59420
GGGACGAGCTCACATTTTGAATC-GGCGGTCC-GTC--GGCCGTCCGAGTTGTAATCTAGAGAAGCGTCTTCCGCGCTGGA-CCGTGTACAAGTCTCCTGGAAGGGAGCGTCGTAGAGGGTGAGAATCCCGTCTCTGACACGGACGAC-CAGGGCTTCTGTGATGCGCTCTCGACGAGTCGAGTTGTTTGGGAATGCAGCTCAAAACGGGTGGTAAACTCCATCTAAAGCTAAATACTGGCGAGAGACCGATAGCGAACAAGTACCGTGAGGGAAAGATGAAAAGCA-CTTTGGAAAGAGAGTGAAACAGTACGTGAAATTGCTGAAAGGGAAACGCTCGACGTC-AGTCGCGTCGACCCGGGGGTCAACCTTGCCGCCTTGCGCGGCTCGGCGTACTTCCCGG-TC-GACGGGTCAGCATCGGTTT--CGGT----CGCCGTACAAGGACGC-GA-GGGGAACGTAGCA--CTCTC--CGGAGTGTGTTATAGCCCCTCCGTCGCATGCGGCGGC--GGGGACCGAGGA-ACTTC-CAGCGCCTC-----CGG------GC-GCTC-GGGATGCTGGCGTAATGGCTT-TGAGCGACCCGTCTTGAAACACGGACCAAGGAGTCTAACGTGCCTGCGAGTGTTCGGGTGGAG-AAACCCGCGCGCGCAACGAAAGTGAAGG-TCGAGACCTCCG-TCATTGGAGAGCACCGACGCCCGGACC---AGAGTC---TCCGACGACGGAT--CTGCGGTAGAGCACGCACGTTGGGACCCGAAAGATGGTGAACTATGCCTGAATAGGGCGAAGCCAGAGGAAACTCTGGTGGAGGCTCGTAGCGATTCTGACGTGCAAATCGATCGTCGAATTTGGGTATAGGGGCGAAAGACTA-----CACTGGTGTGCTGACGGCACACCCCGTGGTTCCGACTCTCATGCT-CTCTCTCGCCTGTGACGC---AGGTGGGAGATGTTGCGTCTTGCGGCTTA-GCAT-----------GATGTGCT----TGTCCGCTGCCTCCTTGTGACGCTGT----------TT--GTCGTAGT-AGTGACCTTTTTGCGCGCGTCGCATC--CTATTTTCTAAACGTGATTACTGACGTTTTTCTTTACCC-CTGCATCATTGCCTTTTTGGTGTC--------TTCAATATGATGTGCGTTAATAAGTCCGACCTTAATTTTGCCGACAAAATACGACACGTCCGTGATCCCAAAAAACGGATGGGCATTGTCTGGGCGCACTGCAAGACGAAGATGGTTTGCGAAGCTGACGAACCCAAGGAGGAGGGCGCCGAGGCGGATGTCGATGACCCTAAGAAAGGACATGGTGGTTGTGGCCACATCCAGCCGCTTATCCGAAAGGAGGGCCTCAAGTTATTCGTCCAGTATAAGCGACCCAAGGATGAAGACGAGGTTTGTACCCGGTGACCCATGGCGCTGACGTCTTG-CTGAACGTGGTGCCTGC-CACC--CCGAAAACAGGACGTCAAGTCGCTGCAACCGGACAAAAGGCTGTTTACGCCTTCGGAAGTATACACGACCTTCAAAAAGATGTCCGACTCGGACTTGCATCTGATTGGGCTCTCTGACGAATATGCGCGACCTGAGTGGATGATTTTGACGGTTCATATTCTGCACCCGTCATCGAATTCTTGGAGGAATGGGGTCTCGAATCACTGGAAGAAAATGCTCATTCGTCGACGCCTTGCACGAAGGTTTTCGTGAATGGTGTTTGGATGGGYGTGCATCGTGATCCTGCCAACCTTGTCAAGACGATCAAGAAGCTTCGCCGAAAAGATGACATTAGTCCTGAAGTTTCAGTCGTCCGTGACATCCGTGAGAGGGAACTTCGCCTCTATACCGACGCAGGACGCGTTTGTCGACCGCTGTTCATTGTCGAAAATCAGCAGCTTGCTCTGCAGAAGAAACACATTAAGTGGCTAAATCAAGGCTTCCGTGATGATGATGGGGAGGAATTCAAATGGGAGCAGCTGGTGAAGACTGGRATAATTGAGTTACTGGATGCGGAGGAGGAAGAAACAGTGATGATTTCCATGACGCCAGACGACTTAGAAAATTCAAGGTTGCAATCTGCGGGAATCAATCCTCATGAAAACGATGGAGACTTTGACCCTGCAGCCCGCCTGAAGGCTGGAATCAATGCGCACACGTGGACCCATTGCGAGATTCATCCAAGTATGATCCTTGGTGTTTGTGCTAGTATCATTCCTTTCCCCGATCACAATCAGGTGCGTGCTGCTTCAACGTGT-CTGATGATAGCCTTACA-----CCTTTGCAGTCGCCACGTAATACCTACCAATCCGCTATGCGTGATTTCATCAAAAACATGATCACCGGTACCTCCCAGGCTGATTGTGCCGTCCTCATAATC-GCCGGTGGTACCGGTGAGTTTGAGGCTGGTATATCGAAGGACGGTCAGACTCGTGAACACGCACTGTTGGCTTTCACGCTTGGTGTACGTCAGTTGATTGTCGCCGTTAACAAGATGGACACGACCAAGGTATGTCGTGGACTCT--------GTCGTGCTAAATGTGGGTTAACGTGGCATTGC-GATAGTGGAGCGAGGACCGCTTCAACGAAATTGTCAAGGAAACCTCGACCTTCATTAAGAAGGTTGGCTATAACCCCAAAGCTGTCGCTTTCGTGCCGATCTCCGGCTGGCATGGTGACAACATGCTGGAAGAATCTCCCAAGTAAGTATCGTGTTA---TCAGA-CGACC-CCAACATTCTCAAT-GCTTTGTAATAGCATGCCCTGGTACAAGGGCTGGACCAAGGAAATCAAGAGTGGTGTCGTCAAGGGCAAGACCCTTCTCGACGCCATTGATGCCATCGAACCTCCCGTCCGTCCTTCCGACAAACCTCTTCGCCTTCCTCTCCAGGATGTCTACAAGATCGGTGGTATCGGAACAGTGCCCGTCGGCCGTGTTGAAACTGG
>Tengioboletus_funjianensis_HKAS76661
GGGAAAAGCTCAAATTTTAAATCTGGCGGTCTCATC--GGCCGTCCGAGTTGTAATCTAGAGAAGCGTCTTCCGCGCTGGC-CCGTGTACAAGTCTCCTGGAAGGGAGCGTCATAGAGGGTGAGAATCCCGTCTTTGACATGGACTAC-CAGTGCTA-TGTGATGCGCTCTCGACGAGTCGAGTTGTTTGGGAATGCAGCTCAAAATGGGTGGTAAATTCCATCTAAAGCTAAATACAGGCGAGAGACCGATAGCGAACAAGTACCGTGAGGGAAAGATGAAAAGAA-CTTTGGAAAGAGAGTTAAACAGTACGTGAAATTGCTGAAAGGGAAACGCTTGATGTC-AGTCGCGTTCGCC-AGGGATCAACCCTGCTTCA-----TTGCTGGGCGTATTTCCTGG-TCGGACGGGTCAGCATCAGTTT--CGAT----CGGCATAGAAGG--GC-GA-AGGGAACGTGGCA--CTCTT--CGGAGTGTGTTATAGCC-TTTCGTCGTATGTGCCGG--TGGGGACTGAGGA-ACTCGGCACCCTGTTC----CAGGT----GTTGCTTTAGGATGCTGGCATAATGGCCT-TAAGCGACCCGTCTTGAAACACGGACCAAGGAGTCTAACATGCCTGCGAGTGTTTGGGCGGA--AAACCCAAGCGCGTAATGAAAGTGAAAG-TCGAGACCTCTG-TCAT-GGAGGGCACCGACGCCCGGACC---TGAGTC---TTTGACGACGGAT--CTGCGGTAGAGCATGTATGTTGGGACCCGAAAGATGGTGAACTATGCCTGAATAGGGTGAAGCCAGAGGAAACTCTGGTGGAGGCTCGTAGCGATTCTGACGTGCAAATCGATCGTCGAATTTGGGTATAGGGGCGAAAGACTA??????????????????????????????????????????????????????????????????????????????????????????????????????????????????????????????????????????????????????????????????????????????????????????????????????????????????????????????????????????????????????????????????????????????????????????????????????????????????????????????????????????????????????????????????????????????????????????????????????????????????????????????????????????????????????????????????????????????????????????????????????????????????????????????????????????????????????????????????????????????????????????????????????????????????????????????????????????????????????????????????????????????????????????????????????????????????????????????????????????????????????????????????????????????????????GGTTCATATTCCGCTCCGGTCATTGAATTCTTAGAGGAATGGGGTCTTGAATCACTGGAAGAGAATGCACACTCATCGACACCCTGCACAAAGGTTTTCGTGAACGGCGTCTGGATGGGCGTCCATCGGGATCCCGCCAACCTTGTCAAGACGATCAAAAAGCTTCGTCGAAAGGATGACATCAGTCCTGAAGTGTCTGTGGTCCGTGACATTCGTGAAAGGGAACTTCGCCTCTACACTGATGCAGGGCGAGTTTGTCGACCTCTGTTCATTGTCGAGAACCAACAGCTTGCCCTGCAGAAGAAGCATATTAAATGGCTTAATCAGGGCTATCGCGATGATGACGGCGAAGAGTTCAAGTGGGAGCAACTGGTGAAGACAGGGATAATTGAATTGTTGGACGCTGAGGAGGAGGAGACAGTGATGATTTCTATGACGCCGGAGGACTTGGAGAATTCCAGGTTACAATCTGCAGGTATCAACCCCCATGAAAACGATGGAGACTTCGACCCCGCGGCACGCCTAAAGGCCGGGATTAACGCACACACATGGACTCACTGTGAGATTCATCCCAGTATGATTCTTGGTGTTTGCGCTAGTATCATCCCATTCCCCGATCACAATCAGGTAAGTACTGATTCCGCTTGAACCGATAACAGCCTTACA-----CATCCACAGTCACCGCGTAACACCTATCAATCCGCTATGCGTGATTTCATCAAAAACATGATCACCGGTACTTCCCAGGCTGATTGTGCCATCCTTATTATC-GCCGGCGGTACCGGTGAGTTCGAGGCTGGTATCTCCAAGGACGGTCAGACCCGTGAACACGCCCTTCTGGCGTTCACCCTCGGTGTGCGTCAGCTCATTGTTGCTGTAAACAAGATGGACACGACCAAGGTGG-CAGTGCATCCT--------CTCGTGATGAACGTGGTCTGATGTGTAACCCTCGTTAGTGGAGCGAGGATCGCTTCAATGAAATTGTCAAGGAAACCTCGACCTTTATCAAGAAGGTTGGCTACAACCCCAAGGCTGTCGCTTTCGTGCCCATTTCTGGCTGGCATGGTGACAACATGCTGGAGGAATCCGCCAAGTAAGCGTTATAA-------AGATTCGTTGCAATCATTCTCAAA-GCGTCGCAATAGCATGATGTGGTACAAGGGTTGGACTAAAGAGGTCAAGGGTGGAACCGTCAAGGGAAAGACTCTCCTCGATGCCATTGACGCCATCGAGCCCCCCGTTCGCCCCTCTGACAAACCCCTTCGTCTTCCTCTCCAAGATGTCTACAAGATCGGTGGTATCGGCACAGTTCCCGTCGGTCGTGTTGAAACCGG
>Tengioboletus_funjianensis_HKAS77869
GGGAAAAGCTCAAATTTTAAATCTGGCGGTCTCATC--GGCCGTCCGAGTTGTAATCTAGAGAAGCGTCTTCCGCGCTGGC-CCGTGTACAAGTCTCCTGGAAGGGAGCGTCATAGAGGGTGAGAATCCCGTCTTTGACATGGACTAC-CAGTGCTA-TGTGATGCGCTCTCGACGAGTCGAGTTGTTTGGGAATGCAGCTCAAAATGGGTGGTAAATTCCATCTAAAGCTAAATACAGGCGAGAGACCGATAGCGAACAAGTACCGTGAGGGAAAGATGAAAAGAA-CTTTGGAAAGAGAGTTAAACAGTACGTGAAATTGCTGAAAGGGAAACGCTTGATGTC-AGTCGCGTTCGCC-AGGGATCAACCCTGCTTCA-----TTGCTGGGCGTATTTCCTGG-TCGGACGGGTCAGCATCAGTTT--CGAT----CGGCATAGAAGG--GC-GA-AGGGAACGTGGCA--CTCTT--CGGAGTGTGTTATAGCC-TTTCGTCGTATGTGCCGG--TGGGGACTGAGGA-ACTCGGCACCCTGTTC----CAGGT----GTTGCTTTAGGATGCTGGCATAATGGCCT-TAAGCGACCCGTCTTGAAACACGGACCAAGGAGTCTAACATGCCTGCGAGTGTTTGGGCGGA--AAACCCAAGCGCGTAATGAAAGTGAAAG-TCGAGACCTCTG-TCAT-GGAGGGCACCGACGCCCGGACC---TGAGTC---TTTGACGACGGAT--CTGCGGTAGAGCATGTATGTTGGGACCCGAAAGATGGTGAACTATGCCTGAATAGGGTGAAGCCAGAGGAAACTCTGGTGGAGGCTCGTAGCGATTCTGACGTGCAAATC----------------------------------------------------------------------------------------------------------------------------------------------A-CATCAATGATGTGCT----TGTCCGCTGCCTCCTTGTGACGCTTT----------TTTTGTTGTAGT-AGCTACCTCTTTGCGCACGCCGCATT--TT-TCTTCTGAACATGATTACTGACGTTCTTC---ACCC-CTGCATCCTTGCGATTTCCGTGCCGGTTTTCCTCCAATATGATAT-CCTTTACTAGTCCGACCCTAATTTTGCCGACAAAATACGGCATATTCGCGACCCCAAAGCACGCATGGGCGTTGTCTGGGCACACTGCAAAACGAAAATGGTTTGTGAAACTGACGAACCTAAAGAAGAGGGAGCGGATGCCGATGCCGATGAGCCTAAGAAAGGGCATGGTGGCTGTGGTCACATCCAACCACTTATCCGGAAGGAGGGTCTCAAGTTGTTCGTCCAGTATAAGCGACCCAAAGATGAAGACGAGGTTCGTATC-AGCGACACGATTCGTTGAAGGCTAACTTTGTTGAGCCTTCCAC-------GCATA--TAGGATGTTAAGTCACTGCAGCCGGATAAAAGGCTGTTCACGCCTTCCGAAGTGTACACCACGTTCAAAAAGATGTCCGATTCGGATCTGCACCTGATCGGGCTCTCGGACGAATATGCGCGG--------------------------------------------------------------------------------------------------------------------------------------------------------------------------ACGATCAAAAAGCTTCGTCGAAAGGATGACATCAGTCCTGAAGTGTCTGTGGTCCGTGACATTCGTGAAAGGGAACTTCGCCTCTACACTGATGCAGGGCGAGTTTGTCGACCTCTGTTCATTGTCGAGAACCAACAGCTTGCCCTGCAGAAGAAGCATATTAAATGGCTTAATCAGGGCTATCGCGATGATGACGGCGAAGAGTTCAAGTGGGAGCAACTGGTGAAGACAGGGATAATTGAATTGTTGGACGCTGAGGAGGAGGAGACAGTGATGATTTCTATGACGCCGGAGGACTTGGAGAATTCCAGGTTACAATCTGCAGGTATCAACCCCCATGAAAACGATGGAGACTTCGACCCCGCGGCACGCCTAAAGGCCGGGATTAACGCACACACATGGACTCACTGTGAGATTCATCCCAGTATGATTCTTGGTGTTTGCGCTAGTATCATCCCATTCCCCGATCACAATCAGGTAAGTACTGATTCCGCTTGAACCGATAACAGCCTTACA-----CATCCACAGTCACCACGTAAC----------------------------------------------------------------------------------------------------------------------------------------------------------------CTCGGTGTGCGTCAGCTCATTGTTGCTGTAAACAAGATGGACACGACCAAGGTGG-CAGTGCATCCT--------CTCGTGATGAACGTGGTCTGATGTGTAACCCTCGTTAGTGGAGCGAGGATCGCTTCAATGAAATTGTCAAGGAAACCTCGACCTTTATCAAGAAGGTTGGCTACAACCCCAAGGCTGTCGCTTTCGTGCCCATTTCTGGCTGGCATGGTGACAACATGCTGGAGGAATCCGCCAAGTAAGCGTTATAA-------AGATTCGTTGCAATCATTCTCAAA-GCGTCGCAATAGCATGATGTGGTACAAGGGTTGGACTAAAGAGGTCAAGGGTGGAACCGTCAAGGGAAAGACTCTCCTCGATGCCATTGACGCCATCGAGCCCCCCGTTCGCCCCTCTGACAAACCCCTTCGTCTTCCTCTCCAAGATGTCTACAAGATCGGTGGTATCGGCACAGTTCCCGTCGGTCGTGTTGAAACC--
>Tengioboletus_glutinosus_HKAS53425
GGGAAAAGCTCAAATTTTAAATCTGGCGGTCTCCTC--GGCCGTCCGAGTTGTAATCTAGAGAAGCGTCTTCCGCGCTGGC-CCGTGTACAAGTCTCCTGGAAGGGAGCATCATGGAGGGTGAGAATCCCGTCTTCGACACGGACCAC-CAGTGCTA-TGTGATGCGCTCTCGACGAGTCGAGTTGTTTGGGAATGCAGCTCAAAACGGGTGGTAAATTCCATCTAAAGCTAAATATGGGCGAGAGACCGATAGCGAACAAGTACCGTGAGGGAAAGATGAAAAGAA-CTTTGGAAAGAGAGTTAAACAGTACGTGAAATTGCTGAAAGGGAAACGCTTGATGTC-AGTCGCGTCCCCC-AGGGATCAGCCTCGCTTC------TCGCCGGGCGTATTTCCTGG-TCG-ACGGGTCAGCATCAGTTT--CGAT----CGCCATACAAGG--CC-GA-AGGGAACGTGACA--CTCTT--CGGGGTGTGTTATAGCC-TTTCGTCGTATGTGGCGGG-CCGGGACTGAGGA-ACTCAGCACCACCTCA---CCGTGT----GT-GCTTCAGGATGCTGGCATAATGGCCT-TAAGCGACCCGTCTTGAAACACGGACCAAGGAGTCTAACATGCCTGCGAGTGTTTGGGCGGA--AAACCCAAGCGCACAATGAAAGTGAAAG-TCGAGACCTCTG-TCGT-GGAGGGCATCGACGCCCGGACC---TGAGTC---TTTGACGACGGAT--CTGCGGTACAGCATGTATGTTGGGACCCGAAAGATGGTGAACTATGCCTGAATAGGGTGAAGCCAGAGGAAACTCTGGTGGAGGCTCGTAGCGATTCTGACGTGCAAATCGATCGTCGAATTTGGGTATAGGGGCGAAAGACTAACTACAATTAGTGCGCTCACGGCGTACTTTGTGGTCCCGACTCCCATGCTACTCTCTTGCCTGTGACGC---AAGTGGGAGACGTTGCATCGCGTGGC-TA-GCAT-------CGATGATGTGCT----TGTCCACTGCCTCCTTGTGACGCTTT----------TTT-GTTGTAGT-AGCTACCTCTTTGCGCACGTCGCATT--TT-TCTTCCGAACATGATTACTGACGTTCTTC---ACCC-CTGCATCCTTGCGATTCTCGTGCTGGTTTTCCTCCAATATGATAT-CGTTTATCAGTCCGACCCTAATTTTGCCGACAAAATACGCCATATTCGCGATCCCAAAGCACGCATGGGCGTTGTCTGGTCACACTGCAAAACGAAAATGGTTTGTGAAACTGACGAACCCAAAGAGGAGGGAGCAGAAGCGGATGTCGATGAGCCTAAGAAGGGGCATGGTGGTTGTGGTCACATCCAACCGCTTATTCGGAAGGAGGGTCTCAAGTTGTTCGTCCAGTATAAGCGACCCAAGGATGAAGACGAGGTTCGTATC-AGCAACGCGATTCGTTGAGGGCTTACCTTGTTGAGCGTTCTAC-------GCATA--TAGGATGTTAAGTCACTGCAACCGGATAAAAGGCTGTTTACGCCTTCCGAAGTGTACACCACGTTCAAAAAGATGTCCGACTCGGACCTGCACTTGATCGGGCTCTCGGACGAATATGCGCGGCCTGAGTGGATGATATTGACGGTTCGTATTCTGCTCCGGTCATTGAATTCTTGGAGGAATGGGGTCTTGAATCACTGGAAGAGAATGCACACTCRTCGACACCCTGCACAAAAGTTTTCGTGAACGGTGTCTGGATGGGCGTCCATCGGGATCCTGCCAACCTTGTTAAGACGATCAAAAAACTTCGTCGAAAAGATGACATTAGTCCCGAAGTGTCTGTGGTCCGTGACATTCGTGAAAGGGAACTTCGCCTCTACACTGATGCAGGGCGAGTTTGCCGACCTCTGTTCATTGTCGAGAACCAACAGCTTGCCCTGCAGAAGAAGCATATTAAATGGCTTAATCAGGGCTACCGCGATGATGATGGTGAAGAGTACAAGTGGGAGCAACTGGTGAAGACAGGGATAATTGAATTGCTGGACGCTGAAGAGGAGGAGACAGTGATGATTTCCATGACGCCGGAAGACTTGGAGAATTCCAGGTTACAATCTGCAGGTATTAACCCTCATGAGAACGATGGAGACTTCGACCCCGCGGCGCGCCTAAAGGCCGGAATCAGCGCACACACCTGGACTCACTGTGAGATCCATCCCAGTATGATTCTTGGTGTTTGCGCTAGTATCATCCCRTTCCCCGATCACAATCARGTAAGTACTACTTCCACGTGGACCGATAGCAGCCTTACG-----CCTCCACAGTCCCCGCGTAATACCTATCAATCCGCCATGCGTGATTTCATCAAAAACATGATCACTGGTACTTCGCAGGCTGATTGTGCTATCCTTATTATC-GCCGGCGGTACCGGTGAGTTCGAGGCTGGTATCTCCAAGGACGGTCAGACCCGTGAACACGCCCTTCTGGCGTTCACCCTCGGTGTGCGTCAGCTCATTGTCGCTGTAAACAAGATGGACACGACCAAGGTGTGCCGTGCACCCT--------GCTGTGATGAATGTGGTTTGATGTGTAACCTTCATTAGTGGAGCGAGGATCGCTTCAATGAAATTGTCAAGGAAACCTCGACCTTTATCAAGAAGGTTGGCTACAATCCCAAGGCTGTCGCTTTCGTGCCCATCTCTGGATGGCATGGTGACAACATGCTGGAGGAATCCCCCAAGTAAGCGTTATACCA---TCAGATTGGCTGCAAGTATTCTCAAA-GCATCGCAATAGCATGCCCTGGTACAAGGGCTGGACCAAGGAGGTCAAGGGCGGCGCCGTCAAGGGAAAGACTCTCCTCGATGCCATTGACGCTATCGAGCCCCCTGTTCGCCCCTCTGACAAACCCCTTCGTCTTCCTCTCCAGGATGTCTACAAGATCGGTGGTATCGGAACAGTTCCCGTCGGTCGTGTTGAAACTGG
>Tengioboletus_glutinosus_HKAS53452
GGGAAAAGCTCAAATTTTAAATCTGGCGGTCTCCTC--GGCCGTCCGAGTTGTAATCTAGAGAAGCGTCTTCCGCGCTGGC-CCGTGTACAAGTCTCCTGGAAGGGAGCATCATGGAGGGTGAGAATCCCGTCTTCGACACGGACCAC-CAGTGCTA-TGTGATGCGCTCTCGACGAGTCGAGTTGTTTGGGAATGCAGCTCAAAATGGGTGGTAAATTCCATCTAAAGCTAAATATGGGCGAGAGACCGATAGCGAACAAGTACCGTGAGGGAAAGATGAAAAGAA-CTTTGGAAAGAGAGTTAAACAGTACGTGAAATTGCTGAAAGGGAAACGCTTGATGTC-AGTCGCGTCCCCC-AGGGATCAGCCTCGCTTC------TCGCCGGGCGTATTTCCTGG-TCG-ACGGGTCAGCATCAGTTT--CGAT----CGCCATACAAGG--CC-GG-AGGGAACGTGACA--CTCTT--CGGGGTGTGTTATAGCC-TTTCGTCGTATGTGGCGGG-CCGGGACTGAGGA-ACTCGGCACCACCTCA---CCGTGT----GT-GCTTCAGGATGCTGGCATAATGGCCT-TAAGCGACCCGTCTTGAAACACGGACCAAGGAGTCTAACATGCCTGCGAGTGTTTGGGCGGA--AAACCCAAGCGCACAATGAAAGTGAAAG-TCGAGACCTCCG-TCGT-GGAGGGCATCGACGCCCGGACC---TGAGTC---TTCGACGACGGAT--CTGCGGTACAGCATGTATGTTGGGACCCGAAAGATGGTGAACTATGCCTGAATAGGGTGAAGCCAGAGGAAACTCTGGTGGAGGCTCGTAGCGATTCTGACGTGCAAATCGATCGTCGAATTTGGGTATAGGGGCGAAAGACTAACTACAATTAGTGCGCTCACGGCGTACTTTGTGGTCCCGACTCCCATGCTACTCTCTTGCCTGTGACGC---AAGTGGGAGACGTTGCATCGCGTGGC-TA-GCAT-------CGATGATGTGCT----TGTCCACTGCCTCCTTGTGACGCTTT----------TTT-GTTGTAGT-AGCTACCTCTTTGCGCACGTTGCATT--TT-TCTTCCGAACATGATTACTGACGTTCTTC---ACCC-CTGCATCCTTGCGATTCTCGTGCTGGTTTTCCTCCAATATGATAT-CGTTTATCAGTCCGACCCTAATTTTGCCGACAAAATACGCCATATTCGCGATCCCAAAGCACGCATGGGCGTTGTCTGGTCACACTGCAAAACGAAAATGGTTTGTGAAACTGACGAACCCAAAGAGGAGGGAGCAGAAGCAGATGTCGATGAGCCTAAGAAGGGGCATGGTGGTTGTGGTCACATCCAACCGCTTATTCGGAAGGAGGGTCTCAAGTTGTTCGTCCAGTATAAGCGACCCAAGGATGAAGATGAGGTTCGTATC-AGCAACGCGATTCGTTGAGGGCTTACCTTGTTGAGCGTTCTAC-------GCATA--TAGGATGTTAAGTCACTGCAACCGGATAAAAGGCTGTTTACGCCTTCCGAAGTGTACACCACGTTCAAAAAGATGTCCGACTCGGACCTGCACTTGATCGGGCTCTCGGACGAATATGCGCGGCCTGAGTGG-----------GGTTCGTATTCTGCTCCGGTCATTGAATTCTTGGAGGAATGGGGTCTTGAATCACTGGAAGAGAATGCACACTCGTCGACACCCTGCACAAAAGTTTTCGTGAACGGTGTCTGGATGGGCGTCCATCGGGATCCTGCCAACCTTGTTAAGACGATCAAAAAACTTCGTCGAAAAGATGACATTAGTCCCGAAGTGTCTGTGGTCCGTGACATTCGTGAAAGGGAACTTCGCCTCTACACTGATGCAGGGCGAGTTTGCCGACCTCTGTTCATTGTCGAGAACCAACAGCTTGCCCTGCAGAAGAAGCATATTAAATGGCTTAATCAGGGCTACCGCGATGATGATGGTGAAGAGTACAAGTGGGAGCAACTGGTGAAGACAGGGATAATTGAATTGCTGGACGCTGAAGAGGAGGAGACAGTGATGATTTCCATGACGCCGGAAGACTTGGAGAATTCCAGGTTACAATCTGCAGGTATAAACCCCCATGAGAACGATGGAGACTTCGACCCCGCGGCGCGCCTAAAGGCCGGAATCAGCGCACACACCTGGACTCACTGTGAGATCCATCCCAGTATGATTCTTGGTGTTTGCGCTAGTATCATCCCATTCCCCGATCACAATCAAGTAAGTACTACTTCCACGTGGACCGATAGCAGCCTTACG-----CCTCCACAGTCCCCGCGTAATACCTATCAATCCGCCATGCGTGATTTCATCAAAAACATGATCACTGGTACTTCGCAGGCTGATTGTGCTATCCTTATTATC-GCCGGCGGTACCGGTGAGTTCGAGGCTGGTATCTCCAAGGACGGTCAGACCCGTGAACACGCCCTTCTGGCGTTCACCCTCGGTGTGCGTCAGCTCATTGTCGCTGTAAACAAGATGGACACGACCAAGGTGTGCCGTGCACCCT--------GCTGTGATGAATGTGGTTTGATGTGTAACCTTCATTAGTGGAGCGAGGATCGCTTCAATGAAATTGTCAAGGAAACCTCGACCTTTATCAAGAAGGTTGGCTACAATCCCAAGGCTGTCGCTTTCGTGCCCATCTCTGGATGGCATGGTGACAACATGCTGGAGGAATCCCCCAAGTAAGCGTTATACCA---TCAGATTGGCTGCAAGTATTCTCAAA-GCATCGCAATAGCATGCCCTGGTACAAGGGCTGGACCAAGGAGGTCAAGGGCGGCGCCGTCAAGGGAAAGACTCTCCTCGATGCCATTGACGCTATCGAGCCCCCTGTTCGCCCCTCTGACAAACCCCTTCGTCTTCCTCTCCAGGATGTCTACAAGATCGGTGGTATCGGAACAGTTCCCGTCGGTCGTGTTGAAACT--
>Tengioboletus_reticulatus_HKAS52241
GGGAAAAGCTCAAATTTTAAATCTGGCGGTCTCATC--GGCCGTCCGAGTTGTAATCTAGAGAAGCGTCTTCCGCGCTGGC-CCGTGTACAAGTCTCCTGGAAGGGAGCGTCATAGAGGGTGAGAATCCCGTCTTTGACATGGACTAC-CAGTGCTA-TGTGATGCGCTCTCGACGAGTCGAGTTGTTTGGGAATGCAGCTCAAAATGGGTGGTAAATTCCATCTAAAGCTAAATACAGGCGAGAGACCGATAGCGAACAAGTACCGTGAGGGAAAGATGAAAAGAA-CTTTGGAAAGAGAGTTAAACAGTACGTGAAATTGCTGAAAGGGAAACGCTTGATGTC-AGTCGCGTTCGCC-AGGGATCAACCCTGCTTCA-----TTGCTGGGCGTATTTCCTGG-TTGGACGGGTCAGCATCAGTTT--CGAT----CGGCATAGAAGG--GC-GA-AGGGAACGTGGCA--CTCTT--CGGAGTGTGTTATAGCC-TTTCGTCGTATGTGCCGG--TGGGGACTGAGGA-ACTCGGCACCCTGTTC----CAGGT----GTTGCTTTAGGATGCTGGCATAATGGCCT-TAAGCGACCCGTCTTGAAACACGGACCAAGGAGTCTAACATGCCTGCGAGTGTTTGGGCGGA--AAACCCAAGCGCGTAATGAAAGTGAAAG-TCGAGACCTCTG-TCAT-GGAGGGCACCGACGCCCGGACC---TGAGTC---TTTGACGACGGAT--CTGCGGTAGAGCATGTATGTTGGGACCCGAAAGATGGTGAACTATGCCTGAATAGGGTGAAGCCAGAGGAAACTCTGGTGGAGGCTCGTAGCGATTCTGACGTGCAAATCGATCGTCGAATTTGGGTATAGGGGCGAAAGACTA----------------------------------------------------------------------------GGGAGACGTCGCTTCGTGTGGCCTA-GCATATA-CATCAATGATGTGCT----TGTCCGCTGCCTCCTTGTGACGCTTT----------TTT-GTTGTAGT-AGCTACCTCTTTGCGCACGCCGCATT--TT-TCTTCTGAACATGATTACTGACGTTCTTC---ACCC-CTGCATCCTTGCGATTTCCGTGCCGGTTTTCCTCCAATATGATAT-CCTTTACTAGTCCGACCCTAATTTTGCCGACAAAATACGGCATATTCGCGACCCCAAAGCACGCATGGGCGTTGTCTGGGCACACTGCAAAACGAAAATGGTTTGTGAAACTGACGAACCTAAAGAAGAGGGAGCGGAAGCGGAAGCGGATGAGCCTAAGAAAGGGCATGGTGGCTGTGGTCACATCCAACCACTCATCCGGAAGGAGGGTCTCAAGTTGTTCGTCCAGTATAAGCGACCCAAGGATGAAGACGAGGTTCGTATC-AGCAACGCGATTCGTTGAAGACTTACTTTGTTAAGCGTTCTAC-------GCATA--CAGGATGTTAAGTCACTGCAACCGGATAAAAGGCTGTTTACGCCTTCCGAAGTGTACACCACGTTCAAAAAGATGTCCGATTCGGATCTGCACTTGATCGGGCTCTCGGACGAATATGCGCGGCCTGAGTGGATGATTTTG--GGTTCGTATTCCGCTCCGGTCATTGAATTCTTGGAGGAGTGGGGTCTTGAGTCACTGGAAGAGAATGCACACTCATCGACACCCTGCACAAAGGTTTTCGTGAACGGTGTCTGGATGGGCGTTCATCGGGATCCCGCCAACCTTGTCAAGACGATCAAAAAACTTCGTCGAAAAGATGACATTAGTCCCGAAGTGTCTGTGGTCCGCGACATTCGTGAAAGGGAACTTCGCCTCTACACTGATGCAGGGCGAGTTTGTCGACCTCTGTTCATTGTAGAGAACCAACAGCTTGCCCTCCAGAAGAAGCATATTAAATGGCTTAATCAGGGCTACCGCGATGATGATGGTGAAGAGTTCAAGTGGGAGCAACTGGTGAAGACAGGGATAATTGAATTATTGGACGCTGAGGAGGAGGAGACAGTGATGATTTCCATGACGCCGGAGGACTTGGAGAATTCCAGGTTACAATCTGCAGGTATCAACCCCCATGAGAACGATGGAGACTTCGACCCCGCGGCGCGCCTAAAGGCCGGGATTAACGCACATACATGGACTCACTGTGAGATTCATCCCAGTATGATTCTTGGTGTTTGCGCTAGTATCATCCCATTCCCCGATCACAATCAAGTAAGTACTGATTCCGCTTGGACCGATAACAGCCTTACA-----CATCCATAGTCACCGCGTAACACCTATCAATCCGCTATGCGTGATTTCATCAAAAACATGATCACCGGTACTTCCCAGGCTGATTGTGCTATCCTTATTATC-GCCGGCGGTACCGGTGAGTTCGAGGCTGGTATCTCCAAGGACGGTCAGACCCGTGAACACGCCCTTCTGGCGTTCACCCTCGGTGTGCGTCAGCTCATTGTCGCTGTAAACAAGATGGACACGACCAAGGTG--CAGTGCATCCT--------CTCGTGATGAACGTGGTTTGATGTGCAACTCTCATTAGTGGAGCGAGGATCGCTTCAATGAAATTGTCAAGGAAACCTCGACATTTATCAAGAAGGTTGGCTACAACCCCAAGGCTGTCGCTTTCGTGCCCATTTCTGGCTGGCATGGTGACAACATGCTGGAGGAATCCGACAAGTAAGCGTTATAC-------GGATTCGTTGCAATCATTCTCAAA-GCGTCGCAATAGCATGACCTGGTACAAGGGCTGGACTAAGGAGGTCAAGGGCGGCACCGTCAAGGGAAAGACTCTCCTCGATGCCATTGACGCCATCGAGCCCCCCGTTCGCCCCTCTGACAAACCCCTTCGTCTTCCTCTCCAGGATGTCTACAAGATCGGTGGTATCGGAACAGTTCCCGTCGGTCGTGTTGAAACC--
>Tengioboletus_reticulatus_HKAS53426
GGGAAAAGCTCAAATTTTAAATCTGGCGGTCTCATC--GGCCGTCCGAGTTGTAATCTAGAGAAGCGTCTTCCGCGCTGGC-CCGTGTACAAGTCTCCTGGAAGGGAGCGTCATAGAGGGTGAGAATCCCGTCTTTGACATGGACTAC-CAGTGCTG-TGTGATGCGCTCTCGACGAGTCGAGTTGTTTGGGAATGCAGCTCAAAATGGGTGGTAAATTCCATCTAAAGCTAAATACAGGCGAGAGACCGATAGCGAACAAGTACCGTGAGGGAAAGATGAAAAGAA-CTTTGGAAAGAGAGTTAAACAGTACGTGAAATTGCTGAAAGGGAAACGCTTGATGTC-AGTCGCGTTCGCC-AGGGATCAACCCCGCTTCA-----TCGCTGGGCGTATTTCCTGG-TCGGACGGGTCAGCATCAGTTT--CGAT----CGGCATAGAAGG--GC-GA-AGGGAACGTGGCA--CTCTT--CGGAGTGTGTTATAGCC-TTTCGTCGTATGTGCCGG--TGGGGACTGAGGA-ACTCGGCACCCTGTTCT-TTCAGGC----GTTGCTTTAGGATGCTGGCATAATGGCCT-TAAGCGACCCGTCTTGAAACACGGACCAAGGAGTCTAACATGCCTGCGAGTGTTTGGGCGGA--AAACCCAAGCGCGTAATGAAAGTGAAAG-TCGAGACCTCTG-TCAT-GGAGGGCATCGACGCCCGGACC---TGAGTC---TTTGACGACGGAT--CTGCGGTAAAGCATGTATGTTGGGACCCGAAAGATGGTGAACTATGCCTGAATAGGGTGAAGCCAGAGGAAACTCTGGTGGAGGCTCGTAGCGATTCTGACGTGCAAATCGATCGTCGAATTTGGGTATAGGGGCGAAAGACTAACTGTCATTGGTGCGCTGACGGCGTGCCTTGTGGTCCCGACTCCCATGCTACTCTCTTGCCTGTGACGC---AGGTGGGAGACGTCGCTTCGTGTGGCCTA-GCATATA-CATCAATGATGTGCT----TGTCCGCTGCCTCCTTGTGACGCTTT----------TTT-GTTGTAGT-AGCTACCTCTTTGCGCACGCCGCATT--TT-TCTTCTGAACATGATTACTGACGTTCTTC---ACCC-CTGCATCCTTGCGATTTCCGTGCCGGTTTTCCTCCAATATGATAT-CCTTTACTAGTCCGACCCTAATTTTGCCGACAAAATACGGCATATTCGCGACCCCAAAGCACGCATGGGCGTTGTCTGGGCACACTGCAAAACGAAAATGGTTTGTGAAACTGACGAACCTAAAGAAGAGGGAGCGGAAGCGGAAGCGGATGAGCCTAAGAAAGGGCATGGTGGCTGTGGTCACATCCAACCACTCATCCGGAAGGAGGGTCTCAAGTTGTTCGTCCAGTATAAGCGACCCAAGGATGAAGACGAGGTTCGTATC-AGCAACGCGATTCGTTGATGACTTACTTTGTTAAGCGTTCTAC-------GCATA--TAGGATGTTAAGTCACTGCAACCGGATAAAAGGCTGTTTACGCCTTCCGAAGTGTACACCACGTTCAAAAAGATGTCCGATTCGGATCTGCACTTGATCGGGCTCTCGGACGAATATGCGCGGCCTGAGTGGATGATTTTG--GGTTCGTATTCCGCTCCGGTCATTGAATTCTTGGAGGAGTGGGGTCTTGAGTCACTGGAAGAGAATGCACACTCATCGACACCCTGCACAAAGGTTTTCGTGAACGGTGTCTGGATGGGCGTTCATCGGGATCCCGCCAACCTTGTCAAGACGATCAAAAAACTTCGTCGAAAAGATGACATTAGTCCCGAAGTGTCTGTGGTCCGCGACATTCGTGAAAGGGAACTTCGCCTCTACACTGATGCAGGGCGAGTTTGTCGACCTCTGTTCATTGTAGAGAACCAACAGCTTGCCCTCCAGAAGAAGCATATTAAATGGCTTAATCAGGGCTACCGCGATGATGATGGTGAAGAGTTCAAGTGGGAGCAACTGGTGAAGACAGGGATAATTGAATTATTGGACGCTGAGGAGGAGGAGACAGTGATGATTTCCATGACGCCGGAGGACTTGGAGAATTCCAGGTTACAATCTGCAGGTATCAACCCCCATGAAAACGATGGAGACTTCGACCCCGCGGCGCGCCTAAAGGCCGGGATTAACGCACATACATGGACTCACTGTGAGATTCATCCCAGTATGATTCTTGGTGTTTGCGCTAGTATCATCCCATTCCCCGATCACAATCAAGTAAGTACTGATTCCGCTTGGACCGATAACAGCCTTACA-----CATCCATAGTCACCGCGTAACACCTATCAATCCGCTATGCGTGATTTCATCAAAAACATGATCACCGGTACTTCCCAGGCTGATTGTGCTATCCTTATTATC-GCCGGCGGTACCGGTGAGTTCGAGGCTGGTATCTCCAAGGACGGTCAGACCCGTGAACACGCCCTTCTGGCGTTCACCCTCGGTGTGCGTCAGCTCATTGTCGCTGTAAACAAGATGGACACGACCAAGGTG--CAGTGCATCCT--------CTCGTGATGAACGTGGTTTGATGTGCAACTCTCATTAGTGGAGCGAGGATCGCTTCAATGAAATTGTCAAGGAAACCTCGACATTTATCAAGAAGGTTGGCTACAACCCCAAGGCTGTCGCTTTCGTGCCCATTTCTGGCTGGCATGGTGACAACATGCTGGAGGAATCCGACAAGTAAGCGTTATAC-------GGATTCGTTGCAATCATTCTCAAA-GCGTCGCAATAGCATGACCTGGTACAAGGGCTGGACTAAGGAGGTCAAGGGCGGCACCGTCAAGGGAAAGACTCTCCTCGATGCCATTGACGCCATCGAGCCCCCCGTTCGCCCCTCTGACAAACCCCTTCGTCTTCCTCTCCAGGATGTCTACAAGATCGGTGGTATCGGAACAGTTCCCGTCGGTCGTGTTGAAACCGG
>Tengioboletus_reticulatus_HKAS53453
GGGAAAAGCTCAAATTTTAAATCTGGCGGTCTCATC--GGCCGTCCGAGTTGTAATCTAGAGAAGCGTCTTCCGCGCTGGC-CCGTGTACAAGTCTCCTGGAAGGGAGCGTCATAGAGGGTGAGAATCCCGTCTTTGACATGGACTAC-CAGTGCTG-TGTGATGCGCTCTCGACGAGTCGAGTTGTTTGGGAATGCAGCTCAAAATGGGTGGTAAATTCCATCTAAAGCTAAATACAGGCGAGAGACCGATAGCGAACAAGTACCGTGAGGGAAAGATGAAAAGAA-CTTTGGAAAGAGAGTTAAACAGTACGTGAAATTGCTGAAAGGGAAACGCTTGATGTC-AGTCGCGTTCGCC-AGGGATCAACCCCGCTTCA-----TCGCTGGGCGTATTTCCTGG-TCGGACGGGTCAGCATCAGTTT--CGAT----CGGCATAGAAGG--GC-GA-AGGGAACGTGGCA--CTCTT--CGGAGTGTGTTATAGCC-TTTCGTCGTATGTGCCGG--TGGGGACTGAGGA-ACTCGGCACCCTGTTCT-TTCAGGC----GTTGCTTTAGGATGCTGGCATAATGGCCT-TAAGCGACCCGTCTTGAAACACGGACCAAGGAGTCTAACATGCCTGCGAGTGTTTGGGCGGA--AAACCCAAGCGCGTAATGAAAGTGAAAG-TCGAGACCTCTG-TCAT-GGAGGGCATCGACGCCCGGACC---TGAGTC---TTTGACGACGGAT--CTGCGGTAAAGCATGTATGTTGGGACCCGAAAGATGGTGAACTATGCCTGAATAGGGTGAAGCCAGAGGAAACTCTGGTGGAGGCTCGTAGCGATTCTGACGTGCAAATCGATCGTCGAATTTGGGTATAGGGGCGAAAGACTA??????????????????????????????????????????????????????????????????????????????????????????????????????????????????????????????????????????????????????????????????????????????????????????????????????????????????????????????????????????????????????????????????????????????????????????????????????????????????????????????????????????????????????????????????????????????????????????????????????????????????????????????????????????????????????????????????????????????????????????????????????????????????????????????????????????????????????????????????????????????????????????????????????????????????????????????????????????????????????????????????????????????????????????????????????????????????????????????????????????????????????????????????????????????????????GGTTCGTATTCCGCTCCGGTCATTGAATTCTTGGAGGAGTGGGGTCTTGAGTCACTGGAAGAGAATGCACACTCATCGACACCCTGCACAAAGGTTTTCGTGAACGGTGTCTGGATGGGCGTTCATCGGGATCCCGCCAACCTTGTCAAGACGATCAAAAAACTTCGTCGAAAAGATGACATTAGTCCCGAAGTGTCTGTGGTCCGCGACATTCGTGAAAGGGAACTTCGCCTCTACACTGATGCAGGGCGAGTTTGTCGACCTCTGTTCATTGTAGAGAACCAACAGCTTGCCCTCCAGAAGAAGCATATTAAATGGCTTAATCAGGGCTACCGCGATGATGATGGTGAAGAGTTCAAGTGGGAGCAACTGGTGAAGACAGGGATAATTGAATTATTGGACGCTGAGGAGGAGGAGACAGTGATGATTTCCATGACGCCGGAGGACTTGGAGAATTCCAGGTTACAATCTGCAGGTATCAACCCCCATGAAAACGATGGAGACTTCGACCCCGCGGCGCGCCTAAAGGCCGGGATTAACGCACATACATGGACTCACTGTGAGATTCATCCCAGTATGATTCTTGGTGTTTGCGCTAGTATCATCCCATTCCCCGATCACAATCAAGTAAGTACTGATTCCGCTTGGACCGATAACAGCCTTACA-----CATCCATAGTCACCGCGTAACACCTATCAATCCGCTATGCGTGATTTCATCAAAAACATGATCACCGGTACTTCCCAGGCTGATTGTGCTATCCTTATTATC-GCCGGCGGTACCGGTGAGTTCGAGGCTGGTATCTCCAAGGACGGTCAGACCCGTGAACACGCCCTTCTGGCGTTCACCCTCGGTGTGCGTCAGCTCATTGTCGCTGTAAACAAGATGGACACGACCAAGGTG--CAGTGCATCCT--------CTCGTGATGAACGTGGTTTGATGTGCAACTCTCATTAGTGGAGCGAGGATCGCTTCAATGAAATTGTCAAGGAAACCTCGACATTTATCAAGAAGGTTGGCTACAACCCCAAGGCTGTCGCTTTCGTGCCCATTTCTGGCTGGCATGGTGACAACATGCTGGAGGAATCCGACAAGTAAGCGTTATAC-------GGATTCGTTGCAATCATTCTCAAA-GCGTCGCAATAGCATGACCTGGTACAAGGGCTGGACTAAGGAGGTCAAGGGCGGCACCGTCAAGGGAAAGACTCTCCTCGATGCCATTGACGCCATCGAGCCCCCCGTTCGCCCCTCTGACAAACCCCTTCGTCTTCCTCTCCAGGATGTCTACAAGATCGGTGGTATCGGAACAGTTCCCGTCGGTCGTGTTGAAACC--
>Tengioboletus_subglutinosus_286
GGGAAAAGCTCAAATTTTAAATCTGGCGGTCTCCTC--GGCCGTCCGAGTTGTAATCTAGAGAAGCGTCTTCCGCGCTGGC-CCGTGTACAAGTCTCCTGGAACGGAGCATCATGGAGGGTGAGAATCCCGTCTTCGACACGGACCAC-CGGTGCTA-TGTGATGCGCTCTCGACGAGTCGAGTTGTTTGGGAATGCAGCTCAAAACGGGTGGTAAATTCCATCTAAAGCTAAATATGGGCGAGAGACCGATAGCGAACAAGTACCGTGAGGGAAAGATGAAAAGAA-CTTTGGAAAGAGAGTTAAACAGTACGTGAAATTGCTGAAAGGGAAACGCTTGATGTC-AGTCGCGTTCGCC-AGGGATCAGCCTCGCTTC------TCGCCAGGCGTACTTCCTGG-TCGAACGGGTCAGCATCAGTTT--CGGT----CGCCATACAAGG--CC-GG-AGGGAACGTGACA--CTCTT--CGGGGTGTGTTATAGCC-TTTCGTCGTATGTGGCCT--CCGGGACTGAGGA-ACTCGGCACCACCTCA---CCGTGT----GT-GCTTTAGGATGCTGGCATAATGGCCT-TAAGCGACCCGTCTTGAAACACGGACCAAGGAGTCTAACATGCCTGCGAGTGTTTGGGCGCA--AAACCCAAGCGCGCAATGAAAGTGAAAG-TCGAGACCTCCG-TCGT-GGAGGGCATCGACGCCCGGACC---TGAGTC---TTCGACGACGGAT--CTGCGGTACAGCATGTATGTTGGGACCCGAAAGATGGTGAACTATGCCTGAATAGGGTGAAGCCAGAGGAAACTCTGGTGGAGGCTCGTAGCGATTCTGACGTGCAAATCGATCGTCGAATTTGGGTATAGGGGCGAAAGACTAACTACAATTGGTGCGCTGACGGCGTACTTTGTGGTCCCGACTCCCATGCTACTCTCTTGCCTGTGACGC---AGGTGGGAGACGTCGCATCGTGTGGCCTA-GCATATA-CATCAATGATGTGCT----TGTCCACTGCCTCCTTGTGACGCTTT----------TTT-GTTGTAGT-AGCTACCTCTTTGCGCACGTCGCATT--TT-TCTTCCGAACATGTTTACTGACGTTCTTC---ACCC-CTGCATCCTTGCGATTTTCGTGCTGGTTTTCCTCCAATATGATAT-CGTTTATCAGTCCGACCCTAATTTTGCCGACAAAATACGGCATATTCGCGATCCCAAACCACGCATGGCCGTTGTCTGGTCACACTGCAAAACGAAAATGGTCTGTGAAACTGACGAACCCAAAGAGGAGGGAGCGGAAGCGGATGTCGATGAGCCTAAGAAGGGGCATGGTGGTTGTGGTCACATCCAACCGCTTATCCGGAAGGAGGGTCTCAAGTTGTTCGTCCAGTATAAGCGACCCAAGGATGAAGACGAGGTCCGTATC-AGCAACGCGATTCGTTGAGGGCTTACTTTGTTGAGCGTTCTAC-------GCATA--TAGGATGTTAAGTCACTGCAACCGGATAAAAGGCTGTTTACGCCTTCCGAAGTGTACACCACGTTCAAAAAGATGTCCGATTCGGATCTGCACTTGATCGGGCTCTCGGACGAATATGCGCGGCCTGAGTGGAT---------GGTTCGTATTCTGCTCCGGTCATTGAATTCTTGGAGGAATGGGGTCTTGAATCACTGGAAGAGAATGCACACTCGTCGACACCCTGCACAAAAGTTTTCGTGAACGGTGTCTGGATGGGCGTCCATCGGGATCCTGCCAACCTTGTCAAGACGATCAAAAAACTTCGTCGAAAAGATGACATTAGTCCCGAAGTGTCTGTGGTCCGTGACATTCGTGAAAGGGAACTTCGCCTCTACACTGATGCAGGGCGAGTTTGCCGACCTCTGTTCATTGTCGAGAACCAACAGCTTGCCCTGCAGAAGAAGCATATTAAATGGCTTAATCAGGGCTACCGCGATGAAGATGGTGAAGAGTACAAGTGGGAGCAACTGGTGAAGACAGGGATAATTGAATTGTTGGACGCTGAAGAGGAAGAGACAGTAATGATTTCCATGACGCCGGAGGACTTGGAGAATTCCAGGTTACAATCCGCAGGTATCAACCCCCATGAGAACGATGGAGACTTCGACCCCGCGGCGCGCCTAAAGGCCGGAATCAGTGCGCACACCTGGACTCACTGTGAGATCCATCCTAGTATGATTCTAGGTGTTTGCGCTAGTATCATCCCATTCCCCGATCACAATCAAGTAAGTACTGCTTCCACGTGAACCGATAACAGCCTTACG-----CATCCACAGTCCCCGCGTAATACGTATCAATCCGCTATG??????????????????????????????????????????????????????????????????????????????????????????????????????????????????????????????????????????????????????????????????????????????????????????????????????????????????????????????????????????????????????????????????????????????????????????????????????????????????????????????????????????????????????????????????????????????????????????????????????????????????????????????????????????????????????????????????????????????????????????????????????????????????????????????????????????????????????????????????????????????????????????????????????????????????????????????????????????????????????????????
>Tengioboletus_subglutinosus_293
GGGAAAAGCTCAAATTTTAAATCTGGCGGTCTCCTC--GGCCGTCCGAGTTGTAATCTAGAGAAGCGTCTTCCGCGCTGGC-CCGTGTACAAGTCTCCTGGAACGGAGCATCATGGAGGGTGAGAATCCCGTCTTCGACACGGACCAC-CGGTGCTA-TGTGATGCGCTCTCGACGAGTCGAGTTGTTTGGGAATGCAGCTCAAAACGGGTGGTAAATTCCATCTAAAGCTAAATATGGGCGAGAGACCGATAGCGAACAAGTACCGTGAGGGAAAGATGAAAAGAA-CTTTGGAAAGAGAGTTAAACAGTACGTGAAATTGCTGAAAGGGAAACGCTTGATGTC-AGTCGCGTTCGCC-AGGGATCAGCCTCGCTTC------TCGCCAGGCGTACTTCCTGG-TCGAACGGGTCAGCATCAGTTT--CGGT----CGCCATACAAGG--CC-GG-AGGGAACGTGACA--CTCTT--CGGGGTGTGTTATAGCC-TTTCGTCGTATGTGGCCT--CCGGGACTGAGGA-ACTCGGCACCACCTCA---CCGTGT----GT-GCTTTAGGATGCTGGCATAATGGCCT-TAAGCGACCCGTCTTGAAACACGGACCAAGGAGTCTAACATGCCTGCGAGTGTTTGGGCGCA--AAACCCAAGCGCGCAATGAAAGTGAAAG-TCGAGACCTCCG-TCGT-GGAGGGCATCGACGCCCGGACC---TGAGTC---TTCGACGACGGAT--CTGCGGTACAGCATGTATGTTGGGACCCGAAAGATGGTGAACTATGCCTGAATAGGGTGAAGCCAGAGGAAACTCTGGTGGAGGCTCGTAGCGATTCTGACGTGCAAATCGATCGTCGAATTTGGGTATAGGGGCGAAAGACTAACTACAATTGGTGCGCTGACGGCGTACTTTGTGGTCCCGACTCCCATGCTACTCTCTTGCCTGTGACGC---AGGTGGGAGACGTCGCATCGTGTGGCCTA-GCATATA-CATCAATGATGTGCT----TGTCCACTGCCTCCTTGTGACGCTTT----------TTT-GTTGTAGT-AGCTACCTCTTTGCGCACGTCGCATT--TT-TCTTCCGAACATGTTTACTGACGTTCTTC---ACCC-CTGCATCCTTGCGATTTTCGTGCTGGTTTTCCTCCAATATGATAT-CGTTTATCAGTCCGACCCTAATTTTGCCGACAAAATACGGCATATTCGCGATCCCAAACCACGCATGGCCGTTGTCTGGTCACACTGCAAAACGAAAATGGTCTGTGAAACTGACGAACCCAAAGAGGAGGGAGCGGAAGCGGATGTCGATGAGCCTAAGAAGGGGCATGGTGGTTGTGGTCACATCCAACCGCTTATCCGGAAGGAGGGTCTCAAGTTGTTCGTCCAGTATAAGCGACCCAAGGATGAAGACGAGGTCCGTATC-AGCAACGCGATTCGTTGAGGGCTTACTTTGTTGAGCGTTCTAC-------GCATA--TAGGATGTTAAGTCACTGCAACCGGATAAAAGGCTGTTTACGCCTTCCGAAGTGTACACCACGTTCAAAAAGATGTCCGATTCGGATCTGCACTTGATCGGGCTCTCGGACGAATATGCGCGGCCTGAGTGGATGATTTTGACGGTTCGTATTCTGCTCCGGTCATTGAATTCTTGGAGGAATGGGGTCTTGAATCACTCGAAGAGAATGCACACTCGTCGACGCCCTGCACAAAAGTTTTCGTGAACGGTGTCTGGATGGGCGTCCATCGGGATCCTGCCAACCTTGTCAAGACAATCAAAAAACTTCGTCGAAAAGATGACATTAGTCCCGAAGTGTCTGTGGTCCGTGACATTCGTGAAAGGGAACTTCGCCTCTACACTGATGCAGGGCGAGTTTGCCGACCTCTGTTCATTGTCGAGAACCAACAGCTTGCCCTGCAGAAGAAGCATATTAAATGGCTTAATCAGGGCTACCGCGATGAAGATGGTGAAGAGTACAAGTGGGAGCGGCTGGTGAAGACAGGGATAATTGAATTGTTGGACGCTGAAGAGGAAGAGACAGTAATGATTTCCATGACGCCGGAGGACTTGGAGAATTCCAGGTTACAATCTGCAGGTATCAACCCCCATGAGAACGATGGAGACTTCGACCCCGCGGCGCGCCTAAAGGCCGGAATCAGCGCGCACACCTGGACTCACTGTGAGATCCATCCTAGTATGATTCTTGGTGTTTGCGCTAGTATCATCCCATTCCCCGATCATAATCAAGTAAGTACTGCTTCCACGTGAACCGATAACAGCCTTACG-----CATCCACAGTCCCCGCGTAATACGTATCAATCCGCTATG-------------------------------------------ATTGTGCTATCCTTATCATCTGCTGGCGGTACCGGTGAGTTCGAGGCTGGTATCTCCAAGGACGGTCAGACCCGTGAACACGCCCTTCTGGCGTTCACCCTCGGTGTGCGTCAGCTCATTGTCGCCGTAAACAAGATGGACACGACCAAGGTGTGCCGTGCATCCT--------GCTGTGATGAATGTGGTTTGATGTGTAATCCTCATTAGTGGAGCGAGGATCGCTTCAATGAAATTGTCAAGGAAACCTCGACCTTTATCAAGAAGGTCGGCTACAACCCCAAGGCTGTCGCTTTTGTGCCCATTTCTGGCTGGCATGGTGACAACATGCTGGAGGAATCCGAAAAGTAAGCGTTATACCA---TCAGATTGGCTGGAAGCATTCTTAAA-GCATCACAATAGCATGCTCTGGTACAAGGGCTGGACCAAGGAGGTCAAGGGCGGCGCCGTCAAGGGAAAGACTCTCCTCGATGCCATTGACGCTATCGAGCCCCCTGTTCGCCCCTCTGACAAACCCCTTCGTCTTCCTCTCCAGGATGTTTACAAGATCGGTGGTATCGGCACTGTA-----------------------
>Tylopilus_sp__HKAS50211
GGGAAAAGCTCAAATTTGGAATCTGGCGGTGTTATG--GGCCGTCCGAGTTGTAATCTAGAGAAGCGTGTTCGGCGCTGGC-CCGTGTACAAGTCTCCTGGAAGGGAGCGTCATAGAGGGTGAGAATCCCGTCTTTGACACGGACTAC-CAGGGCTA-TGTGAGGCGCTCTCGACGAGTCGAGTTGTTTGGGAATGCAGCTCCAAATGGGTGGTAAATTCCATCTAAAGCTAAATACAGGCGAGAGACCGATAGCGAACAAGTACCGTGAGGGAAAGATGAAAAGAA-CTTTGGAAAGAGAGTTAAACAGTACGTGAAATTGCTGAAAGGGAAACGCTTGACGTC-AGTCGCGTCGGCC-GGGGATCAACCTTGCTTG------TCGCTGGGTGCACTTCCCGGGT--GACGGGTCAGCATCGGTTT--CGGT----CGGCGTACAAGG--GC-AA-AGGGAACGTGGCA--CTCCT--AGGAGTGTGTTATAGCC-TTTCGTCAGATGCGGCGG--TCGGGACTGAGGA-ACTCGGCACGGCTCGT--CAGAGCTT---GT-G-TCCAGGATGCTGGCATAATGGCGT-CAAGCGACCCGTCTTGAAACACGGACCAAGGAGTCTAACATGCATGCGAGTGTTTGGGTGGA--AAACCCAGGCGCGAAATGAAAGTGAAGG-TCGAGACCCCTG-TCGT-GGGGGGCACCGACGCCCGGACT---CGAGTC---GATGACGAGGGAT--CTGCGGTAGAGCATGCATGTTGGGACCCGAAAGATGGTGAACTATGCCTGAATAGGGTGAAGCCAGAGGAAACTCTGGTGGAGGCTCGTAGCGATTCTGACGTGCAAATCGATCGTCGAATTTGGGTATAGGGGCGAAAGACTA-------------------------------------------------------------------GC---AGGTAGGAAACGTTGCATCTTGTGGATTA-GCATATA-CATCCATGTTGTGCT----TGTCCACAGCCTCCTTGTGACGCTTT----------TTT-GTCGTAGT-AGTGACCTTTTTGCGCACGTTGCGTC--TC-TTTTCTGAACATCATTACTGACGTTTTTT---ATCC-CTGCTTCCTTGAAAATTTCGTATCGATGTTCCTCCAATATGATGTACGTTTATCAGTCCGACCCCAATTTTGCCGACAAAATACGGCATGTCCGCGATCCCAAAACACGGATGGCTGTCGTCTGGTCGCACTGCAAAACGAAAATGGTTTGCGAAACTGACGAGCCTAAAGAGGAGGGAATCGAGGGAGACATCGAGGAACCAAAGAAAGGGCATGGTGGTTGTGGACATATCCAACCGCTGATCCGTAAGGAGGGTCTCAAATTATTCGTTCAGTATAAGCGACCTAAGGACGAAGACGAGGTTCGTATC-AGCGACGCGATACATAGA-AAG----CTTGATAAA-TTTTTACCTCTTACACATA--CAGGACGTCAAGTCACTCCAACCGGATAAAAGGCTGTTCACGCCCTCTGAAGTGTACACGACGTTCAAGAAGATGTCCGATTCAGATTTGCACTTGATAGGACTCTCAGACGAATATGCGCGG--------------------------------------------------------------------------------------------------------------------------------GTCTGGATGGGTGTACATCGTGATCCCGCCAACCTTGTCAAGACGATCAAAAAACTTCGCCGAAAAGATGACATTAGCCCCGAGGTTTCTGTAGTCCGCGACATTCGTGAGAGGGAGCTTCGTCTATACACCGATGCAGGACGAGTTTGTCGACCTCTCTTCATCGTCGAAAACCAGCAGCTTTCCTTGCAGAAGAAGCATATCAAATGGCTTAATCAGGGTTACCGCGATGATGACGGTGAAGAGTTCAGGTGGGAGCAACTGGTGAAGACAGGAATAATCGAGTTACTAGATGCCGAGGAGGAGGAAACAGTGATGATATCCATGACACCAGAGGACTTGGAGAATTCCAGGTTACAATCTGCGGGTATCAATCCTCATGAGAACGACGGTGACTTTGACCCTGCAGCGCGCCTGAAGGCTGGAATCAACACGCACACATGGACTCACTGCGAGATTCATCCCAGTATGATTCTCGGTGTCTGTGCCAGCATCATTCCTTTCCCCGATCATAACCAGGTGCGTATCGCTTTGACTTCGACTGATAGCAGCCTCACA-----CTTTTGCAGTCACCGCGTAATACTTACCAATCTGCTATG-------------------------------------------------------------------------------------------------------------------------------------------------------------------------------AAGATGGACACTACTAAGGTGTGTTGTGCGTTTT--------CCTGTGATGAATGCGA-TTGATATGCGACTGCCAATAGTGGAGTGAGGACCGTTTCAACGAAATCGTTAAGGAAACCTCGACCTTCATTAAGAAGGTCGGCTACAATCCCAAGGCTGTCGCTTTCGTACCTATTTCTGGCTGGCATGGTGACAACATGCTGGAGGAGTCCGCCAAGTGAGCTTTGTGTTA---CCAGATTGGCCTCCAGTGTTCTTAAA-GCGTCATATTAGCATGCCCTGGTACAAGGGCTGGACCAAGGAGGTCAAGGGTGGTGCCGTCAAGGGCAAAACCCTCCTCGATGCCATTGATGCCATTGAACCTCCTGTTCGTCCTTCCGACAAACCCCTTCGCCTTCCTCTCCAGGATGTCTACAAGATCGGTGGT-----------------------------------
>Tylopilus_sp__HKAS59826
GGGAAAAGCTCAAATTTGGAATCTGGCGGTGTTATG--GGCCGTCCGAGTTGTAATCTAGAGAAGCGTGTTCGGCGCTGGC-CCGTGTACAAGTCTCCTGGAAGGGAGCGTCATAGAGGGTGAGAATCCCGTCTTTGACACGGACTAC-CAGGGCTA-TGTGAGGCGCTCTCGACGAGTCGAGTTGTTTGGGAATGCAGCTCCAAATGGGTGGTAAATTCCATCTAAAGCTAAATACAGGCGAGAGACCGATAGCGAACAAGTACCGTGAGGGAAAGATGAAAAGAA-CTTTGGAAAGAGAGTTAAACAGTACGTGAAATTGCTGAAAGGGAAACGCTTGACGTC-AGTCGCGTCGGCC-GGGGATCAACCTTGCTTG------TCGCTGGGTGCACTTCCCGGGT--GACGGGTCAGCATCGGTTT--CGGT----CGGCGTACAAGG--GC-AA-AGGGAACGTGGCA--CTCCT--AGGAGTGTGTTATAGCC-TTTCGTCAGATGCGGCGG--TCGGGACTGAGGA-ACTCGGCACGGCTCGT--CAGAGCTT---GT-G-TCCAGGATGCTGGCATAATGGCGT-CAAGCGACCCGTCTTGAAACACGGACCAAGGAGTCTAACATGCATGCGAGTGTTTGGGTGGA--AAACCCAGGCGCGAAATGAAAGTGAAGG-TCGAGACCCCTG-TCGT-GGGGGGCACCGACGCCCGGACT---CGAGTC---CATGACGAGGGAT--CTGCGGTAGAGCATGCATGTTGGGACCCGAAAGATGGTGAACTATGCCTGAATAGGGTGAAGCCAGAGGAAACTCTGGTGGAGGCTCGTAGCGATTCTGACGTGCAAATCGATCGTCGAATTTGGGTATAGGGGCGAAAGACTA??????????????????????????????????????????????????????????????????????????????????????????????????????????????????????????????????????????????????????????????????????????????????????????????????????????????????????????????????????????????????????????????????????????????????????????????????????????????????????????????????????????????????????????????????????????????????????????????????????????????????????????????????????????????????????????????????????????????????????????????????????????????????????????????????????????????????????????????????????????????????????????????????????????????????????????????????????????????????????????????????????????????????????????????????????????????????????????????????????????????????????????????????????????????????????????????????????????????????????????????????????????????????????????????????????????????????????????????????????????????????????????????????????????????????????????????????????????????????????????????????????????????????????????????????????????????????????????????????????????????????????????????????????????????????????????????????????????????????????????????????????????????????????????????????????????????????????????????????????????????????????????????????????????????????????????????????????????????????????????????????????????????????????????????????????????????????????????????????????????????????????????????????????????????????????????????????????????????????????????????????????????????????????????????????????????????????????????????????????????????????????????????????????????????????????????????????????????????????????????????????????????????????????????????????????????????????????????????????????????????????????????????????????????????????????????????????????????????????????????????????????????????????????????????????????????????????????????????????????????????????????????????????????????????????????????????????????????????????????????????????????????????????????????????????????????????????????????????????????????????????????????????????????????????????????????????????????????????????????????????????????????????????????????
>Tylopilus_sp__HKAS90198
GGGAAATGCTCAAATTTGGA-TCTGGCGGTGTTATG--GGCCGTCCGAGTTGTAATCTAGAGAAGCGTGTTCGGCGCTGGC-CCGTGTACAAGTCTCCTGGAAGGGAGCGTCATAGAGGGTGAGAATCCCGTCTTTGACACGGACTAC-CAGGGCTA-TGTGAGGCGCTCTCGACGAGTCGAGTTGTTTGGGAATGCAGCTCCAAATGGGTGGTAAATTCCATCTAAAGCTAAATACAGGCGAGAGACCGATAGCGAACAAGTACCGTGAGGGAAAGATGAAAAGAA-CTTTGGAAAGAGAGTTAAACAGTACGTGAAATTGCTGAAAGGGAAACGCTTGACGTC-AGTCGCGTCGGCC-GGGGATCAACCTTGCTTG------TCGCTGGGTGCACTTCCCGGGTT-GACGGGTCAGCATCGGTTT--CGGT----CGGCGTACAAGG--GC-AA-AGGGAACGTGGCA--CTCCT--AGGAGTGTGTTATAGCC-TTTCGTCAGATGCGGCGG--TCGGGACTGAGGA-ACTCGGCACGGCTCGT--CAGAGCTT---GT-G-TCCAGGATGCTGGCATAATGGCGT-CAAGCGACCCGTCTTGAAACACGGACCAAGGAGTCTAACATGCATGCGAGTGTTTGGGTGGA--AAACCCAGGCGCGAAATGAAAGTGAAGG-TCGAGACCCCTG-TCGT-GGGGGGCACCGACGCCCGGACT---CGAGTC---CATGACGAGGGAT--CTGCGGTAGAGCATGCATGTTGGGACCCGAAAGATGGTGAACTATGCCTGAATAGGGTGAAGCCAGAGGAA-------------------------------------------------------------------------??????????????????????????????????????????????????????????????????????????????????????????????????????????????????????????????????????????????????????????????????????????????????????????????????????????????????????????????????????????????????????????????????????????????????????????????????????????????????????????????????????????????????????????????????????????????????????????????????????????????????????????????????????????????????????????????????????????????????????????????????????????????????????????????????????????????????????????????????????????????????????????????????????????????????????????????????????????????????????????????????????????????????????????????????????????????????????????????????????????????????????????????????????????????????????????????????????????????????????????????????????????????????????????????????????????????????????????????????????????????????????????????????????????????????????????????????????????????????????????????????????????????????????????????????????????????????????????????????????????????????????????????????????????????????????????????????????????????????????????????????????????????????????????????????????????????????????????????????????????????????????????????????????????????????????????????????????????????????????????????????????????????????????????????????????????????????????????????????????????????????????????????????????????????????????????????????????????????????????????????????????????????????????????????????????????????????????????????????????????????????????????????????????????????????????????????????????????????????????????????????????????????????????????????????????????????????????????????????????????????????????????????????????????????????????????????????????????????????????????????????????????????????????????????????????????????????????????????????????????????????????????????????????????????????????????????????????????????????????????????????????????????????????????????????????????????????????????????????????????????????????????????????????????????????????????????????????????????????????????????????????????????????????????
>Xanthoconium_affine_NY00815399
GGGAAGAGCTCAAATTTTGAATCTGGCGGTCT--TC--GGCCGTCCGAGTTGTAATCTAGAGAAGCGTCTTCCGCGCTGGAGCCGTGTACAAGTCTCCTGGAAGGGAGCGTCACAGAGGGTGAGAATCCCGTCTTTGACACGGACCGC-CAGTGCTA-TGTGATGCGCTCTCGACGAGTCGAGTTGTTTGGGAATGCAGCTCAAAATGGGTGGTAAATTCCATCTAAAGCTAAATACAGGCGAGAGACCGATAGCGAACAAGTACCGTGAGGGAAAGATGAAAAGAA-CTTTGGAAAGAGAGTTAAACAGTACGTGAAATTGCTGAAAGGGAAACGCTTGATGTC-AGTCGCGTCTGCT-GGGGATCAACCTTGCTTT------GTGCTGGGTGTATTTCCTGG-TCG-ACGGGTCAGCATCAGTCT--CGAT----CGCCGTACAAGG--GC-AA-GGGGAACGTGGCA--CTCTT--CGGAGTGTGTTATAGCC-TCTCGTCGTATGCGGCGT--TCGGGACTGAGGA-ACTCAGCACGGCCTCG----CGTTT----GT-GCTT-AGGATGCTGGCATAATGGCCT-TAAGCGACCCGTCTTGAAACACGGACCAAGGAGTCTAACATGCCTGCGAGTGTTTGGGTGGC--AAACCCGAGCGCGCAACGAAAGTGAAAG-TCGAGACCTCTG-TCAT-GGAGGGCATCGACGCCCGGACC---TGAGTC---TTTGACGACGGAT--CTGCGGTAGAGCATGCATGTTGGGACCCGAAAGATGGTGAACTATGCCTGAATAGGGTGAAGCCAGAGGAAACTCTGGTGGAGGCTCGTAGCGATTCTGACGTGCAAATCGATCGTCGAATTTGGGTATAGGGGCGAAAG----------------------------------------------------------------------------------------------------------------A-CGTCA-TGATGTGCT----TGTCCGCTGCCTCCTTGTGACGCTTT----------T---GTCGTAGT-AGT----TCTTTGCGCACGTCGCATC--TTTTTTTCTGAAAGTGATTACTGACGTTTTTCC--ACCCTCTGCATCCTTGCGATCTTCGTGTCGATTTCCCTCCAATATGATGTGCGTTCACTAGTCCGACCCCAATTTTGCCGACAAAATACGCCATGTTCGTGATCCCAAGGCACGAATGGCCATTGTCTGGTCGCATTGCAAGACGAAAATGAATTGCGAAACTGACGAGCCCAAAGAGGAGGGGGCCGAGGGAGATGTCGACGAGCCTAAGAAAGGGCATGGTGGCTGTGGTCATGTCCAACCGCTGATTCGAAAGGAGGGTCTCAAGTTATTCGTCCAGTACAAGCGGCCTAAGGACGAAGACGAGGTTGGTGTC-AGCAATGCAACGCGTTGAGGGCTTACCTTGATGAACATTCTCCCCC--------A--CAGGATGTCAAGTCACTGCAACCTGACAGAAGGCTCTTTACGCCTTCCGAAGTGTATACGACTTTCAAAAAGATGTCCGACTCGGATTTGCATCTGATCGGGCTCTCCGACGAATATGCGCGGCCTGAG--------------GGTTCGTATTCTGCTCCCGTCATCGAATTCTTGGAGGAATGGGGTCTCGAGCCACTCGAAGAAAACGCACATTCGTCGACGCCGTGCACAAAGGTTTTCGTCAACGGTGTCTGGATGGGCGTACATCGTGATCCCGCCAATCTTGTCAAAACCATCAAAAAACTCCGTCGAAAGGATGATATCAGTCCTGAAGTTTCTGTCGTCCGTGACATTCGTGAGAGGGAACTTCGTCTCTACACTGATGCGGGGCGAGTTTGTCGACCCCTCTTCATCGTCGAGAATCAGCAGCTTGCCCTGCAGAAAAAGCATATCAAATGGCTAAATCAGGGCTATCGCGATGACGATGGCGAAGAGTTCAAGTGGGAGCAACTGGTGAAGACAGGGATAATCGAGCTACTGGATGCCGAGGAGGAGGAGACAGTGATGATTTCCATGACACCGGAGGACTTGGAGAACTCCAGGCTGCAATCCGCAGGTATAAACCCCCATGAGAATGATGGGGAGTTCGACCCCGCGGCGCGACTAAAGGCTGGAATCAATGCGCACACATGGACTCACTGCGAGATCCATCCCAGTATGATTCTCGGTGTCTGCGCTAGTATCATTCCTTTCTCCGACCACAATCAGGTACGTACTACTTGAACGTGGACCGATAACGACCTTACA-----CCTCCATAGTCGCCTCGTAATACTTACCAATCCGCAATGCGTGATTTCATCAAAAACATGATCACCGGTACCTCCCAGGCTGACTGTGCCATCCTCATTATC-GCCGGTGGTACCGGTGAGTTCGAGGCTGGTATCTCCAAGGACGGTCAGACCCGTGAACACGCTCTTCTGGCATTCACCCTTGGTGTGCGTCAGCTCATCGTCGCTGTAAACAAGATGGACACGACCAAGGTGTGTCGTACATTCGGCTGCTTCGCTGTGATGGACGTTGTTTAATGTG--ATCGTTAATAGTGGAGCGAGGACCGCTTCAATGAGATTGTCAAGGAAACATCAACCTTCATCAAGAAGGTTGGTTACAATCCCAAGGCTGTCGCCTTCGTGCCCATCTCTGGCTGGCATGGTGACAACATGCTTGAGGAATCCCCCAAGTAAGCGTTATGTTA---TCAGATCGGCCTCCAGTGTTCTCAAA-GCATCATGATAGCATGCCCTGGTACAAGGGCTGGACCAAAGAGATCAAGAGTGGTGCCGTCAAGGGAAAAACCCTCCTCGACGCCATCGATGCCATTGAGCCTCCTGTTCGTCCCTCCGACAAACCCCTTCGCCTTCCTCTCCAGGACGTCTACAAGATCGGTGGTATCGGAACAGTGCCTGTCGGTCGTGTCGAAACT--
>Xanthoconium_porophyllum_HKAS90217
----------------------------------------CCGTCCGAGTTGTAATCTAGAGAAGCGTTTTCCGCGCTGGC-CCGTGTACAAGTCTCCTGGAAGGGAGCATCATAGAGGGTGAGAATCCCGTCTTTGACACGGACCGC-CAGTGCTA-TGTGATGCGCTCTCGACGAGTCGAGTTGTTTGGGAATGCAGCTCAAATCGGGTGGTAAATTCCATCTAAAGCTAAATACGGGCGAGAGACCGATAGCGAACAAGTACCGTGAGGGAAAGATGAAAAGAA-CTTTGGAAAGAGAGTTAAACAGTACGTGAAATTGCTGAAAGGGAAACGCTTGATGTC-AGTCGCATCGGCC-GGGGATCAGCCTTGCTTC------TCGCCGGGCGTATTTCCCGGTCCCGATGGGTCAGCATCAGTTT--CGTTT--TCGCCGTACAAGG--GC-AA-AGGGAACGTGGCA--CTCTC--CGGAGTGTGTTATAGCCCTTTCGTCGCATGCGGTGG--TCGAGACTGAGGA-TCTCTGCACGTCTTTC----CGTCT----GT-GCTT-AGGATGCTGGCATAATGGCCT-TAAGCGACCCGTCTTGAAACACGGACCAAGGAGTCTAACATGCCTGCGAGTGTTCGGGTGGC--AAACCCGAGCGCGTAACGAAAGTGAACGGTCGAGACCTCCG-TCAT-GGAGGGCATCGACGCCCGGACC---TGAGTC---TTCGACGACGGAT--CTGCGGTAGAGCATGCATGTTGGGACCCGAAAGATGGTGAACTATGCCTGAACAGGGCGAAGCCAGAGGAAACTCTGGTGGAGGCTCGTAGCGATTCTGACGTGCAAATCGATCGTCGAATTTGGGTATAGGGGCGAAAGACTAGCCACCTTTGGTGCGCTGACGGCGTACTTTGTGGT-CCGACTCCCGTGCTACTCTCT-GCCTGTGACGC---AGGTGGGAGA-GTTGTATCCTGTGGCCTA-GCATATA-CGTCAATTATGTGCT----TGTCCGCTGCCTCCTTGTGACGCTTT----------TTT-GTCGTAGT-AGTGACCTTTTGGTGCACGTCGCATC--TT-TCTTCCGAACGTGATTGCTGATGTTTTTCC--ACCC-CTGCATCCTTGCAATTCTGGTGTCGATGTTCGTCCAATATGATGTGCGTTTATTAGTCCGACCCTAATTTTGCCGACAAAATACGGCATGTTCGTGACCCCAAGGCACGGATGGCCATTGTCTGGTCGCATTGCAAGACGAAGATGATTTGCGAAACTGATGAACCCAAAGAGGAGGGAATAGATGGGGATGTCGACGAGCCTAAGAAAGGGCATGGTGGTTGCGGTCGCATCCAACCACTAATCCGAAAGGAGGGTCTCAAGCTATTCGTCCAGTATAAGCGACCCAAGGACGAAGACGAGGTTTGTGTT-AGCGGTGCAACGCGTTGAGG-CTCACCTTGTTAATCATTTCTAC------GCGTA--TAGGACGTCAAGTCACTCCAACCAGACAAGAGGCTGTTCACGCCTTCCGAAGTGTACACGACGTTCAAAAAGATGTCCGACTCGGATTTACACCTAATCGGGCTTTCCGAAGAGTATGCACGACCTGAGTGGATGATCTTG--GGTTCATATTCTGCTCCCGTCATCGAATTCCTGGAGGAATGGGGTCTTGAATCACTCGAAGAGAATGCGCATTCGTCGACGCCATGCACAAAGGTTTTTGTCAACGGTGTCTGGATGGGCGTGCATCGTGATCCCGCCAACCTCGTCAAGACCATCAAAAAACTTCGCCGAAAAGATGACATTAGTCCGGAAGTTTCTGTCGTCCGTGACATTCGCGAGAGGGAGCTTCGTCTCTACACTGATGCAGGGCGAGTTTGTCGGCCTCTCTTCATCGTCGAAAATCAGCAGCTTGCCCTGCAAAAGAAGCATGTCAAATGGCTTAACCAGGGCTTCCGCGATGACGATGGCGAAGAGTTCAAGTGGGAGCAGCTGGTGAAGACGGGGATAATTGAGTTATTGGATGCCGAGGAGGAGGAGACAGTGATGATTTCCATGACACCTGAGGACTTGGAGAATTCCAGGCTACAATCTGCAGGCATCAACCCTCATGAAAATGACGGAGACTTCGACCCCGCGGCGCGACTAAAGGCTGGAATTAACGCGCACACATGGACTCACTGCGAGATTCATCCTAGTATGATTCTCGGTGTCTGCGCTAGTATCATTCCTTTCCCCGATCACAACCAGGTGCGTACTACTTCGACTTGGATTGATA-TGGCCTTACT-----CCTCCGCAGTCGCCTCGTAATACTTACCAATCTGCTATG-------------------------------------------------------------------------------------------------------------------------------------GCGTACACCCTTGGTGTGCGTCAGACTATCTGCGCTGTAAACAAAATGGACACAACCAAGGTGCGTTGTGCATTT-GCTGTTTCGCTGTGACGAGCATGGTTTGAT--GCGATCGTCAATAGTGGAGCGAGGACCGCTTCAATGAAATCGTCAAGGAAACTTCGACCTTCCTCAAGAAGGTCGGCTACAACCCTAAGGCTGTCGCTTTTGTGCCCATCTCTGGCTGGCATGGTGACAATATGCTTGAGGAATCCGCCAAGTAAGCGCTTTGTTA---TCAGATTGGCGTCCAGCATTCTTAAG-GTATCGTGATAGCATGCCCTGGTACAAGGGTTGGACCAAGGAGACCAAGGGTGGTGTCGTCAAAGGGAAGACCCTCCTCGACGCCATTGATGCCATCGAGCCTCCTACTCGCCCCTCCGACAAACCCCTTCGGCTTCCTCTCCAGGATGTCTACAAGATCGGTGGTATCGGAACAGTACCCGTCGGTCGTGTTGAAACT--
