# Supplementary material for: Exploring the Relationships between Four New Species of Boletoid Fungi from Northern China and Their Related Species
Source: J Fungi (Basel). 2022 Feb 22;8(3):218. doi: 10.3390/jof8030218 (PMC8955560; doi:10.3390/jof8030218)
Supplement: Supplementary file 1 [file jof-08-00218-s001.zip › Supplementary File S2. Butyriboletus.fas]

>Bu. pseudoroseoflavus HMJAU 59471
TAGTAACTGCGAGTGAAGCGGG--AAGAGCTCAAATTTTGAATCTGGCAG-TCCCTT-GG
CT--GTCCGAGTTGTAATCTAGAGAAGTGTTTTCCGTGCTGGACC-GTGTATAAGTCTCC
TGGAAGGGAGCGTCGTAGAGGGTGAGAATCCCGTCTTTGACACGGACT-ACC-AGTGCTA
TGTGATGCGCTCTCGACGAGTCGAGTTGTTTGGGAATGCAGCTCAAAACGGGTGGTAAAC
TCCATCTAAAGCTAAATACAGGCGAGAGACCGATAGCGAACAAGTACCGTGAGGGAAAGA
TGAAAAGAACTTTGGAAA-GAGAGTTAAACAGTACGTGAAATTGCTGAAAGGGAAACGCT
TGATGTCAGTCGCGTTGGCT-GGGGATCAACCTTGC-TTC-TCGCTGGGTGTATTTCCCG
GTCGACGGGTCAGCATCAGTTTCGGTCGCCGTACAAGGGTGAGGGGAACGTGGCACTCCT
----CGGAGTGTGT--TATAGCCTTTCGTCG-TATGCGGTGGT-CGGGACTGAGGAG--C
TCAGCACGGCTTCTTGCTT-GTGCTCAGG-ATGCTGGCATAATGGCCTTAAGCGACCCGT
CTTGAAA-CACGGACCAAGGAGTCTAACATGCCTGCGAGTGTTTGGGTGGTAAACCCGAG
CGCGTAATGAAAGTGAAAGTTGAGACCTCTGTCGTGGAGGGCATCGACGCCCGGACCTGA
GTCTTTGACGACGGATCTGCGGTAGAGCATGTATGTTGGGACCCGAAAGATGGTGAACTA
TGCC-TGAATAGGGTGAAGCCAGAGGAAACTCTGGTGGAGGCTCGTAGCGATTCTGACGT
GCAAATCGATCGTCGAATTTGGGAGACAGAGGAGTGAAGA-CTGTCGCTGGCC-CCC--A
CCT----CTGGGGG---CATGTGCACGTCTTCCTTTT--CGTTGACC---TTTCTCACAC
ACA--ACACACC-TGTGCACCTGTTGTAGGTTCTCGGAAGA--GAATC-TATGTTTTT--
CAC-ATCACACA-CCATCGTATGTCTATAGAATGTAT-TGAAGACCGTCC--------GG
AT-GG--GA-TGGTCG------ATAATA-TATAAA-TC-ATACAACTTTCAGCAACGGAT
CTCTTGGCTCTCGCATCGATGAAGAA-CGCAGCGAATTGCGATAAGTAATGTGAATTGCA
GATTTTCAGTGAATCATCGAATCTTTGAACGCACCTTGCGCTCCTTGGTATTCCGAGGAG
CATGCCTGTTTGAGTGTCATT-GAATTTCTCAAACCC-ATG-TCTTTTTT-A---TTATA
GGG-CATGAGCT--TGGA-GTT-GGGGGCTGCTGGTGGCG-AAA-AGCTGTCAGCTCTCC
TGAAATGCATTAGCAAA--GG-ACGG-G-CGAGTCTTT-G-ACGTGCA-CGGCCTTC-GA
CGTGATAATGATCGTCGTGGCTGGGA-GCG--TTGGA-CA----TGCAT--G-AAT-CTG
TCTGT-GCT--GCTTCCAA--TCCCCCC--TA-GGCTA--------G-CCCC-GGCTT--
GGTCA-CTTT-TAACTACTA--GTT-GGTCG-TGAGGCTGAC-GA---------------
------------------------------------------------------------
----GAAGGACAAGCTTGTGGTCTCGTCAAGAACTTGGCGTTGATGGCTTGTATCTCCGT
CGGTTCATATTCTGCTCCCGTCATCGAATTCTTGGAAGAATGGGGTCTCGAATCACTGGA
AGAGAATGCACATTCGTCGACGCCATGCACAAAGGTCTTTGTAAACGGTGTCTGGATGGG
GGTGCATCGTGATCCCGCTAACCTTGTCAAGACGATCAAAAAACTTCGCCGAAAGGATGA
TATTAGTCCCGAAGTTTCTGTAGTCCGCGATATTCGTGAGAGGGAGCTCCGTCTCTACAC
TGATGCAGGGCGAGTTTGTCGACCGCTCTTCATTGTCGAAAACCAGCAGCTTGCCCTCCA
GAAGAAGCATATCAAATGGCTTATTCAGGGCTACCGCGAGGATG---GCGAAGAGTTCAA
ATGGGAACAGCTGGTAAAGACAGGGATAATTGAGTTATTGGATGCCGAGGAGGAGGAAAC
AGTGATGATTTCTATGACGCCGGAAGACTTGGAAAATTCCAGATTACAATCTGCAGGCAT
TAACCCCCACGAGAATGATGGAGAGTTTGACCCCGCGGCGCGACTAAAGGCTGGAATCAA
TGCGCACACATGGACTCACTGCGAGATCCATCCCAGTATGATCCTTGGTGTCTGTGCCAG
TATCATTCCATTCCCCGATCACAACCAGGTGCGT---ACTGCTTCGACGTGGATTA-ATA
ATGGCCTTATACCTCTAC-AGTCCCCACGTAACACTTACCAATCCGCCATGGGAAAGCAA
GCTATGGGTATTTACCTCACGAACTTCTTGGTTCGAATGGACACCAT-------------
----------------------------------------TGACTGCGCCATCCTCATTA
TCGCGGGTGGTACTGGTGAGTTTGAGGCTGGTATCTCCAAGGACGGTCAGACCCGTGAAC
ACGCTCTTCTGGCGTTCACCCTTGGCGTGCGTCAGCTTATCGTTGCTGTAAACAAGATGG
ACACGACCAAGGTGTGTTGTACATTCTCCTCAGATG-AATGTGGTTTGATGTGTCGCCAA
TAGTGGAGTGAGGACCGCTTCAACGAAATTATCAAGGAAACCTCCACATTCATCAAGAAG
GTCGGCTACAACCCCAAGGCCGTCGCTTTCGTGCCCATCTCCGGCTGGCATGGTGATAAC
ATGTTGGAGGAGTCCCCCAAGTAAGCATTACCTTGTCAGATCGATCTCTAGCATTCTCAA
TGCGCCGAAATAGTATGCTCTGGTACAAGGGCTGGACCAAGGAGACCAAGGCTGGTGTTG
TCAAGGGAAAGACCCTCCTCGATGCCATCGATGCCATCGAGCCTCCTGTTCGTCCCTCCG
ACAAACCCCTTCGTCTTCCTCTCCAGGATGTCTACAAGATGGGTGGTATC----------
------------------------------------------------------------
---------------------------------------------------------
>Bu. subregius HMJAU 60201
-------TGCGAGTGAAGCGGG--AAGAGCTCAAATTTTGAATCTGGCAG-TC-CTT-GG
CT--GTCCGAGTTGTAATCTAGAGAAGTGTTTTCCGCGCTGGACC-GTGTATAAGTCTCC
TGGAAGGGAGCGTCGTAGAGGGTGAGAATCCCGTCTTTGACACGGACT-ACC-AGTGCTA
TGTGATGCGCTCTCGACGAGTCGAGTTGTTTGGGAATGCAGCTCAAAACGGGTGGTAAAC
TCCATCTAAAGCTAAATACAGGCGAGAGACCGATAGCGAACAAGTACCGTGAGGGAAAGA
TGAAAAGAACTTTGGAAA-GAGAGTTAAACAGTACGTGAAATTGCTGAAAGGGAAACGCT
TGATGTCAGTCGCGTTGGCT-GGGGATCAACCTTGC-TTC-TCGCTGGGTGTACTTCCCG
GTCGACGGGTCAGCATCAGTTTCAGTCGCCGTACAAGGGTGAAGGGAACGTGGCACTCCT
----CGGAGTGTGT--TATAGCCTTTCGTCG-TATGCGGTGGT-CGGGACTGAGGTG--C
TCAGCACGGCTTCTTGCTT-GTGCTCAGG-ATGCTGGCATAATGGCCTTAAGCGACCCGT
CTTGAAA-CACGGACCAAGGAGTCTAACATGCCTGCGAGTGTTTGGGTGGTAAACCCGAG
CGCGTAATGAAAGTGAAAGTTGAGACCTCTGTCGTGGAGGGCATCGACGCCCGGACCTGA
GTCTTTGACGACGGATCTGCGGTAGAGCATGTATGTTGGGACCCGAAAGATGGTGAACTA
TGCC-TGAATAGGGTGAAGCCAGAGGAAACTCTGGTGGAGGCTCGTAGCGATTCTGACGT
GCAAATCGATCGTCGAATT-----------------------TGTCGCTGGCCCCTC-CA
CCT----TTGGGG----CATGTGCACGTCTTCCTTTT--TGTTGACCC--TTTCTCACAC
ACA--ACACACC-TGTGCACCTATTGTAGGTCCTCGGAAGA--GGATC-TATGTTTTT--
CAC-ATCACACACTCGTCGTATGTCTATAGAATGTAT-TGAAGACCGTCC-------GGG
-T--G--G--CGGTCG------ATAA--TAATAAAATC-ATACAACTTTCAGCAACGGAT
CTCTTGGCTCTCGCATCGATGAAGAA-CGCAGCGAATTGCGATAAGTAATGTGAATTGCA
GATTTTCAGTGAATCATCGAATCTTTGAACGCACCTTGCGCTCCTTGGTATTCCGAGGAG
CATGCCTGTTTGAGTGTCATC-GAATTTCTCAAACTC-ATG-TCTTTTTTCA--------
GGC-CATGAGCT-TTGGA-GTT-GGGGGCTGCTGGCGGCG-AAA-AGCTGTCGGCTCTCC
TGAAATGCATTAGCAAAAAGG-ACGG-G-CAAGTCTTT-G-ACGTGCA-CGGCCTTC-GA
CGTGATAATGATCGTCGTGGCT-GGA-GCG--TCAGA-CA----TGCAT--G-AAT-CTG
TCTGT-GCT--GCTTCTAA--TC-CTC---TA-GGCTA--------GCCCTC-GGCTT--
GGTCA-CTT--AGCTACTA---GTC-GGTCG-TGAGGCTGAC-GAAC-CG--TTGAG-C-
GGGCTG---------AGCT-----AGGCTTT-GTCTCTAT-TC--GAAACTT--------
------------------------------------------GATGGCTTGTATCTCCGT
CGGTTCATATTCTGCTCCCGTCATCGAATTCTTGGAAGAATGGGGTCTCGAATCACTGGA
AGAGAATGCACATTCGTCGACGCCATGCACAAAGGTTTTTGTAAACGGTGTCTGGATGGG
CGTGCATCGTGATCCCGCTAACCTTGTCAAGACGATCAAAAAACTTCGCCGAAAGGATGA
TATTAGTCCCGAAGTTTCTGTAGTCCGCGATATTCGTGAGAGGGAGCTCCGTCTCTACAC
TGATGCAGGGCGAGTTTGTCGACCGCTCTTCATTGTCGAAAACCAGCAGCTTGCCCTTCA
GAAGAAGCATATCAAATGGCTTAATCAGGGCTACCGCGAGGATG---GCGAAGAGTTCAA
GTGGGAACAGCTGGTAAAGACAGGGATAATTGAGTTATTGGATGCCGAGGAGGAGGAAAC
AGTGATGATTTCCATGACGCCGGAAGACTTGGAAAATTCCAGGTTACAATCCGCAGGCAT
TAACCCCCACGAGAATGATGGAGAGTTTGACCCCGCGGCGCGACTAAAGGCTGGAATCAA
TGCGCACACATGGACTCACTGCGAGATCCATCCTAGTATGATTCTTGGTGTCTGTGCCAG
TATCATTCCTTTCCCCGATCACAACCAGGTGCGT---ACTGCTTCGACGTGGATTG-ATA
ATGGCCTTATACCTCTAC-AGT--------------------------------------
------------------------------------------------------------
---------------------------------------------------------TTA
TCGCGGGTGGTACTGGTGAGTTCGAGGCTGGTATCTCCAAGGACGGTCAGACCCGTGAAC
ACGCTCTTCTGGCGTTCACCCTTGGCGTGCGTCAGCTCATCGTTGCTGTAAACAAGATGG
ACACGACCAAGGTGTGTTCTACATTCTCCTCAGATC-AATGTGGTTTGATGTGTCACCGA
TAGTGGAGTGAGGACCGCTTCAACGAAATTATCAAGGAAACCTCGACCTTCATTAAGAAG
GTCGGCTACAACCCCAAGGCTGTCGCTTTCGTGCCCATTTCCGGCTGGCATGGTGACAAC
ATGCTGGAGGAGTCCCCCAAGTAAGCATTATGTTATCAGATCGATCTCTAGCATTCTCAA
AGCGCCGAAATAGTATGCCCTGGTACAAGGGCTGGACCAAGGAGACCAAGGGTGGTGTTG
TCAAGGGAAAGACCCTCCTCGATGCCATCGATGCCATCGAGCCTCCTGTTCGTCCCTCCG
ACAAACCCCTTCGTCTTCCTCTCCAGGACGTCTACAAGATGGGTGGTATCG---------
------------------------------------------------------------
---------------------------------------------------------
>Bu. pseudoroseoflavus HMJAU 59470
TAGTAACTGCGAGTGAAGCGGG--AAGAGCTCAAATTTTGAATCTGGCAG-TCCCTT-GG
CT--GTCCGAGTTGTAATCTAGAGAAGTGTTTTCCGTGCTGGACC-GTGTATAAGTCTCC
TGGAAGGGAGCGTCGTAGAGGGTGAGAATCCCGTCTTTGACACGGACT-ACC-AGTGCTA
TGTGATGCGCTCTCGACGAGTCGAGTTGTTTGGGAATGCAGCTCAAAACGGGTGGTAAAC
TCCATCTAAAGCTAAATACAGGCGAGAGACCGATAGCGAACAAGTACCGTGAGGGAAAGA
TGAAAAGAACTTTGGAAA-GAGAGTTAAACAGTACGTGAAATTGCTGAAAGGGAAACGCT
TGATGTCAGTCGCGTTGGCT-GGGGATCAACCTTGC-TTC-TCGCTGGGTGTATTTCCCG
GTCGACGGGTCAGCATCAGTTTCGGTCGCCGTACAAGGGTGAGGGGAACGTGGCACTCCT
----CGGAGTGTGT--TATAGCCTTTCGTCG-TATGCGGTGGT-CGGGACTGAGGAG--C
TCAGCACGGCTTCTTGCTT-GTGCTCAGG-ATGCTGGCATAATGGCCTTAAGCGACCCGT
CTTGAAA-CACGGACCAAGGAGTCTAACATGCCTGCGAGTGTTTGGGTGATAAACCCGAG
CGCGTAATGAAAGTGAAAGTTGAGACCTCTGTCGTGGAGGGCATCGACGCCCGGACCTGA
GTCTTTGACGACGGATCTGCGGTAGAGCATGTATGTTGGGACCCGAAAGATGGTGAACTA
TGCC-TGAATAGGGTGAAGCCAGAGGAAACTCTGGTGGAGGCTCGTAGCGATTCTGACGT
GCAAATCGATCGTCGAATTTGGGAG-C-GAGGAGTGA-GA-CTGTCGCTGGCC-CCC--A
CCT----CTGGGGG---CATGTGCACGTCTTCCTTTT--CGTTGACC---TTTCTCACAC
ACA--ACACACC-TGTGCACCTGTTGTAGGTTCTCGGAAGA--GGATC-TATGTTTTT--
CAC-ATCACACA-CCATCGTATGTCTATAGAATGTAT-TGAAGACCGTCC--------GG
AT-GG--GA-TGGTCG------ATAATA-TATAAA-TC-ATACAACTTTCAGCAACGGAT
CTCTTGGCTCTCGCATCGATGAAGAA-CGCAGCGAATTGCGATAAGTAATGTGAATTGCA
GATTTTCAGTGAATCATCGAATCTTTGAACGCACCTTGCGCTCCTTGGTATTCCGAGGAG
CATGCCTGTTTGAGTGTCATT-GAATTTCTCAAACCC-ATG-TCTTTTTT-N---NNNNN
NNN-NNNNNNNN--TGGA-GTT-GGGGGCTGCTGGTGGCG-AAA-AGCTGTCAGCTCTCC
TGAAATGCATTAGCAAA--GG-ACGG-G-CGAGTCTTT-G-ACGTGCA-CGGCCTTC-GA
CGTGATAATGATCGTCGTGGCTGGGA-GCG--TTGGAGCA----TGCAT--G-AAT-CTG
TCTGT-GCT--GCTTCCAA--TCCCCCC--TA-GGCTA--------G-CCCC-GGCTT--
GGTCA-CTTT-TAACTACTA--GTT-GGTCG-TGAGGCTGAC-GAA--CA--TTGAG-T-
GGGCTG---------AGCA-----AGGGTTTTGTCTCCAT-TC--GAAACTT--------
----GAAGGACAAGCTTGTGGTCTCGTCAAGAACTTGGCGTTGATGGCTTGTATCTCCGT
CGGTTCATATTCTGCTCCCGTCATCGAATTCTTGGAAGAATGGGGTCTCGAATCACTGGA
AGAGAATGCACATTCGTCGACGCCATGCACAAAGGTCTTTGTAAACGGTGTCTGGATGGG
GGTGCATCGTGATCCCGCTAACCTTGTCAAGACGATCAAAAAACTTCGCCGAAAGGATGA
TATTAGTCCCGAAGTTTCTGTAGTCCGCGATATTCGTGAGAGGGAGCTCCGTCTCTACAC
TGATGCAGGGCGAGTTTGTCGACCGCTCTTCATTGTCGAAAACCAGCAGCTTGCCCTCCA
GAAGAAGCATATCAAATGGCTTATTCAGGGCTACCGCGAGGATG---GCGAAGAGTTCAA
ATGGGAACAGCTGGTAAAGACAGGGATAATTGAGTTATTGGATGCCGAGGAGGAGGAAAC
AGTGATGATTTCTATGACGCCGGAAGACTTGGAAAATTCCAGATTACAATCTGCAGGCAT
TAACCCCCACGAGAATGATGGAGAGTTTGACCCCGCGGCGCGACTAAAGGCTGGAATCAA
TGCGCACACATGGACTCACTGCGAGATCCATCCCAGTATGATCCTTGGTGTCTGTGCCAG
TATCATTCCATTCCCCGATCACAACCAGGTGCGT---ACTGCTTCGACGTGGATTA-ATA
ATGGCCTTATACCTCTAC-AGTCCCCACGTAACACTTACCAATCCGCCATGGGAAAGCAA
GCTATGGGTATTTACCTCACGAACTTCTTGGTTCGAATGGACACGAT-------------
-------------------------------------GGCTGACTGCGCCATCCTCATTA
TCGCGGGTGGTACTGGTGAGTTTGAGGCTGGTATCTCCAAGGACGGTCAGACCCGTGAAC
ACGCTCTTCTGGCGTTCACTCTCGGCGTGCGTCAGCTTATCGTTGCTGTAAACAAGATGG
ACACGACCAAGGTGTGTTGTACATTCTCCTCAGATG-AATGTGGTTTGATGTGTCGCCAA
TAGTGGAGTGAGGATCGCTTCAACGAAATTATCAAGGAAACCTCGACATTCATCAAGAAG
GTCGGCTACAACCCCAAGGCCGTCGCTTTCGTGCCCATTTCCGGCTGGCATGGTGATAAC
ATGTTGGAGGAGTCCCCCAAGTAAGCATTACCTTGTCAGATCGATCTCTAGCATTCTCAA
TGCGCCGAAATAGTATGCTCTGGTACAAGGGCTGGACCAAGGAGACCAAGGCTGGTGTTG
TCAAGGGAAAGACCCTCCTCGATGCCATCGATGCCATCGAGCCTCCTGTTCGTCCCTCCG
ACAAACCCCTTCGTCTTCCTCTCCAGGATGTCTACAAGATGGGTGGTATCGGGCA---AC
------------------------------------------------------------
---------------------------------------------------------
>Bu. subregius HMJAU 60200
----------GAGTGAAGCGGG--AAGAGCTCAAATTTTGAATCTGGCAG-TC-CTT-GG
CT--GTCCGAGTTGTAATCTAGAGAAGTGTTTTCCGCGCTGGACC-GTGTATAAGTCTCC
TGGAAGGGAGCGTCGTAGAGGGTGAGAATCCCGTCTTTGACACGGACT-ACC-AGTGCTA
TGTGATGCGCTCTCGACGAGTCGAGTTGTTTGGGAATGCAGCTCAAAACGGGTGGTAAAC
TCCATCTAAAGCTAAATACAGGCGAGAGACCGATAGCGAACAAGTACCGTGAGGGAAAGA
TGAAAAGAACTTTGGAAA-GAGAGTTAAACAGTACGTGAAATTGCTGAAAGGGAAACGCT
TGATGTCAGTCGCGTTGGCT-GGGGATCAACCTTGC-TTC-TCGCTGGGTGTACTTCCCG
GTCGACGGGTCAGCATCAGTTTCAGTCGCCGTACAAGGGTGAAGGGAACGTGGCACTCCT
----CGGAGTGTGT--TATAGCCTTTCGTCG-TATGCGGTGGT-CGGGACTGAGGTG--C
TCAGCACGGCTTCTTGCTT-GTGCTCAGG-ATGCTGGCATAATGGCCTTAAGCGACCCGT
CTTGAAA-CACGGACCAAGGAGTCTAACATGCCTGCGAGTGTTTGGGTGGTAAACCCGAG
CGCGTAATGAAAGTGAAAGTTGAGACCTCTGTCGTGGAGGGCATCGACGCCCGGACCTGA
GTCTTTGACGACGGATCTGCGGTAGAGCATGTATGTTGGGACCCGAAAGATGGTGAACTA
TGCC-TGAATAGGGTGAAGCCAGAGGAAACTCTGGTGGAGGCTCGTAGCGATTCTGACGT
GCAAATCGATCGTCGAATTTGG---------------------------GGCCCCTC-CA
CCT----TTGGGG----CATGTGCACGTCTTCCTTTT--TGTTGACCC--TTTCTCACAC
ACA--ACACACC-TGTGCACCTATTGTAGGTCCTCGGAAGA--GGATC-TATGTTTTT--
CAC-ATCACACACTCGTCGTATGTCTATAGAATGTAT-TGAAGACCGTCC-------GGG
-T--G--G--CGGTCG------ATAA--TAATAAAATC-ATACAACTTTCAGCAACGGAT
CTCTTGGCTCTCGCATCGATGAAGAA-CGCAGCGAATTGCGATAAGTAATGTGAATTGCA
GATTTTCAGTGAATCATCGAATCTTTGAACGCACCTTGCGCTCCTTGGTATTCCGAGGAG
CATGCCTGTTTGAGTGTCATC-GAATTTCTCAAACTC-ATG-TCTTTTTTCA--------
GGC-CATGAGCT-TTGGA-GTT-GGGGGCTGCTGGCGGCG-AAA-AGCTGTCGGCTCTCC
TGAAATGCATTAGCAAAAAGG-ACGG-G-CAAGTCTTT-G-ACGTGCA-CGGCCTTC-GA
CGTGATAATGATCGTCGTGGCT-GGA-GCG--TCAGA-CA----TGCAT--G-AAT-CTG
TCTGT-GCT--GCTTCTAA--TC-CTC---TA-GGCTA--------GCCCTC-GGCTT--
GGTCA-CTT--AGCTACTA---GTC-GGTCG-TGAGGCTGAC-GAAC-CG--TTGAG-C-
GGGCTG---------AGCT-----AGGCTTT-GTCTCTAT-TC--GAAACTT--------
-----AAGGACAAGCTTGTGGTCTCGTCAAGAACTTGGCGTTGATGGCTTGTATCTCCGT
CGGTTCATATTCTGCTCCCGTCATCGAATTCTTGGAAGAATGGGGTCTCGAATCACTGGA
AGAGAATGCACATTCGTCGACGCCATGCACAAAGGTTTTTGTAAACGGTGTCTGGATGGG
CGTGCATCGTGATCCCGCTAACCTTGTCAAGACGATCAAAAAACTTCGCCGAAAGGATGA
TATTAGTCCCGAAGTTTCTGTAGTCCGCGATATTCGTGAGAGGGAGCTCCGTCTCTACAC
TGATGCAGGGCGAGTTTGTCGACCGCTCTTCATTGTCGAAAACCAGCAGCTTGCCCTTCA
GAAGAAGCATATCAAATGGCTTAATCAGGGCTACCGCGAGGATG---GCGAAGAGTTCAA
GTGGGAACAGCTGGTAAAGACAGGGATAATTGAGTTATTGGATGCCGAGGAGGAGGAAAC
AGTGATGATTTCCATGACGCCGGAAGACTTGGAAAATTCCAGGTTACAATCCGCAGGCAT
TAACCCCCACGAGAATGATGGAGAGTTTGACCCCGCGGCGCGACTAAAGGCTGGAATCAA
TGCGCACACATGGACTCACTGCGAGATCCATCCTAGTATGATTCTTGGTGTCTGTGCCAG
TATCATTCCTTTCCCCGATCACAACCAGGTGCGT---ACTGCTTCGACGTGAATTG-ATA
ATGGCCTTATACCTCTAC-AGT--------------------------------------
-----------------------------------------------GCCCCCGGTCATC
GTGATTTTATCAAAAACATGATCACCGGTACCTCCCAGGCTGACTGCGCCATCCTCATTA
TCGCGGGTGGTACTGGTGAGTTCGAGGCTGGTATCTCCAAGGACGGTCAGACCCGTGAAC
ACGCTCTTCTGGCGTTCACCCTTGGCGTGCGTCAGCTCATCGTTGCTGTAAACAAGATGG
ACACGACCAAGGTGTGTTCTACATTCTCCTCAGATC-AATGTGGTTTGATGTGTCACCGA
TAGTGGAGTGAGGACCGCTTCAACGAAATTATCAAGGAAACCTCGACCTTCATTAAGAAG
GTCGGCTACAACCCCAAGGCTGTCGCTTTCGTGCCCATTTCCGGCTGGCATGGTGACAAC
ATGCTGGAGGAGTCCCCCAAGTAAGCATTATGTTATCAGATCGATCTCTAGCATTCTCAA
AGCGCCGAAATAGTATGCCCTGGTACAAGGGCTGGACCAAGGAGACCAAGGGTGGTGTTG
TCAAGGGAAAGACCCTCCTCGATGCCATCGATGCCATCGAGCCTCCTGTTCGTCCCTCCG
ACAAACCCCTTCGTCTTCCTCTCCAGGACGTCTACAAGATCGGTGGTATCGGGCA--CAG
TAA---------------------------------------------------------
---------------------------------------------------------
>Baorangia pseudocalopus HKAS63607
-------------------GGG--AAGAGCTCAAATTTCGAATCTGGCGG-TCTTTT-GG
CC--GTCCGAGTTGTAATCTAGAGAAGCGTTTTCCGCGCTGGACC-GTGTACAAGTCTCC
TGGAAGGGAGCGTCATAGAGGGTGAGAATCCCGTCTTTGACACGGGCC-CCC-AGTGCTA
TGTGATGCGCTCTCGACGAGTCGAGTTGTTTGGGAATGCAGCTCAAAACGGGTGGTAAAT
TCCATCTAAAGCTAAATACAGGCGAGAGACCGATAGCGAACAAGTACCGTGAGGGAAAGA
TGAAAAGAACTTTGGAAA-GAGAGTTAAACAGTACGTGAAATTGCTGAAAGGGAAACGCT
TGATGTCAGTCGCGTCGGCT-GGGGATCAACCTCGCGTTCTTCGCTGGGTGTATTTCCTG
GTCTACGGGTCAGCATCAGTTTCGGTCGCCGTACAAGGGCGAGGGGAACGTGGCACTCTT
----CGGAGTGTGT--TATAGCCTTTCGTCG-CATGCGGTGGT-GGGGACTGAGGAA--C
TCAGCACGGCCT-AGGCTT-GTGTTTAGG-ATGCTGGCATAATGGCCTTAAGCGACCCGT
CTTGAAA-CACGGACCAAGGAGTCTAACATGCCTGCGAGTGTTCGGGTGCCAAACCCGAG
CGCGCAATGAAAGTGAAAGTCGAGACCTCTGTCGTGGAGGGCATCGACGCCCGGACCTGA
GTCTTCGACGACGGATCTGCGGTAGAGCATGCATGTTGGGACCCGAAAGATGGTGAACTA
TGCC-TGAATAGGGTGAAGCCAGAGGAAACTCTGGTGGAGGCTCGTAGCGATTCTGACGT
GCAAATCGATCGTCGAATTTGGG?????????????????????????????????????
????????????????????????????????????????????????????????????
????????????????????????????????????????????????????????????
????????????????????????????????????????????????????????????
????????????????????????????????????????????????????????????
????????????????????????????????????????????????????????????
????????????????????????????????????????????????????????????
????????????????????????????????????????????????????????????
????????????????????????????????????????????????????????????
????????????????????????????????????????????????????????????
????????????????????????????????????????????????????????????
????????????????????????????????????????????????????????????
????????????????????????????????????????????????????????????
????????????????????????????????????????????????????????????
????????????????????????????????????????????????????????????
????????????????????????????????????????????????????????????
????????????????????????????????????????????????????????????
????????????????????????????????????????????????????????????
????????????????????????????????????????????????????????????
????????????????????????????????????????????????????????????
????????????????????????????????????????????????????????????
????????????????????????????????????????????????????????????
????????????????????????????????????????????????????????????
????????????????????????????????????????????????????????????
????????????????????????????????????????????????????????????
????????????????????????????????????????????????????????????
????????????????????????????????????????????????????????????
???????????????????????????????????????????????------------C
GTGATTTTATTAAAAACATGATCACTGGTACCTCCCAGGCTGACTGTGCCGTCCTCATTA
TCGCCGGTGGTACCGGTGAATTCGAGGCTGGTATCTCCAAGGACGGTCAGACCCGTGAAC
ACGCTCTTTTGGCGTTCACCCTTGGTGTGCGTCAGCTCATTGTCGCTGTAAACAAGATGG
ATACGACCAAGGTGTGTTGTA-ATTTTCCTCACATG-AATGTGGTTTGATGTGTCGCCAA
TAGTGGAGCGAGGACCGCTTCAACGAAATTATCAAGGAAACCTCGACCTTCATTAAGAAG
GTCGGCTACAACCCCAAGGCTGTCGCTTTCGTACCCATCTCTGGTTGGCATGGTGACAAC
ATGCTGGAGGAGTCCCCCAAGTAAGCATTATGTCATCAGATTGACCTCCAGCATTCTTAA
AACGTTGAAATAGCATGCCCTGGTACAAGGGTTGGACCAAGGAGACCAAGGGTGGTGTCG
TCAAGGGAAAGACCCTCCTCGATGCTATCGATGCCATCGAGCCTCCTGTTCGTCCCTCCG
ACAAACCCCTTCGTCTTCCTCTCCAGGATGTCTACAAGATCGGTGGTATCGGAAC---GG
TACCCGTCGGTCGTGTTGAAACCGG-----------------------------------
---------------------------------------------------------
>Ba. pseudocalopus HKAS75081
-------------------GGG--AAGAGCTCAAATTTCGAATCTGGCGG-TCTTTT-GG
CC--GTCCGAGTTGTAATCTAGAGAAGCGTTTTCCGCGCTGGACC-GTGTACAAGTCTCC
TGGAAGGGAGCGTCATAGAGGGTGAGAATCCCGTCTTTGACACGGACC-CCCCAGTGCTA
TGTGATGCGCTCTCGACGAGTCGAGTTGTTTGGGAATGCAGCTCAAAATGGGTGGTAAAT
TCCATCTAAAGCTAAATACAGGCGAGAGACCGATAGCGAACAAGTACCGTGAGGGAAAGA
TGAAAAGAACTTTGGAAA-GAGAGTTAAACAGTACGTGAAATTGCTGAAAGGGAAACGCT
TGATGTCAGTCGCGTCGGCT-GGGGATCAACCTCGCGTTCTTCGCTGGGTGTATTTCCTG
GTCTACGGGTCAGCATCAGTTTCGGTCGCCGTACAAGGGCGAGGGGAACGTGGCACTCTT
----CGGAGTGTGT--TATAGCCTTTTGTCG-CATGCGGTGGT-GGGGACTGAGGAA--C
TCAGCACGGCCT-AGGCTT-GTGTTTAGG-ATGCTGGCATAATGGCCTTAAGCGACCCGT
CTTGAAA-CACGGACCAAGGAGTCTAACATGCCTGCGAGTGTTCGGGTGCCAAACCCGAG
CGCGCAATGAAAGTGAAAGTCGAGACCTCTGTCGTGGAGGGCATCGACGCCCGGACCTGA
GTCTTCGACGACGGATCTGCGGTAGAGCATGCATGTTGGGACCCGAAAGATGGTGAACTA
TGCC-TGAATAGGGTGAAGCCAGAGGAAACTCTGGTGGAGGCTCGTAGCGATTCTGACGT
GCAAATCGATCGTCGAATTTGGG?????????????????????????????????????
????????????????????????????????????????????????????????????
????????????????????????????????????????????????????????????
????????????????????????????????????????????????????????????
????????????????????????????????????????????????????????????
????????????????????????????????????????????????????????????
????????????????????????????????????????????????????????????
????????????????????????????????????????????????????????????
????????????????????????????????????????????????????????????
????????????????????????????????????????????????????????????
????????????????????????????????????????????????????????????
????????????????????????????????????????????????????????????
????????????????????????????????????????????????????????????
????????????????????????????????????????????????????????????
????????????????????????????????????????????????????????????
????????????????????????????????????????????????????????????
????????????????????????????????????????????????????????????
????????????????????????????????????????????????????????????
????????????????????????????????????????????????????????????
????????????????????????????????????????????????????????????
????????????????????????????????????????????????????????????
????????????????????????????????????????????????????????????
????????????????????????????????????????????????????????????
????????????????????????????????????????????????????????????
????????????????????????????????????????????????????????????
????????????????????????????????????????????????????????????
????????????????????????????????????????????????????????????
???????????????????????????????????????????????------------C
GTGATTTTATTAAAAACATGATCACTGGTACCTCCCAGGCTGACTGTGCCGTCCTCATTA
TCGCCGGTGGTACCGGTGAATTCGAGGCTGGTATCTCCAAGGACGGTCAGACCCGTGAAC
ACGCTCTTTTGGCGTTCACCCTTGGTGTGCGTCAGCTCATTGTCGCTGTAAACAAGATGG
ATACGACCAAGGTGTGTTGTA-ATTTTCCTCACATG-AATGTGGTTTGACGTGTCGCCAA
TAGTGGAGCGAGGATCGCTTCAACGAAATTATCAAGGAAACCTCGACCTTCATTAAGAAG
GTCGGCTACAACCCCAAGGCTGTCGCTTTCGTACCCATCTCTGGTTGGCATGGTGACAAC
ATGCTGGAGGAGTCCCCCAAGTAAGCATTATGTCATCAGATTGACCTCCAGCATTCTTAA
AACGTTGAAATAGCATGCCCTGGTACAAGGGTTGGACCAAGGAGACCAAGGGTGGTGTCG
TCAAGGGAAAGACCCTCCTCGATGCTATCGATGCCATCGAGCCTCCTGTTCGTCCCTCCG
ACAAACCCCTTCGTCTTCCTCTCCAGGATGTCTACAAGATCGGTGGTATCGGAAC---GG
TACCCGTCGGTCGTGTTGAAACCGG-----------------------------------
---------------------------------------------------------
>Butyriboletus abieticola ARORA11087
------------------------------------------------------------
-------------------------------------------------------TTTCC
TGGAAGGGAGCGTCATAGAGGGTGAGAATCCCGTCTTTGACACGGACT-ACC-AGTGCTA
TGTGATGCGCTCTCAACGAGTCGAGTTGTTTGGGAATGCAGCTCAAAACGGGTGGTAAAC
TCCATCTAAAGCTAAATACAGGCGAGAGACCGATAGCGAACAAGTACCGTGAGGGAAAGA
TGAAAAGAACTTTGGAAA-GAGAGTTAAACAGTACGTGAAATTGCTGAAAGGGAAACGCT
TGATGTCAGTCACGTTGGCT-GGGGATCAACCTTGC-TTC-TCGCTGGGTGTATTTCCCG
GTTGACGGGTCAGCATCAGTTTCAGTCACCGTACAAGGGCAAGGGGAACGTGGCACTTCT
----TGGAGTGTGT--TATAGCCTTTTGTTG-TATGCGGTGGT-CGGGACTGAGGAG--C
TCAGCACAGCTTCTTGCTT-GTGCTCAGG-ATGCTGGCATAATGGCCTTAAGCGACCCGT
CT-G--------------------------------------------------------
------------------------------------------------------------
------------------------------------------------------------
------------------------------------------------------------
-----------------------AGAT-GAGGAGTGAAGA-CTGTCGCTGGCC-CCCCTA
CCT----CTGGGG----CATGTGCACGTCTTCCTTTT--CATTGACC---TTTCTCACAC
ACA--ACACACC-TGTGCACCTGTTGTAGGTTCTCGGAAGA--GGATC-TATGTTTTT--
CAC-ATCACACA-CCGTCGTATGTCTATAGAATGTAT-TGAAGACTGTCT--------GG
AT-----GA-CGGTTG------ATAA---TATAAA-TC-ATACAACTTTCAGCAACGGAT
CTCTTGGCTCTCGCATCGATGAAGAA-CGCAGCGAATTGCGATAAGTAATGTGAATTGCA
GATTTTCAGTGAATCATCGAATCTTTGAACGCACCTTGCGCTCCTTGGTATTCCGAGGAG
CATGCCTGTTTGAGTGTCATT-GAATTTCTCAAACCC-ATG-TCTTTTTT---------A
GGG-CATGAGCT--TGGA-GTT-GGGGGCTGCTGGCGGTG-AAA-AGCTGTCGGCTCTCC
TGAAATACATTAGCAAA--GG-ACGG-G-CGAGTCTTT-G-ATGTGCA-ACGGCCTTTGA
CGTGATAATGATCGTCGTGGCTGGGA-GCG--TCAGA-CA----TGCAT--GGAAT-CCG
TCTGT-GAT--GCTTCTAA--TC-CTA------GGCTA--------G-CCTT-GGCTT--
GGTCA-CTT---AGCTACTA--GTT-GGTCG-TGAGGCTGAC-GAA--TG--TTGAG-T-
GGGCTG---------AGCT-----AGGCTTT-GTCTCTAT-TC--GAAACTT????????
????????????????????????????????????????????????????????????
????????????????????????????????????????????????????????????
????????????????????????????????????????????????????????????
????????????????????????????????????????????????????????????
????????????????????????????????????????????????????????????
????????????????????????????????????????????????????????????
????????????????????????????????????????????????????????????
????????????????????????????????????????????????????????????
????????????????????????????????????????????????????????????
????????????????????????????????????????????????????????????
????????????????????????????????????????????????????????????
????????????????????????????????????????????????????????????
????????????????????????????????????????????????????????????
????????????????????????????????????????????????????????????
????????????????????????????????????????????????????????????
????????????????????????????????????????????????????????????
????????????????????????????????????????????????????????????
????????????????????????????????????????????????????????????
????????????????????????????????????????????????????????????
????????????????????????????????????????????????????????????
????????????????????????????????????????????????????????????
????????????????????????????????????????????????????????????
????????????????????????????????????????????????????????????
????????????????????????????????????????????????????????????
????????????????????????????????????????????????????????????
?????????????????????????????????????????????????????????
>Bu. appendiculatus BAP1
TAGTAACTGCGAGTGAAGCGGG--AAGAGCTCAAATTTCGAATCTGGCAG-TC-CTT-GG
CT--GTCCGAGTTGTAATCTAGAGAAGTGTTTTCCGCGCTGGACC-GTGTATAAGTCTCC
TGGAAGGGAGCGTCGTAGAGGGTGAGAATCCCGTCTTTGACACGGACT-ACC-AGTGCTA
TGTGATGCGCTCTCGACGAGTCGAGTTGTTTGGGAATGCAGCTCAAAATGGGTGGTAAAC
TCCATCTAAAGCTAAATACAGGCGAGAGACCGATAGCGAACAAGTACCGTGAGGGAAAGA
TGAAAAGAACTTTGGAAA-GAGAGTTAAACAGTACGTGAAATTGCTGAAAGGGAAACGCT
TGATGTCAGTCACGTTGACTAGGGGATCAACCTTGC-TTC-TCGCTGGGTGTACTTCCTG
GTCGACGGGTCAGCATCAGTTTCAGTCACCGTACAAGGGTGAGGGGAACGTGGCACTCCT
----CGGAGTGTGT--TATAGCCTTTCGTCG-TATGCGGTGGT-TGGGACTGAGGAG--C
TCAGCACGGCTTCTTGCTT-GTGCTCAGG-ATGCTGGCATAATGGCCTTAAGCGACCCGT
CTTGAAA-CACGGACCAAGGAGTCTAACATGCCTGCGAGTGTTTGGGTGGTAAACCCGAG
CGCGTAATGAAAGTGAAAGTTGAGACCTCTGTCGTGGAGGGCATCGACGCCCGGACCTGA
GTCTTTGACGACGGATCTGCGGTAGAGCATGTATGTTGGGACCCGAAAGATGGTGAACTA
TGCC-TGAATAGGGTGAAGCCAGAGGAAACTCTGGTGGAGGCTCGTAGCGATTCTGACGT
GCAAATCGATCGTCGAATTTGGGAGACGGAGGAGTGAAGA-CTGTCGCTGGCC-CC---A
CC-------AGGG----CATGTGCACGTCTTCCTTTT--CGTTGACC---TTTCTCACAT
ACA--ACACACC-TGTGCACCTGTTGTAGGTCCTCGGAAGA--GGATC-TATGTTTTTTT
CAC-ATCACACA-CCGTCGTATGTCTATAGAATGTAT-TGAAGACTGTCC--------T-
AT-----GA-TGGTCG------ATAA-----TAAA-TC-ATACAACTTTCAGCAACGGAT
CTCTTGGCTCTCGCATCTAAGAAGAA-CGCAGCGAATTGCGATAAGTAATGTGAATTGCA
GATTTTCAGTGAATCATCGAATCTTTGAACGCACCTTGCGCTCCTTGGTATTCCGAGGAG
CATGCCTGTTTGAGTGTCATTTGAATTTCTCAAACCC-ATG-TCTTTTT--A--------
GGA-CACAGGGT-TTGGA-GTT-GGGGGCTGCTGGTGGCG-AAA-AGCTGTCGGCTCTCC
TGAAATGCATTAGCAAA--GG-ACG--G-CAAGTCTTT-G-ACGTGCA-CGGCCTTC-GA
CGTGATAATGATCGTCGTGGCT-GGA-GCG--TCGGA-CA----TGCAT--G-AAT-C-G
TCTGT-GCT--GCTTCTAA--TC-CTAC--TA-GGCTA--------G-CCTC-GGCTT--
G-----------------------------------------------------------
---------------------------------TCTCTAT-TC--GAAACTT????????
????????????????????????????????????????????????????????????
????????????????????????????????????????????????????????????
????????????????????????????????????????????????????????????
????????????????????????????????????????????????????????????
????????????????????????????????????????????????????????????
????????????????????????????????????????????????????????????
????????????????????????????????????????????????????????????
????????????????????????????????????????????????????????????
????????????????????????????????????????????????????????????
????????????????????????????????????????????????????????????
????????????????????????????????????????????????????????????
????????????????????????????????????????????????????????????
????????????????????????????????????????????????????????????
???????????????????????????????????????????????-------------
-----------AAAAACATGATCACCGGTACCTCCCAGGCTGATTGCGCCGTCCTCATCA
TCGCGGGTGGTACTGGTGAGTTCGAGGCTGGTATCTCCAAGGAYGGTCAGACCCGTGAAC
ACGCTCTTCTGGCGTTCACCCTTGGCGTGCGTCAGCTCATCGTTGCTGTAAACAAGATGG
ACACGACCAAGGTGTGTTGTATATTCTCCTCAGATG-AATGTGGTTTGATGTGTCGCCAA
TAGTGGAGTGAGGACCGCTTCAACGAAATTATCAAGGAAACCTCGACCTTCATTAAGAAG
GTCGGCTACAACCCCAAGGCCGTCGCTTTCGTGCCCATTTCCGGCTGGCATGGTGACAAC
ATGCTGGAGGAGTCCCCGAAGTAAGCATTACGTTATCAGATCGATCTTTAGCATTCTCAA
AGCTCCGAAATAGTATGCCCTGGTACAAGGGCTGGACCAAAGAGACCAAGGGTGGTCTTG
TCAAGGGAAAGACCCTCCTCGATGCCATCGATGCCATCGAGCCTCCTGTTCGTCCCTCCG
ACAAACCCCTTCGTCTTCCTCTTCAGGACGTCTACAAGATCGGTGGTATCGGAAC---AG
TGCCCGTCGGTCGTGTTGAAACTGGTATTATCAAGGCTGGAATGGTCGTTACTTTCGCAC
CTTCAAACGTGACTACTGAAGTCAAGTCGGTTGAAATGCACCACGAGCAGCTTGTTG
>Bu. appendiculatus BR5020089339025
TAGTAACTGCGAGTGAAGCGGG--AAGAGCTCAAATTTTGAATCTGGCAG-TC-CTT-GG
CT--GTCCGAGTTGTAATCTAGAGAAGTGTTTTCCGCGCTGAACC-GTGTATAAGTCTCC
TGGAAGGGAGCGTCGTAGAGGGTGAGAATCCCGTCTTTGACACGGACT-ACC-AGTGCTA
TGTGATGCGCTCTCGACGAGTCGAGTTGTTTGGGAATGCAGCTCAAAACGGGTGGTAAAC
TCCATCTAAAGCTAAATACAGGCGAGAGACCGATAGCGAACAAGTACCGTGAGGGAAAGA
TGAAAAGAACTTTGGAAA-GAGAGTTAAACAGTACGTGAAATTGCTGAAAGGGAAACGCT
TGATGTCAGTCACGTTGACT-AGGGATCAACCTTGC-TTC-TCGCTGGGTGTACTTCCTG
GTCGACGGGTCAGCATCAGTTTCAGTCACCGTACAAGGGTGAGGGGAACGTGGCACTCCT
----CGGAGTGTGT--TATAGCCTTTCGTCG-TATGCGGTGGT-CGGGACTGAGGAG--C
TCAGCACAGCTTCTTGCTT-GTGCTCAGG-ATGCTGGCATAATGGCCTTAAGCGACCCGT
CTTGAAA-CACGGACCAAGGAGTCTAACATGCCTGCGAGTGTTTGGGTGGTAAACCCGAG
CGCGTAATGAAAGTGAAAGTTGAGACCTCTGTCGTGGAGGGCATCGACGCCCGGACCTGA
GTCTTTGACGACGGATCTGCGGTAGAGCATGTATGTTGGGACCCGAAAGATGGTGAACTA
TGCC-TGAATAGGGTGAAGCCAGAGGAAACTCTGGTGGAGGCTCGTAGCGATTCTGACGT
GCAAATCGATCGTCGAATTTGGGAGACGGAGGAGTGAAGA-TTGTCGCTGGCC-CC---A
CC-------AGGG----CATGTGCACGTCTTCCTTTT--CGTCGACC---TTTCTCACAC
ACA--ACACACC-TGTGCACCTGTTGTAGGTCCTCGGAAGA--GGATC-TATGTTTTT--
CAC-ATCACACA-CCATCGTATGTCTATAGAATGTAT-TGAAGACTGTCC--------T-
AT-----GA-TGGTCG------ATAA-----TAAA-TC-ATACAACTTTCAGCAACGGAT
CTCTTGGCTCTCGCATCGATGAAGAA-CGCAGCGAATTGCGATAAGTAATGTGAATTGCA
GATTTTCAGTGAATCATCGAATCTTTGAACGCACCTTGCGCTCCTTGGTATTCCGAGGAG
CATGCCTGTTTGAGTGTCATTTGAATTTCTCAAACCC-ATG-TCTTTTTT-A--------
GGA-CACAGGGT-TTGGA-GTT-GGGGGCTGCTGGTGGCG-AAA-AGCTGTCGGCTCTCC
TGAAATGCATTAGCAAA--GG-ACG--G-CAAGTCTTT-G-ACGTGCA-CGGCCTTC-GA
CGTGATAATGATCGTCGTGGCT-GGA-GCG--TCGGA-CA----TGCAT--G-AAT-C-G
TCTGT-GCT--GCTTCTAA--TC-CTAC--TA-GGCTA--------G-CCTC-GGCTT--
G-----------------------------------------------------------
---------------------------------TCTCTAT-TC--GAAACTT????????
????????????????????????????????????????????????????????????
????????????????????????????????????????????????????????????
????????????????????????????????????????????????????????????
????????????????????????????????????????????????????????????
????????????????????????????????????????????????????????????
????????????????????????????????????????????????????????????
????????????????????????????????????????????????????????????
????????????????????????????????????????????????????????????
????????????????????????????????????????????????????????????
????????????????????????????????????????????????????????????
????????????????????????????????????????????????????????????
????????????????????????????????????????????????????????????
????????????????????????????????????????????????????????????
???????????????????????????????????????????????-------------
------------------------------------------------------------
-----------------------------------TCCAAGGACGGTCAGACCCGTGAAC
ACGCTCTTCTGGCGTTCACCCTTGGCGTGCGTCAGCTCATCGTTGCTGTAAACAAGATGG
ACACGACCAAGGTGTGTTGTATATTCTCCTCAGATG-AATGTGGTTTGATGTGTCGCCAA
TAGTGGAGTGAGGACCGCTTCAACGAAATTATCAAGGAAACCTCGACCTTCATTAAGAAG
GTCGGCTACAACCCCAAGGCCGTCGCTTTCGTGCCCATTTCCGGCTGGCATGGTGACAAC
ATGCTGGAGGAGTCGTCGAAGTAAGCATTACGTTATCAGATCGATCTTTAGCATTCTCAA
AGCTCAGAAATAGTATGCCCTGGTACAAGGGCTGGACCAAAGAGACCAAGGGTGGTCTTG
TCAAGGGAAAGACCCTCCTCGATGCCATCGATGCCATCGAGCCTCCTGTTCGTCCCTCCG
ACAAACCCCTTCGTCTTCCTCTTCAGGACGTCTACAAGATCGGTGGTATCGGAAC---AG
TGCCCGTCGGTCGTGTTGAAACTGGTATTATCAAGGCTGGAATGGTCGTTACT-------
---------------------------------------------------------
>Bu. appendiculatus BR5020089295550
TAGTAACTGCGAGTGAAGCGGG--AAGAGCTCAAATTTTGAATCTGGCAG-TC-CTT-GG
CT--GTCCGAGTTGTAATCTAGAGAAGTGTTTTCCGCGCTGAACC-GTGTATAAGTCTCC
TGGAAGGGAGCGTCGTAGAGGGTGAGAATCCCGTCTTTGACACGGACT-ACC-AGTGCTA
TGTGATGCGCTCTCGACGAGTCGAGTTGTTTGGGAATGCAGCTCAAAACGGGTGGTAAAC
TCCATCTAAAGCTAAATACAGGCGAGAGACCGATAGCGAACAAGTACCGTGAGGGAAAGA
TGAAAAGAACTTTGGAAA-GAGAGTTAAACAGTACGTGAAATTGCTGAAAGGGAAACGCT
TGATGTCAGTCACGTTGACT-AGGGATCAACCTTGC-TTC-TCGCTGGGTGTACTTCCTG
GTCGACGGGTCAGCATCAGTTTCAGTCACCGTACAAGGGTGAGGGGAACGTGGCACTCCT
----CGGAGTGTGT--TATAGCCTTTCGTCG-TATGCGGTGGT-CGGGACTGAGGAG--C
TCAGCACAGCTTCTTGCTT-GTGCTCAGG-ATGCTGGCATAATGGCCTTAAGCGACCCGT
CTTGAAA-CACGGACCAAGGAGTCTAACATGCCTGCGAGTGTTTGGGTGGTAAACCCGAG
CGCGTAATGAAAGTGAAAGTTGAGACCTCTGTCGTGGAGGGCATCGACGCCCGGACCTGA
GTCTTTGACGACGGATCTGCGGTAGAGCATGTATGTTGGGACCCGAAAGATGGTGAACTA
TGCC-TGAATAGGGTGAAGCCAGAGGAAACTCTGGTGGAGGCTCGTAGCGATTCTGACGT
GCAAATCGATCGTCGAATTTGGGAGACGGAGGAGTGAAGA-TTGTCGCTGGCC-CC---A
CC-------AGGG----CATGTGCACGTCTTCCTTTT--CGTCGACC---TTTCTCACAC
ACA--ACACACC-TGTGCACCTGTTGTAGGTCCTCGGAAGA--GGATC-TATGTTTTT--
CAC-ATCACACA-CCATCGTATGTCTATAGAATGTAT-TGAAGACTGTCC--------T-
AT-----GA-TGGTCG------ATAA-----TAAA-TC-ATACAACTTTCAGCAACGGAT
CTCTTGGCTCTCGCATCGATGAAGAA-CGCAGCGAATTGCGATAAGTAATGTGAATTGCA
GATTTTCAGTGAATCATCGAATCTTTGAACGCACCTTGCGCTCCTTGGTATTCCGAGGAG
CATGCCTGTTTGAGTGTCATTTGAATTTCTCAAACCC-ATG-TCTTTTTT-A--------
GGA-CACAGGGT-TTGGA-GTT-GGGGGCTGCTGGTGGCG-AAA-AGCTGTCGGCTCTCC
TGAAATGCATTAGCAAA--GG-ACG--G-CAAGTCTTT-G-ACGTGCA-CGGCCTTC-GA
CGTGATAATGATCGTCGTGGCT-GGA-GCG--TCGGA-CA----TGCAT--G-AAT-C-G
TCTGT-GCT--GCTTCTAA--TC-CTAC--TA-GGCTA--------G-CCTC-GGCTT--
G-----------------------------------------------------------
---------------------------------TCTCTAT-TC--GAAACTT--------
------------------------------------------------------------
------------------------------------------------------------
---------------TTCGACGCCCTGCACAAAGGTTTTCGTGAACGGTGTCTGGATGGG
CGTACATCGTGACCCCGCCAACCTTGTCAAGACGATCAAAAAACTTCGCCGAAAAGATGA
CATTAGTCCTGAAGTTTCTGTAGTCCGTGATATTCGTGAGAGGGAACTTCGTCTCTACAC
TGATGCGGGGCGAGTTTGTCGACCTCTCTTCATTGTCGAAAATCAGCAACTTGCCCTGCA
GAAGAAGCATATCAAATGGCTTAATCAGGGCTTCCGAGATGATGATGGCGAAGAGTTCAA
GTGGGAACAGCTGGTGAAGACAGGGATAATTGAGCTATTGGATGCCGAGGAGGAGGAAAC
TGTAATGATCTCCATGACGCCGGAAGACTTGGAGAATTCCAGGTTACAATCGGCAGGCAT
CAATCCCCATGAGAATGATGGAGAGTTTGACCCCGCAGCGCGACTAAAGGCTGGAATCAA
TGCGCACACATGGACCCACTGCGAGATTCACCCTAGTATGATTCTTGGTGTCTGTGCCAG
TATCATTCCTTTCCCCGATCACAACCAGGTACGT----CTGCTTCGACCGAGGATTGATA
ATGGCCTTACACGTCTGC-AGTCACCACGTAACACCTACCAATCAAGC------------
------------------------------------------------------------
------------------------------------------------------------
-----------------------------------TCCAAGGACGGTCAGACCCGTGAAC
ACGCTCTTCTGGCGTTCACCCTTGGCGTGCGTCAGCTCATCGTTGCTGTAAACAAGATGG
ACACGACCAAGGTGTGTTGTATATTCTCCTCAGATG-AATGTGGTTTGATGTGTCGCCAA
TAGTGGAGTGAGGACCGCTTCAACGAAATTATCAAGGAAACCTCGACCTTCATTAAGAAG
GTCGGCTACAACCCCAAGGCCGTCGCTTTCGTGCCCATTTCCGGCTGGCATGGTGACAAC
ATGCTGGAGGAGTCCCCGAAGTAAGCATTACGTTATCAGATCGATCTTTAGCATTCTCAA
AGCTCCGAAATAGTATGCCCTGGTACAAGGGCTGGACCAAAGAGACCAAGGGTGGTCTTG
TCAAGGGAAAGACCCTCCTCGATGCCATCGATGCCATCGAGCCTCCTGTTCGTCCCTCCG
ACAAACCCCTTCGTCTTCCTCTTCAGGACGTCTACAAGATCGGTGGTATCGGAAC---AG
TGCCCGTCGGTCGTGTTGAAACTGGTATTATCAAGGCTGGAATGGTCGTTACTTCGCACC
T--------------------------------------------------------
>Bu. appendiculatus MB000286
TAGTAACTGCGAGTGAAGCGGG--AAGAGCTCAAATTTCGAATCTGGCAG-TC-CTT-GG
CT--GTCCGAGTTGTAATCTAGAGAAGTGTTTTCCGCGCTGGACC-GTGTATAAGTCTCC
TGGAAGGGAGCGTCGTAGAGGGTGAGAATCCCGTCTTTGACACGGACT-ACC-AGTGCTA
TGTGATGCGCTCTCGACGAGTCGAGTTGTTTGGGAATGCAGCTCAAAATGGGTGGTAAAC
TCCATCTAAAGCTAAATACAGGCGAGAGACCGATAGCGAACAAGTACCGTGAGGGAAAGA
TGAAAAGAACTTTGGAAA-GAGAGTTAAACAGTACGTGAAATTGCTGAAAGGGAAACGCT
TGATGTCAGTCACGTTGACTAGGGGATCAACCTTGC-TTC-TCGCTGGGTGTACTTCCTG
GTCGACGGGTCAGCATCAGTTTCAGTCACCGTACAAGGGTGAGGGGAACGTGGCACTCCT
----CGGAGTGTGT--TATAGCCTTTCGTCG-TATGCGGTGGT-TGGGACTGAGGAG--C
TCAGCACGGCTTCTTGCTT-GTGCTCAGG-ATGCTGGCATAATGGCCTTAAGCGACCCGT
CTTGAAA-CACGGACCAAGGAGTCTAACATGCCTGCGAGTGTTTGGGTGGTAAACCCGAG
CGCGTAATGAAAGTGAAAGTTGAGACCTCTGTCGTGGAGGGCATCGACGCCCGGACCTGA
GTCTTTGACGACGGATCTGCGGTAGAGCATGTATGTTGGGACCCGAAAGATGGTGAACTA
TGCC-TGAATAGGGTGAAGCCAGAGGAAACTCTGGTGGAGGCTCGTAGCGATTCTGACGT
GCAAATCGATCGTCGAATTTGGGAGACGGAGGAGTGAAGA-CTGTCGCTGGCC-CC---A
CC-------AGGG----CATGTGCACGTCTTCCTTTT--CGTTGACC---TTTCTCACAT
ACA--ACACACC-TGTGCACCTGTTGTAGGTCCTCGGAAGA--GGATC-TATGTTTTTTT
CAC-ATCACACA-CCGTCGTATGTCTATAGAATGTAT-TGAAGACTGTCC--------T-
AT-----GA-TGGTCG------ATAA-----TAAA-TC-ATACAACTTTCAGCAACGGAT
CTCTTGGCTCTCGCATCTAAGAAGAA-CGCAGCGAATTGCGATAAGTAATGTGAATTGCA
GATTTTCAGTGAATCATCGAATCTTTGAACGCACCTTGCGCTCCTTGGTATTCCGAGGAG
CATGCCTGTTTGAGTGTCATTTGAATTTCTCAAACCC-ATG-TCTTTTT--A--------
GGA-CACAGGGT-TTGGA-GTT-GGGGGCTGCTGGTGGCG-AAA-AGCTGTCGGCTCTCC
TGAAATGCATTAGCAAA--GG-ACG--G-CAAGTCTTT-G-ACGTGCA-CGGCCTTC-GA
CGTGATAATGATCGTCGTGGCT-GGA-GCG--TCGGA-CA----TGCAT--G-AAT-C-G
TCTGT-GCT--GCTTCTAA--TC-CTAC--TA-GGCTA--------G-CCTC-GGCTT--
G-----------------------------------------------------------
---------------------------------TCTCTAT-TC--GAAACTT????????
????????????????????????????????????????????????????????????
????????????????????????????????????????????????????????????
????????????????????????????????????????????????????????????
????????????????????????????????????????????????????????????
????????????????????????????????????????????????????????????
????????????????????????????????????????????????????????????
????????????????????????????????????????????????????????????
????????????????????????????????????????????????????????????
????????????????????????????????????????????????????????????
????????????????????????????????????????????????????????????
????????????????????????????????????????????????????????????
????????????????????????????????????????????????????????????
????????????????????????????????????????????????????????????
???????????????????????????????????????????????-------------
------------------------------------------------------------
------------------------------------------------------------
-------------------GCTTGGCGTGCGTCAGCTCATCGTTGCTGTAAACAAGATGG
ACACGACCAAGGTGTGTTGTATATTCTCCTCAGATG-AATGTGGTTTGATGTGTCGCCAA
TAGTGGAGTGAGGACCGCTTCAACGAAATTATCAAGGAAACCTCGACCTTCATTAAGAAG
GTCGGCTACAACCCCAAGGCCGTCGCTTTCGTGCCCATTTCCGGCTGGCATGGTGACAAC
ATGCTGGAGGAGTCCCCGTAGTAAGCATTACGTTATCAGATCGATCTTTAGCATTCTCAA
AGCTCCGAAGTAGTATGCCCTGGTACAAGGGCTGGACCAAAGAGACCAAGGGTGGTCTTG
TCAAGGGAAAGACCCTCCTCGATGCCATCGATGCCATCGAGCCTCCTGTTCGTCCCTCCG
ACAAACCCCTTCGTCTTCCTCTTCAGGACGTCTACAAGATCGGTGGTATCGGAAC---AG
TGCCCGTCGGTCGTGTTGAAACTGGTATTATCAAGGCTGGAATGGTCGTTACTTTCGCAC
CTTCAAACGTGACTACTGAAGTCAAGTCGGTTGAAATGCACCACGAGCAGCTTGTTG
>Bu. autumniregius ARORA11108
TAGTAACTGCGAGTGAAGCGGG--AAGAGCTCAAATTTTGAATCTGGCAG-TC-CTT-GG
CT--GTCCGAGTTGTAATCTAGAGAAGTGTTTTCCGCGCCGGACC-GTGTATAAGTCTCC
TGGAAGGGAGCGTCGTAGAGGGTGAGAATCCCGTCTTTGACACGGACT-ACC-AGTGCTA
TGTGATGCGCTCTCGACGAGTCGAGTTGTTTGGGAATGCAGCTCAAAACGGGTGGTAAAC
TCCATCTAAAGCTAAATACAGGCGAGAGACCGATAGCGAACAAGTACCGTGAGGGAAAGA
TGAAAAGAACTTTGGAAA-GAGAGTTAAACAGTACGTGAAATTGCTGAAAGGGAAACGCT
TGATGTCAGTCGCGTTGGCT-GGGGATCAACCTTGC-TTC-GCGCTGGGTGTACTTCCCG
GTCGACGGGTCAGCATCAGTTTCAGTCGCCGTACAAGGGCGAGGGGAACGTGGCACTCCT
----CGGAGTGTGT--TATAGCCTTTCGTCG-TATGCGGCGGT-CGGGACTGAGGTG--C
TCAGCACAGCTTCTTGCTT-GTGCTCAGG-ATGCTGGCATAATGGCCTTAAGCGACCCGT
CT-G--------------------------------------------------------
------------------------------------------------------------
------------------------------------------------------------
------------------------------------------------------------
------------------------------------------------------------
-------------------------------CCTTTT--TGTTGACC---TTTCTCATAT
ACA--ACACACCCTGTGCACCTATTGTAGGTCCTCGGAARA--GGATC-TATGTTTTT--
CAC-ATCACACM-CTGTCGTATGTCTATARAATGTAT-TGAAAACCGACC-------AGG
A------GA-CGGTTG------ATAA--TAATAAA-TC-ATACAACTTTCASCAACGGAT
CTCTGGGCTCTCGCATCGATGAANAA-CGCACCGGATTGCGATAAGTAATGTGAATTGCA
GATTTTCAGTGAATCATCGAATCTTTGAACGCACCTTGCGCTCCTTGGTATTCCGAGGAG
CATGCCTGTTTGAGTGTCATT-GAATTTCTCAAACCC-ATG-TCTTTT--CA--------
AGG-CATGAGCT--TGGA-GTT-GGGGGCTGCTGGCGGTG-AAA-AGCTGTCGGCTCTCC
TGAAATTTATTAGCAAAA-GG-ATGG-G-CAAGTCATT-G-ACGTGCA-CGGCCTTT-GA
CGTGATAATGATCGTCGTGGCT-GGA-GCG--TCAGA-CA----TGCAT--G-AAT-CTG
TCTGT-GCT--GCTTCTAA--TC-CT-----A-GGCTA--------G-CCTT-GGCTT--
GGTCA-CTT--AGCTACTT-TAGTC-AGTCG-TGAGGCTGACGGAA--------------
----------------------------------------------------????????
????????????????????????????????????????????????????????????
????????????????????????????????????????????????????????????
????????????????????????????????????????????????????????????
????????????????????????????????????????????????????????????
????????????????????????????????????????????????????????????
????????????????????????????????????????????????????????????
????????????????????????????????????????????????????????????
????????????????????????????????????????????????????????????
????????????????????????????????????????????????????????????
????????????????????????????????????????????????????????????
????????????????????????????????????????????????????????????
????????????????????????????????????????????????????????????
????????????????????????????????????????????????????????????
????????????????????????????????????????????????????????????
????????????????????????????????????????????????????????????
????????????????????????????????????????????????????????????
????????????????????????????????????????????????????????????
????????????????????????????????????????????????????????????
????????????????????????????????????????????????????????????
????????????????????????????????????????????????????????????
????????????????????????????????????????????????????????????
????????????????????????????????????????????????????????????
????????????????????????????????????????????????????????????
????????????????????????????????????????????????????????????
????????????????????????????????????????????????????????????
?????????????????????????????????????????????????????????
>Bu. brunneus NY00013631
TAGTAACTGCGAGTGAAGCGGG--AAGAGCTCAAATTTTGAATCTGGCAG-TC-TTT-GG
CT--GTCCGAGTTGTAATCTAGAGAAGTGTTTTCCGCGCTGGACC-GTGTATAAGTCTCC
TGGAAGGGAGCGTCGTAGAGGGTGAGAATCCCGTCTTTGACACGGACT-ACCCAGTGCTA
TGTGATGCGCTCTCGACGAGTCGAGTTGTTTGGGAATGCAGCTCAAAACGGGTGGTAAAC
TCCATCTAAAGCTAAATACAGGCGAGAGACCGATAGCGAACAAGTACCGTGAGGGAAAGA
TGAAAAGAACTTTGGAAAAGAGAGTTAAACAGTACGTGAAATTGCTGAAAGGGAAACGCT
TGATGTCAGTCGCGTTGGCT-GGGGATCAACCTTGC-TTT-GTGCTGGGTGTACTTCCTG
GTCGACGGGTCAGCATCAGTTTCAGTCGCTGTACAAGGGCGAGAGGAACGTGGCACTTCT
----TGGAGTGTGT--TATAGCCTTTCGTCA-TATGCAGTGGT-CGGGACTGAGGAG--C
TCAGCACGGCTTCTTGCTT-GTGCTCAGG-ATGCTGGCATAATGGCCTTAAGCGACCCGT
CTTGAAA-CACGGACCAAGGAGTCTAACATGCCTGCAAGTGTTTGGGTGCTAAACCCGAG
CGCGGAATGAAAGTGAAAATTGAGAC-TCTGTCGTGGAGGGCATCGACGCCCGGACCTGA
GTTTTTGACGACGGATCTGCGGTAGAGCATGTATGTTGGGACCCGAAAGATGGTGAACTA
TGCC-TGAATAGGGTGAAGCCAGAGGAAACTCTGGTGGAGGCTCGTAGCGATTCTGACGT
GCAAATCGATCGTCGAATTTGGGAGACG-AGGAGTGCAGA-CTGTCGCTGGCC-CCC--A
--------TGGGG----CATGTGCACGTCTTTCTTTT--CGTTGACC---TTTCTCTCAC
ACA--ACACACC-TGTGCACCTGTTGTAGGTCCTCGGAAGA--GGATC-TATGTTTTTT-
CAC-ATCACACA-CCGTCGTATGTCTATAGAATGTAT-TGAAGACCGTCT---------G
AT-----GA-CGGTCG------ATAAA-TA-TAAA-TC-ATACAACTTTCAGCAACGGAT
CTCTTGGCTCTCGCATCGATGAAGAA-CGCAGCGAATTGCGATAAGTAATGTGAATTGCA
GATTTTCAGTGAATCATCGAATCTTTGAACGCACCTTGCGCTCCTTGGTATTCCGAGGAG
CATGCCTGTTTGAGTGTCATT-GAATTTCTCAAACCT-ATG-TTTCTTT--A--------
GGA-CATGGGCT-TTGGA-GTT-GGGGGCTGCTGGTGGCG-AAA-AGCTGTCGGCTCTCC
TGAAATGCATTAGCAAA--GG-ATGG---CAAGTCTTTTG-ACGTGCA-CGGCCTTC-GA
CGTGATAATGATCGTTGTGGCT-GGA-GCG--TCGGA-CA----TGCAT--G-AAT-C-A
TCTGT-GCT--GCTTCTAA--TC-CTACT-TAGGGCTA--------C-CCTT-GGCTT--
GGTCA-CTT--AGCTACTA---GTC-GGTTG-TGAGGCTGAC-GAA--CG--TTGAG-C-
GCGCTG---------AGCT-----AGGCTT--CTCTCTAT-TC--GAAACTT????????
????????????????????????????????????????????????????????????
????????????????????????????????????????????????????????????
????????????????????????????????????????????????????????????
????????????????????????????????????????????????????????????
????????????????????????????????????????????????????????????
????????????????????????????????????????????????????????????
????????????????????????????????????????????????????????????
????????????????????????????????????????????????????????????
????????????????????????????????????????????????????????????
????????????????????????????????????????????????????????????
????????????????????????????????????????????????????????????
????????????????????????????????????????????????????????????
????????????????????????????????????????????????????????????
???????????????????????????????????????????????-------------
------------------------------------------------------------
---------------------------------AGTCCAAGGACGGTCAGACCCGTGAAC
ACGCTCTTCTGGCGTTCACCCTTGGCGTGCGTCAGCTCATCGTTGCTGTAAACAAAATGG
ACACGACCAAGGTGTGTTGTACATTTTCCTCAGATG-AATGTGATTTGATGTGTCGCCAA
TAGTGGAGTGAGGACCGCTTCAATGAAATTATCAAGGAAACCTCGACTTTCATTAAGAAG
GTCGGCTACAACCCCAAGGCCGTCGCTTTCGTGCCCATTTCCGGCTGGCATGGTGACAAC
ATGCTGGAGGAGTCCCCGTAGTAAGCATTATGTAATCAGATCGATCTCTAGCATTCTCAA
AGCGCCGAAGTAGTATGCCCTGGTACAAGGGCTGGACCAAGGAGACCAAGGGTGGTGTTG
TCAAGGGAAAGACCCTCCTCGATGCCATCGATGCCATCGAGCCTCCTGTTCGTCCCTCCG
ACAAACCCCTTCGTCTTCCTCTCCAGGACGTCTACAAGATCGGTGGTATCGGAAC---AG
TGCCCGTCGGTCGTGTTGAAACTGGTATTATCAAGGCTGGCATGATCGTTACTTTCGCAC
CTTCAAAC-------------------------------------------------
>Bu. fechtneri AT2003097
TAGTAACTGCGAGTGAAGCGGG--AAGAGCTCAAATTTTGAATCTGGCAG-TC-CTT-GG
CT--GTCCGAGTTGTAATCTAGAGAAGTGTTTTCCGCGCCGGACC-GTGTATAAGTCTCC
TGGAAGGGAGCGTCATAGAGGGTGAGAATCCCGTCTTTGACACGGACT-ACC-AGTGCTA
TGTGATGCGCTCTCGACGAGTCGAGTTGTTTGGGAATGCAGCTCAAAACGGGTGGTAAAC
TCCATCTAAAGCTAAATACAGGCGAGAGACCGATAGCGAACAAGTACCGTGAGGGAAAGA
TGAAAAGAACTTTGGAAA-GAGAGTTAAACAGTACGTGAAATTGCTGAAAGGGAAACGCT
TGATGTCAGTCACGTCGGCT-GGGGATCAACCTTGC-TTC-TCGCTGGGTGTACTTCCCG
GTCGACGGGTCAGCATCAGTTTTGGTCGCCGTACAAGGGCGAGAGGAACGTGGCACTCTT
----CGGAGTGTGT--TATAGCCTTTCGTCG-TATGCAGTGGT-CAGGACTGAGGAGTGC
TCAGCACGGCTTCTTGCTT-GTGCTTAGG-ATGCTGGCATAATGGCCTTAAGCGACCCGT
CTTGAAA-CACGGACCAAGGAGTCTAACATGCCTGCGAGTGTTTGGGTGGTAAACCCGAG
CGCGTAATGAAAGTGAAAGTTGAGACCTCTGTCGTGGAGGGCATCGACGCCCGGACCTGA
GTCTTTGACGACGGATCTGCGGTAGAGCATGTATGTTGGGACCCGAAAGATGGTGAACTA
TGCC-TGAATAGGGTGAAGCCAGAGGAAACTCTGGTGGAGGCTCGTAGCGATTCTGACGT
GCAAATCGATCGTCGAATTTGGGAGACGGAGGAGTAAAGA-CTGTCGCTGGCC-TCT--A
CT------TAGGGG---CATGTGCACGTCTTTCTTTT--CGTTGACC---TTTCTCACAC
ACA--ACACACC-TGTGCACCTATTGTAGGTCCTCGGAAGA--GGATC-TATGTTTTT--
CAC-ATCACACAACCATCGTATGTCTATAGAATGTAT-TGA-------------------
TT-----GAATCAATA------ATA------TAAA-TT-ATACAACTTTCAGCAACGGAT
CTCTTGGCTCTCGCATCGATGAAGAA-CGCAGCGAATTGCGATAAGTAATGTGAATTGCA
GATTTTCAGTGAATCATCGAATCTTTGAACGCACCTTGCGCTCCTTGGTATTCCGAGGAG
CATGCCTGTTTGAGTGTCATT-GAATTTCTCAGACCCCATG-TCTTTTTATA--------
GGG-CATGAGCT-TTGGA-GTT-GGGGGCTGCTGGCGGCG-AAA-GGCTGTCAGCTCTCC
TGAAATGTATTAGCAAAA-GG-ACG-AG-CAAGTCTTT-G-ACGTGCAACGGCCTTC-GA
CGTGATAATGATCGTCGTGGCT-GGA-GTGGGTTAGA-CA----TGCAT--G-AATTC-G
TCTAT-GTT--GCTTCCAA--TC-CT-----A-GGCTA--------G-CCTC-TGCTT--
GGTCA-CTTT-AGCTACT---AGTC-TGTCG-TGAGACAGAT-GAAA-CG-TTTGAG-T-
GCACTG---------AGCT-----AGGCTTTTGTCTTTGT-TC--GAAACTT????????
????????????????????????????????????????????????????????????
????????????????????????????????????????????????????????????
????????????????????????????????????????????????????????????
????????????????????????????????????????????????????????????
????????????????????????????????????????????????????????????
????????????????????????????????????????????????????????????
????????????????????????????????????????????????????????????
????????????????????????????????????????????????????????????
????????????????????????????????????????????????????????????
????????????????????????????????????????????????????????????
????????????????????????????????????????????????????????????
????????????????????????????????????????????????????????????
????????????????????????????????????????????????????????????
????????????????????????????????????????????????????????????
????????????????????????????????????????????????????????????
????????????????????????????????????????????????????????????
????????????????????????????????????????????????????????????
????????????????????????????????????????????????????????????
????????????????????????????????????????????????????????????
????????????????????????????????????????????????????????????
????????????????????????????????????????????????????????????
????????????????????????????????????????????????????????????
????????????????????????????????????????????????????????????
????????????????????????????????????????????????????????????
????????????????????????????????????????????????????????????
?????????????????????????????????????????????????????????
>Exsudoporus frostii JLF2548
TAGTAACTGCGAGTGAAGCGGG--AAGAGCTCAAATTTTAAATCTGGCAG-TCTCTT-GG
CT--GTCCGAGTTGTAATCTAGAGAAGTGTTTTCCGCGCTGGACC-GTGTATAAGTCTCC
TGGAAGGGAGCGTCGTAGAGGGTGAGAATCCCGTCTTTGACACGGACT-ACC-AGAGCTA
TGTGATGCGCTCTCGACGAGTCGAGTTGTTTGGGAATGCAGCTCAAAATGGGTGGTAAAT
TCCATCTAAAGCTAAATACAGGCGAGAGACCGATAGCGAACAAGTACCGTGAGGGAAAGA
TGAAAAGAACTTTGGAAA-GAGAGTTAAACAGTACGTGAAATTGCTGAAAGGGAAACGCT
TGATGTCAGTCACGTTGGCT-GGGGATCAACCTTGC-TTC-TCGCTGGGTGTACTTCCCG
GTCGACGGGTCAGCATCAGTTTTGGTCGCCGTACAAGGGTGAGGGGAATGTGGCACTCTT
----CGGGGTGTGT--TATAGCCTTTTGTCG-TATGCGGTGGT-CGAGACTGAGGAG--C
TCAGCACGGCTTC-----------------------------------------------
------------------------------------------------------------
------------------------------------------------------------
------------------------------------------------------------
------------------------------------------------------------
------------------------------------------------------------
---------------------------TC---------------------TCTCTCACAC
ACAC-ACACACC-TGTGCACCTGTTGTAGGTCCTCGAAAGA--GAATC-TATGTTTTT--
CAT-ATCACAC--CCATCGTATGTCTATAGAATGTAT-TGAA------------------
----------------------ATAA-----TAAA-TC-ATACAACTTTCAGCAACGGAT
CTCTTGGCTCTCGCATCGATGAAGAA-CGCAGCGAATTGCGATAAGTAATGTGAATTGCA
GATTTTCAGTGAATCATCGAATCTTTGAACGCACCTTGNGCTCCTTGGTATTCCGAGGAG
CATGCCTGTTTGAGTGTCATT-GAATCCCTCAAAACCCATG-TCTTGATTTT--------
----CATGGGCT-TTGGA-CTT-GGGGGCTGCTGGTGGCA-AAA--GCTGTCAGCTCTCC
TCAAATGTATTAGCAAA--GG-ACT-AG-CAAGTCTCT-G-ACGTGCA-CGGCCTTC-GA
CGTGATAATGATCGTCGTGGCT-GGA-GCG-TTTGGA-CA----TGCAT--G-AAT-C-G
TCCAT------GCTTCCAA--TC-CT-----A-GGCTA--------G-CCCT-GAGTTT-
GGTTG-CTC--AGCTATT---AGTTCGGTCA-CAAGGCCAAC-GAA--CG--TTGGG-C-
AGGCTGA---------GC----------------------------------????????
????????????????????????????????????????????????????????????
????????????????????????????????????????????????????????????
????????????????????????????????????????????????????????????
????????????????????????????????????????????????????????????
????????????????????????????????????????????????????????????
????????????????????????????????????????????????????????????
????????????????????????????????????????????????????????????
????????????????????????????????????????????????????????????
????????????????????????????????????????????????????????????
????????????????????????????????????????????????????????????
????????????????????????????????????????????????????????????
????????????????????????????????????????????????????????????
????????????????????????????????????????????????????????????
????????????????????????????????????????????????????????????
????????????????????????????????????????????????????????????
????????????????????????????????????????????????????????????
????????????????????????????????????????????????????????????
????????????????????????????????????????????????????????????
????????????????????????????????????????????????????????????
????????????????????????????????????????????????????????????
????????????????????????????????????????????????????????????
????????????????????????????????????????????????????????????
????????????????????????????????????????????????????????????
????????????????????????????????????????????????????????????
????????????????????????????????????????????????????????????
?????????????????????????????????????????????????????????
>Exsudoporus frostii NY815462
TAGTAACTGCGAGTGAAGCGGG--AAGAGCTCAAATTTTAAATCTGGCAG-TCTCTT-GG
CT--GTCCGAGTTGTAATCTAGAGAAGTGTTTTCCGCGCTGGACC-GTGTATAAGTCTCC
TGGAAGGGAGCGTCATAGAGGGTGAGAATCCCGTCTTTGACACGGACT-ACC-AGAGCTA
TGTGATGCGCTCTCGACGAGTCGAGTTGTTTGGGAATGCAGCTCAAAATGGGTGGTAAAT
TCCATCTAAAGCTAAATATAGGCGAGAGACCGATAGCGAACAAGTACCGTGAGGGAAAGA
TGAAAAGAACTTTGGAAA-GAGAGTTAAACAGTACGTGAAATTGCTGAAAGGGAAACGCT
TGATGTCAGTCACGTTGGCT-GGGGATCAACCTTGC-TTC-TCGCTGGGTGTACTTCCCA
GTCGACGGGTCAGCATCAGTTTCGGTCGCCGTACAAGGGTGAGGGGAATGTGGCACTCTT
----CGGGGTGTGT--TATAGCCTTTTGTCG-TATGCGGTGGT-CGAGACTGAGGAG--C
TCAGCACAGCTTC-GGCTT-GTGCTTAGG-ATGCTGGCATAATGGCCTTAAGCGACCCGT
CTTGAAA-CACGGACCAAGGAGTCTAACATGCCTGCGAGTGTTTGGGTGGTAAACCCGGG
CGCGTAATGAAAGTGAAAGTTGAGACCTCTGTCGTGGAGGGCATCGACGCCCGGACCTGA
GTCTTTGACGACGGATCTGCGGTAGAGCATGTATGTTGGGACCCGAAAGATGGTGAACTA
TGCC-TGAATAGGGTGAAGCCAGAGGAAACTCTGGTGGAGGCTCGTAGCGATTCTGACGT
GCAAATCGATCGTCGAATTTGGG?????????????????????????????????????
????????????????????????????????????????????????????????????
????????????????????????????????????????????????????????????
????????????????????????????????????????????????????????????
????????????????????????????????????????????????????????????
????????????????????????????????????????????????????????????
????????????????????????????????????????????????????????????
????????????????????????????????????????????????????????????
????????????????????????????????????????????????????????????
????????????????????????????????????????????????????????????
????????????????????????????????????????????????????????????
????????????????????????????????????????????????????????????
????????????????????????????????????????????????????????????
????????????????????????????????????????????????????--------
------------------------------------------------------------
-GGTTCATATTCTGCTCCCGTCATTGAATTCCTGGAAGAATGGGGTCTCGAATCACTGGA
AGAGAATGCACATTCGTCGACGCCCTGCACAAAGGTTTTCGTAAACGGTGTCTGGATGGG
CGTGCATCGTGATCCGGCCAACCTTGTCAAGACGATCAAAAAACTTCGCCGAAAAGATGA
CATCAGTCCCGAAGTTTCTGTAGTTCGCGATATTCGTGAGAGGGAGCTCCGTCTCTACAC
TGATGCAGGCCGAGTTTGTCGACCGCTCTTCATTGTCGAAAACCAGCAGCTTGCCCTCCA
GAAGAAGCATATCAAATGGATTAATCAGGGCTACCGCGATGATG---GCGAAGAGTTCAA
GTGGGAACAGCTGGTGAAGACAGGGATAATTGAGTTATTGGATGCCGAGGAGGAAGAAAC
AGTGATGATTTCCATGACGCCGGAAGACTTGGAGAATTCCAGGTTACAATGTGCAGGCAT
CAACCCCCACGAGAATGATGGAGAGTTTGACCCCGCGGCGCGACTGAAGGCTGGAATCAA
TGCACACACATGGACTCACTGTGAGATTCATCCTAGTATGATTCTTGGTGTCTGTGCCAG
TATCATTCCTTTCCCCGATCACAACCAGGTGCGT---ACTGATTCGACGTGCATTG-ATA
ATGGTCTTATAACTCTAC-AGTCACCGCGTAACACCTACCAATCCGCCATGG--------
-----------------------------------------------------------C
GTGACTTTATCAAGAACATGATCACTGGTACCTCCCAGGCTGACTGCGCCATCCTCATTA
TCGCCGGTGGTACTGGCGAGTTCGAGGCTGGTATCTCCAAGGACGGTCAGACCCGTGAAC
ACGCTCTTCTGGCGTTCACACTTGGTGTGCGTCAGCTCATCGTTGCTGTAAACAAGATGG
ACACGACCAAGGTGTGTTGTGCATTCTCCTCAGATG-AACGCAGTTTTATGTGTCGCCAA
CAGTGGAGTGAGGACCGCTTCAACGAAATTGTCAAGGAAACCTCGACCTTCATTAAGAAG
GTTGGCTACAACCCCAAGGCCGTCGCTTTCGTGCCCATTTCTGGCTGGCATGGTGACAAC
ATGCTGGAGGAGTCCCCAAAGTAAGCATTATGTTATTAGATCGACCTCCAGCATTCTCAA
AGCGCCGAAATAGTATGCCCTGGTACAAGGGCTGGACCAAGGAGACCAAGGGCGGTGTCG
TCAAGGGAAAGACCCTTCTCGATGCCATTGATGCCATCGAGCCCCCTGTTCGTCCTTCCG
ACAAACCCCTTCGCCTTCCTCTCCAGGATGTCTACAAGATCGGTGGTATCGGAAC---AG
TGCCCGTTGGTCGTGTTGAAACTGG-----------------------------------
---------------------------------------------------------
>Bu. hainanensis FHMU 2410
-------------------GGG--AAGAGCTCAAATTTTGAATCTGGCGGGTC-TTT-GG
CCCCGTCCGAGTTGTAATCTAGAGAAGCGTTTTCCGCGCTGGACC-GTGTATAAGTCTCC
TGGAAGGGAGCGTCATAGAGGGTGAGAATCCCGTCTTTGACACGGACT-ACC-AGTGCTA
TGTGATGCGCTCTCGACGAGTCGAGTTGTTTGGGAATGCAGCTCAAAACGGGTGGTAAAT
TCCATCTAAAGCTAAATACAGGCGAGAGACCGATAGCGAACAAGTACCGTGAGGGAAAGA
TGAAAAGAACTTTGGAAA-GAGAGTTAAACAGTACGTGAAATTGCTGAAAGGGAAACGCT
TGATGTCAGTCGCGTTGGCT-GGGGATCAACCTTGC-TTC-TCGCTGGGTGTACTTCCTG
GTCGACGGGTCAGCATCAGTCTCGGTCACCGTACAAGGATGAGGGGAACGTGGCACTCTT
----CGGGGTGTGT--TATAGCCTTTCGTCG-TATGCGGTGGT-CGGGACTGAGGAA--C
TCAGCACGGCTCCAGGTTT-GTGCTCAGG-ATGCTGGCATAATGGCCTTAAGCGACCCGT
CTTGAAA-CACGGACCAAGGAGTCTAACATGCCTGCGAGTGTTTGGGTGGCAAACTCAAG
CGCGCAATGAAAGTGAAAGTTGAGACCTCTGTCGTGGAGGGCATCGACGCCCGGACCTGA
GTCTTCGACGACGGATCTGCGGTAGAGCATGCATGTTGGGACCCGAAAGATGGTGAACTA
TGCC-TGAATAGGGTGAAGCCAGAGGAAACTCTGGTGGAGGCTCGTAGCGATTCTGACGT
GCAAATCGATCGTCGAATTTGGG-------------------------------------
--------------------------CTC---------------------TCACTCTCAC
TCTC-ACACACC-TGTGCACCTGTTGTAGGTCCTCGAAAGAGGGAATCCTATGTTTTTT-
CAT-ATCACACC-TCGTCATATGTTTATAGAATGTAT-TGAAAA-CGTCGACTCATTTCG
AT-GG--GATTGG-CGTGATCAATAAATTAATAAA-TCAATACAACTTTCAGCAACGGAT
CTCTTGGCTCTCGCATCGATGAAGAA-CGCAGCGAATTGCGATAAGTAATGTGAATTGCA
GATTTTCAGTGAATCATCGAATCTTTGAACGCACCTTGCGCTCCTTGGTATTCCGAGGAG
CATGCCTGTTTGAGTGTCATT-GAATT-CTCAA-CC--ATG-TCTTGATTGATTTTTC-G
AGG-CATGG-CT--TGGACTCT-GGGGGTTGCTGGTGGCGGAAA-AGCTGCCGGCTCTCC
TGAAATGCATTAGCAGA--GG-GCGG-G-CAAGTCTTTTG-ACGTGCA-CGGCCTTC-GA
CGTGATAATGATCGTCGTGGCT-GGA-GCG-TCTGGA-CA----TGCAT--G-AAT---A
TCCGTTCCTACGCTTCTAATTTCCCTCCACCT-CACTACTATATTAG-CCTT-T-CAA--
GGCTG-CTTT-AGCTACT---AGTT-GGTCG-TGAGGCTGAC-GAA--CG-CTGGGG-T-
GGGCTGGTCTGGTCTGGCA-----AAGTA-GTGTTTGTGTTTCATGAAACTT--------
------------------------------------------------------------
-GGTTCATATTCAGCTCCCGTCATCGAATTTTTGGAAGAATGGGGCCTCGAGTCACTGGA
AGAGAATGCACATTCATCGACGCCCTGTACAAAGGTTTTCGTGAATGGTGTCTGGATGGG
CGTGCATCGTGATCCCGCCAACCTTGTCAAGACGATCAAAAAACTTCGCCGAAAAGATGA
TATTAGTCCCGAGGTTTCTGTGGTTCGCGATATTCGTGAGAGGGAGCTTCGTCTCTACAC
TGATGCAGGGCGAGTTTGTCGACCTCTCTTTATTGTTGAAAATCAGCAACTTGCCCTGCA
GAAGAAGCATATCAAATGGCTTAATCAAGGCTTCCGCGATGATGATGGCGAAGAGTTCAA
GTGGGAACAGTTGGTGAAGACGGGGATAATTGAATTATTGGATGCCGAGGAAGAGGAAAC
GGTGATGATTTCCATGACGCCGGAAGACTTGGAGAATTCCAGGTTACAATCTGCAGGCAT
CAACCCTCACGAGAATGACGGAGAGTATGACCCTGCGGCTCGGCTAAAGGCTGGAATCAA
TGCGCACACGTGGACTCACTGCGAAATTCATCCTAGTATGATCCTTGGTGTCTGTGCTAG
TATCATTCCTTTTCCCGATCACAACCAGGTGCGT---ACTGCTTCGCCGTGGACTG-ATA
ATGACCTGACGTCTCTAC-AGTCACCGCGTAACACCTACCAATCCGC-------------
-----------------------------------------------?????????????
????????????????????????????????????????????????????????????
????????????????????????????????????????????????????????????
????????????????????????????????????????????????????????????
????????????????????????????????????????????????????????????
????????????????????????????????????????????????????????????
????????????????????????????????????????????????????????????
????????????????????????????????????????????????????????????
????????????????????????????????????????????????????????????
????????????????????????????????????????????????????????????
????????????????????????????????????????????????????????????
????????????????????????????????????????????????????????????
?????????????????????????????????????????????????????????
>Bu. hainanensis FHMU 2437
-------------------GGG--AAGAGCTCAAATTTTGAATCTGGCGGGTC-TTT-GG
CCCCGTCCGAGTTGTAATCTAGAGAAGCGTTTTCCGCGCTGGACC-GTGTATAAGTCTCC
TGGAAGGGAGCGTCATAGAGGGTGAGAATCCCGTCTTTGACACGGACT-ACC-AGTGCTA
TGTGATGCGCTCTCGACGAGTCGAGTTGTTTGGGAATGCAGCTCAAAACGGGTGGTAAAT
TCCATCTAAAGCTAAATACAGGCGAGAGACCGATAGCGAACAAGTACCGTGAGGGAAAGA
TGAAAAGAACTTTGGAAA-GAGAGTTAAACAGTACGTGAAATTGCTGAAAGGGAAACGCT
TGATGTCAGTCGCGTTGGCT-GGGGATCAACCTTGC-TTC-TCGCTGGGTGTACTTCCTG
GTCGACGGGTCAGCATCAGTCTCGGTCACCGTACAAGGATGAGGGGAACGTGGCACTCTT
----CGGGGTGTGT--TATAGCCTTTCGTCG-TATGCGGTGGT-CGGGACTGAGGAA--C
TCAGCACGGCTCCAGGTTT-GTGCTCAGG-ATGCTGGCATAATGGCCTTAAGCGACCCGT
CTTGAAA-CACGGACCAAGGAGTCTAACATGCCTGCGAGTGTTTGGGTGGCAAACTCAAG
CGCGCAATGAAAGTGAAAGTTGAGACCTCTGTCGTGGAGGGCATCGACGCCCGGACCTGA
GTCTTCGACGACGGATCTGCGGTAGAGCATGCATGTTGGGACCCGAAAGATGGTGAACTA
TGCC-TGAATAGGGTGAAGCCAGAGGAAACTCTGGTGGAGGCTCGTAGCGATTCTGACGT
GCAAATCGATCGTCGAATTTGGG-------------------------------------
------------------------------------------------------------
------------------------------------------------------------
------------------------------------------------------------
------------------------------------------------------------
------------------------------------------------------------
------------------------------------------------------------
------------------------------------------------------------
----------------------------TTGCTGGTGGCGGAAA-AGCTGCCGGCTCTCC
TGAAATGCATTAGCAGA--GG-GCGG-G-CAAGTCTTTTG-ACGTGCA-CGGCCTTC-GA
CGTGATAATGATCGTCGTGGCT-GGA-GCG-TTTGGA-CA----TGCAT--G-AAT---A
TCCGTTCCTACGCTTCTAATTCCCCTCCACCT-CACTACTATATTAG-CCTT-T-CAA--
GGCTG-CTTT-AGCTACT---AGTT-GGTCG-TGAGGCTGAC-GAA--CG-CTGGGG-T-
GGGCTGGTCTGGTCTGGCA-----AAGTA-GTGTTTGTGTTTCATGAAACTT--------
------------------------------------------------------------
--GTTCATATTCAGCTCCCGTCATCGAATTTTTGGAAGAATGGGGCCTCGAGTCACTGGA
AGAGAATGCACATTCATCGACGCCCTGTACAAAGGTTTTCGTGAATGGTGTCTGGATGGG
CGTGCATCGTGATCCCGCCAACCTTGTCAAGACGATCAAAAAACTTCGCCGAAAAGATGA
TATTAGTCCCGAGGTTTCTGTGGTTCGCGATATTCGTGAGAGGGAGCTTCGTCTCTACAC
TGATGCAGGGCGAGTTTGTCGACCTCTCTTTATTGTTGAAAATCAGCAACTTGCCCTGCA
GAAGAAGCATATCAAATGGCTTAATCAAGGCTTCCGCGATGATGATGGCGAAGAGTTCAA
GTGGGAACAGTTGGTGAAGACGGGGATAATTGAATTATTGGATGCCGAGGAAGAGGAAAC
GGTGATGATTTCCATGACGCCGGAAGACTTGGAGAATTCCAGGTTACAATCTGCAGGCAT
CAACCCTCACGAGAATGATGGAGAGTATGACCCTGCGGCTCGGCTAAAGGCTGGAATCAA
TGCGCACACGTGGACTCACTGCGAAATTCATCCTAGTATGATCCTTGGTGTCTGTGCTAG
TATCATTCCTTTTCCCGATCACAACCAGGTGCGT---ACTGCTTCGCCGTGGACTGCAT-
------------------------------------------------------------
------------------------------------------------------------
------------------------------------------------------------
------------------------------------------------------------
------------------------------------------------------------
--------------------------------GATG-GATGCAGTTTGATGTGTCGCCAA
TAGTGGAGCGAGGACCGCTTCAATGAAATTATCAAGGAAACTTCGACTTTCATTAAGAAG
GTCGGCTATAACCCCAAAGCCGTCGCTTTCGTGCCCATCTCTGGGTGGCATGGTGACAAC
ATGCTAGAGGAGTCCCCGAAGTAGGCATTTTGTCATCAGATTAGCCACCAGCATTCTTAA
AGCGCCGAAATAGCATGCCCTGGTACAAGGGGTGGACCAAGGAGACCAAGGGTGGTGTCG
TCAAGGGAAAGACCCTCCTTGATGCCATCGATGCCATCGAGCCCCCTGTTCGTCCTTCCG
ACAAACCCCTTCGCCTCCCTCTCCAAGACGTCTACAAGATCGGTGGTATCGGAAC---AG
TGCCCGTCGGTCGTGTCGAGACTGGTA---------------------------------
---------------------------------------------------------
>Bu. huangnianlaii FHMU 2206
TAGTAACTGCGAGTGAAGCGGG--AAGAGCTCAAATTTTGAATCTGGCAG-TC-CTT-GG
CT--GTCCGAGTTGTAATCTAGAGAAGTGTTTTCCGCGCTGGACC-GTGTATAAGTCTCC
TGGAAGGGAGCGTCGTAGAGGGTGAGAATCCCGTCTTTGACACGGACC-ACC-AGTGCTA
TGTGATGCGCTCTCGACGAGTCGAGTTGTTTGGGAATGCAGCTCAAATTGGGTGGTAAAC
TCCATCTAAAGCTAAATACAGGCGAGAGACCGATAGCGAACAAGTACCGTGAGGGAAAGA
TGAAAAGAACTTTGGAAA-GAGAGTTAAACAGTACGTGAAATTGCTGAAAGGGAAACGCT
TGATGTCAGTCGCGTCGGCC-GGGGATCAACCTTGC-TTC-TCGCTCGGTGTATTTCCTG
GTCGANGGGTCAGCATCAGTTTCGGTCGCCGTACAAGGGCGAGGGGAACGTGGCACTCCT
----CGGAGTGTGT--TATAGCCTTTCGTCG-CATGCGGTGGT-CGGGACTGAGGAG--C
TCAGCACGGCCTC-GGCTT-GTGCTCAGG-ATGCTGGCATAATGGCCTTAAGCGACCCGT
CTTGAAA-CACGGACCAAGGAGTCTAACATGCCTGCGAGTGTTTGGGTGGTAAACCCGAG
CGCGTAATGAAAGTGAAAGTTGAGACCTCNGTCGTGGAGGGCATCGACGCCCGGACCTGA
GTCTTTGACGACGGATCTGCGGTAGAGCATGCATGTTGGGACCCGAAAGATGGTGAACTA
TGCC-TGAATAGGGTGAAGCCAGAGGAAACTCTGGTGGAGG-------------------
-----------------------AGGTGGAATCATGGAGA-CTGTCGCTGGCC-CTC--C
CC------TGGG-----CATGTGCACGTCTTTCTTTTTTCGCCGACC--TTTTCTCTCAC
TCTC-ACACACC-TGTGCACCTGTTGTAGATCCTTGAAAGA--GGATC-TATGTTTTTT-
CAC-ATCACAC--CTGTCGCATGTCTATAGAATGTAT--G------GTC-----------
-------AA----TG-------ATTT-GTATTAAA-TC-ATACAACTTTCAGCAACGGAT
CTCTTGGCTCTCGCATCGATGAAGAA-CGCAGCGAATTGCGATAAGTAATGTGAATTGCA
GATTTTCAGTGAATCATCGAATCTTTGAACGCACCTTGCGCTCCTTGGTATTCCGAGGAG
CATGCCTGTTTGAGTGTCATC-GAATTTATCAATCCA-AGT-TCTTGACTT---------
GAA-CTTG-GAT-TTGGA-CTT-GGGAGCTGCTGGCGGTG-AAA-AGCTGTCGGCTCTCC
TGAAATGCATTAGCAAA--GG-ATGGTG-CAGGTCTTT-G-ACGTGCA-CGGCCTTC-GG
CGTGATAATGATCGTCGTGGCT-GGA-GCG-TTCGGA-CAATATTGCATTTG-AAT-CTG
TCCAT-GTT--GCTTCTAA-TTCTCTA---------------------------------
------------------------------------------------------------
------------------------------------------------------------
------------------------------------------------------------
-GGTTCATATTCTGCTCCCGTCATCGAATTCTTGGAAGAATGGGGTCTTGAATCACTGGA
AGAGAATGCACATTCGTCGACGCCATGCACAAAGGTTTTCGTAAACGGTGTCTGGATGGG
CGTGCATCGTGATCCCGCCAATCTTGTCAAGACGATCAAAAAACTTCGTCGAAAGGATGA
CATTAGTCCCGAGGTTTCTGTTGTCCGCGATATTCGTGAGAGGGAGCTCCGTCTCTACAC
TGATGCAGGGCGAGTTTGTCGGCCGCTCTTCATTGTCGAAAACCAGCAGCTTGCCCTCCA
GAAGAAGCATATCAAATGGCTTAATCAGGGCTACCGCGATGATG---GCGAAGAGTTCAA
ATGGGAACAACTGGTGAAGACAGGGATAATTGAGTTATTGGATGCTGAGGAGGAGGAAAC
GGTGATGATCTCCATGACGCCGGAGGACTTGGAAAATTCCAGGTTACAATCTGCAGGCAT
CAACCCCCACGAGAATGATGGCGAGTTTGACCCTGCGGCGCGACTAAAGGCTGGAATCAA
TGCGCACACATGGACCCACTGCGAGATTCACCCTAGTATGATTCTTGGCGTCTGTGCCAG
TATCATTCCCTTCCCCGATCACAATCAAGTGCGT---ACTGC------------------
------------------------------------------------------------
------------------------------------------------------------
------------------------------------------------------------
------------------------------------------------------------
---------------------------------------------------ACAAGATGG
ACACTACCAAGGTGTGTTGTACATTCCCTTCAGATGCAATGTGGTCTGATGTGTCCCCAA
TAGTGGAGCGAGGACCGCTTCAACGAAATTATCAAGGAAACCTCGACCTTCATTAAGAAG
GTCGGCTACAACCCCAAAGCCGTCGCTTTCGTGCCCATTTCCGGCTGGCATGGTGACAAC
ATGCTGGAGGAATCCCCCAAGTATGTATTATGTTATCGAATTAACCTCTAGCATTCTCAA
AGCGCCGAAACAGTATGCCCTGGTACAAGGGCTGGACCAAGGAGACCAAGGGTGGTGTCG
TCAAGGGAAAGACTCTCCTCGACGCTATCGATGCCATTGAGCCTCCCGTTCGTCCCTCCG
ACAAGCCCCTTCGTCTTCCTCTCCAGGATGTCTACAAGATCGG-----------------
------------------------------------------------------------
---------------------------------------------------------
>Bu. huangnianlaii FHMU 2207
TAGTAACTGCGAGTGAAGCGGG--AAGAGCTCAAATTTTGAATCTGGCAG-TC-CTT-GG
CT--GTCCGAGTTGTAATCTAGAGAAGTGTTTTCCGCGCTGGACC-GTGTATAAGTCTCC
TGGAAGGGAGCGTCGTAGAGGGTGAGAATCCCGTCTTTGACACGGACC-ACC-AGTGCTA
TGTGATGCGCTCTCGACGAGTCGAGTTGTTTGGGAATGCAGCTCAAATTGGGTGGTAAAC
TCCATCTAAAGCTAAATACAGGCGAGAGACCGATAGCGAACAAGTACCGTGAGGGAAAGA
TGAAAAGAACTTTGGAAA-GAGAGTTAAACAGTACGTGAAATTGCTGAAAGGGAAACGCT
TGATGTCAGTCGCGTCGGCC-GGGGATCAACCTTGC-TTC-TCGCTCGGTGTATTTCCTG
GTCGANGGGTCAGCATCAGTTTCGGTCGCCGTACAAGGGCGAGGGGAACGTGGCACTCCT
----CGGAGTGTGT--TATAGCCTTTCGTCG-CATGCGGTGGT-CGGGACTGAGGAG--C
TCAGCACGGCCTC-GGCTT-GTGCTCAGG-ATGCTGGCATAATGGCCTTAAGCGACCCGT
CTTGAAA-CACGGACCAAGGAGTCTAACATGCCTGCGAGTGTTTGGGTGGTAAACCCGAG
CGCGTAATGAAAGTGAAAGTTGAGACCTCTGTCGTGGAGGGCATCGACGCCCGGACCTGA
GTCTTTGACGACGGATCTGCGGTAGAGCATGCATGTTGGGACCCGAAAGATGGTGAACTA
TGCC-TGAATAGGGTGAAGCCAGAGGAAACTCTGGTGGAGG-------------------
-----------------------AGGTGGAATCATGGAGA-CTGTCGCTGGCC-CTC--C
CC------TGGG-----CATGTGCACGTCTTTCTTTTTTCGCCGACC--TTTTCTCTCAC
TCTC-ACACACC-TGTGCACCTGTTGTAGATCCTTGAAAGA--GGATC-TATGTTTTTT-
CAC-ATCACAC--CTGTCGCATGTCTATAGAATGTAT--G------GTC-----------
-------AA----TG-------ATTT-GTATTAAA-TC-ATACAACTTTCAGCAACGGAT
CTCTTGGCTCTCGCATCGATGAAGAA-CGCAGCGAATTGCGATAAGTAATGTGAATTGCA
GATTTTCAGTGAATCATCGAATCTTTGAACGCACCTTGCGCTCCTTGGTATTCCGAGGAG
CATGCCTGTTTGAGTGTCATC-GAATTTATCAATCCA-AGT-TCTTGACTT---------
GAA-CTTG-GAT-TTGGA-CTT-GGGAGCTGCTGGCGGTG-AAA-AGCTGTCGGCTCTCC
TGAAATGCATTAGCAAA--GG-ATGGTG-CAGGTCTTT-G-ACGTGCA-CGGCCTTC-GG
CGTGATAATGATCGTCGTGGCT-GGA-GCG-TTCGGA-CAATATTGCATTTG-AAT-CTG
TCCAT-GTT--GCTTCTAA-TTCTCTA------GGCTA--------G-CCTC-GAGTT-A
AGTC-----------------------GTC-----GGCT--------------TCAG-C-
TAC-TA------------------------------------------------------
------------------------------------------------------------
-GGTTCATATTCTGCTCCCGTCATCGAATTCTTGGAAGAATGGGGTCTTGAATCACTGGA
AGAGAATGCACATTCGTCGACGCCATGCACAAAGGTTTTCGTAAACGGTGTCTGGATGGG
CGTGCATCGTGATCCCGCCAATCTTGTCAAGACGATCAAAAAACTTCGCCGAAAGGATGA
CATTAGTCCCGAGGTTTCTGTTGTCCGCGATATTCGTGAGAGGGAGCTCCGTCTCTACAC
TGATGCAGGGCGAGTTTGTCGGCCGCTCTTCATTGTCGAAAACCAGCAGCTTGCCCTCCA
GAAGAAGCATATCAAATGGCTTAATCAGGGCTACCGCGATGATG---GCGAAGAGTTCAA
ATGGGAACAACTGGTGAAGACAGGGATAATTGAGTTATTGGATGCTGAGGAGGAGGAAAC
GGTGATGATCTCCATGACGCCGGAGGACTTGGAAAATTCCAGGTTACAATCTGCAGGCAT
CAACCCCCACGAGAATGATGGCGAGTTTGACCCTGCGGCGCGACTAAAGGCTGGAATCAA
TGCGCACACATGGACCCACTGCGAGATTCACCCTAGTATGATTCTTGGCGTCTGTGCCAG
TATCATTCC---------------------------------------------------
------------------------------------------------------------
------------------------------------------------------------
------------------------------------------------------------
------------------------------------------------------------
----------------------------------------------------CAAGATGG
ACACTACCAAGGTGTGTTGTACATTCCCTTCAGATGCAATGTGGTCTGATGTGTCCCCAA
TAGTGGAGCGAGGACCGCTTCAACGAAATTATCAAGGAAACCTCGACCTTCATTAAGAAG
GTCGGCTACAACCCCAAAGCCGTCGCTTTCGTGCCCATTTCCGGCTGGCATGGTGACAAC
ATGCTGGAGGAATCCCCCAAGTATGTATTATGTTATCGAATTAACCTCTAGCATTCTCAA
AGCGCCGAAACAGTATGCCCTGGTACAAGGGCTGGACCAAGGAGACCAAGGGTGGTGTCG
TCAAGGGAAAGACTCTCCTCGACGCTATCGATGCCATTGAGCCTCCCGTTCGTCCCTCCG
ACAAGCCCCTTCGTCTTCCTCTCCAGGATGTCTACAAGATCGG-----------------
------------------------------------------------------------
---------------------------------------------------------
>Bu. peckii 3959
------------------------------------------------------------
------------------------------------------------------------
------------------------------------------------------------
------------------AGTCGAGTTGTTTGGGAATGCAGCTCAAAATGGGTGGTAAAC
TCCATCTAAAGCTAAATACAGGCGAGAGACCGATAGCGAACAAGTACCGTGAGGGAAAGA
TGAAAAGAACTTTGGAAA-GAGAGTTAAACAGTACGTGAAATTGCTGAAAGGGAAACGCT
TGATGTCAGTCGCGTTGGCT-GGGGATCAACCTTGC-TTT-TCGCTGGGTGTACTTCCCG
GTCGACGGGTCAGCATCAGTTTCAGTCATCGTACAAGGGCGAGGGGAACGTGGCACTCTC
----CGGAGTGTGT--TATAGCCTTTCATCA-TATGCGGTGGT-CGGGACTGAGGAG--C
TCAGCACGGCTT-TGGCTT-GTGCTCAGG-ATGCTGGCATAATGGCCTTAAGCGACCCGT
CTTGAAA-CACGGACCAAGGAGTCTAACATGCCTGCGAGTGTTTGGGTGGTAAACCCGAG
CGCGTAATGAAAGTGAAAGTTGAGACCTCTGTCATGGAGGGCATCGACGCCCGGACCTGA
GTCTTTGACGACGGATCTGCGGTAGAGCATGTATGTTGGGACCCGAAAGATGGTGAACTA
TGCC-TGAATAGGGTGAAGCCAGAGGAAACTCTGGTGGAGGCTCGTAGCGATTCTGACGT
GCAAATCGATCGTCGAATTTGGG?????????????????????????????????????
????????????????????????????????????????????????????????????
????????????????????????????????????????????????????????????
????????????????????????????????????????????????????????????
????????????????????????????????????????????????????????????
????????????????????????????????????????????????????????????
????????????????????????????????????????????????????????????
????????????????????????????????????????????????????????????
????????????????????????????????????????????????????????????
????????????????????????????????????????????????????????????
????????????????????????????????????????????????????????????
????????????????????????????????????????????????????????????
????????????????????????????????????????????????????????????
????????????????????????????????????????????????????????????
????????????????????????????????????????????????????????????
????????????????????????????????????????????????????????????
????????????????????????????????????????????????????????????
????????????????????????????????????????????????????????????
????????????????????????????????????????????????????????????
????????????????????????????????????????????????????????????
????????????????????????????????????????????????????????????
????????????????????????????????????????????????????????????
????????????????????????????????????????????????????????????
????????????????????????????????????????????????????????????
????????????????????????????????????????????????????????????
????????????????????????????????????????????????????????????
????????????????????????????????????????????????????????????
???????????????????????????????????????????????-------------
-----------------------------------------GAGTGCGACATCCTCATTA
TCGCGGGTGGTACTGGTGAGATCGAGGCTGGTATCTCCAAGGACGGTCAGACCCGTGAAC
ACGCTCTTCTGGCGTTCACGCTTGGCGTGCGTCAGCTCATCGTTGCTGTAAACAAGATGG
ACACGACCAAGGTGTGTTGTAAAATCTCCTCAGATG-AATGTGGTTTGATGTGTCGCCAA
TAGTGGAGTGAGGACCGCTTCAACGAAATTATCAAGGAAACCTCGACCTTCATTAAGAAG
GTCGGTTACAACCCCAAAGCCGTCGCTTTCGTGCCCAATTCCGGCTGGCATGGTGACAAC
ATGCTGGAGGAGTCCCCCAAGTAAGCATTACGTTACCAGATCGATCTCTAGCATTCTCAA
AGCGCCGAAATAGTATGCCCTGGTACAAGGGCTGGACCAAGGAGACCAAGGGTGGTGTTG
TCAAGGGAAAGACCCTCCTTGATGCCATCGATGCCATCGAGCCTCCTGTTCGTCCCTCCG
ACAAACCCCTTCGTCTTCCTCTCCAGGATGTCTACAAGATCGGTGGTATCGGAAC---AG
TGCCCGTCGGTCGTGTTGAAACTGGTATTATCAAGGCTGGCATGGTCGTTACTTTCGCAC
CTTCAAACGTGACTACTGAAGTCAAGTCGGTTGAAATGCACCACGAACAGCTTGTTG
>Bu. persolidus ARORA11110
????????????????????????????????????????????????????????????
????????????????????????????????????????????????????????????
????????????????????????????????????????????????????????????
????????????????????????????????????????????????????????????
????????????????????????????????????????????????????????????
????????????????????????????????????????????????????????????
????????????????????????????????????????????????????????????
????????????????????????????????????????????????????????????
????????????????????????????????????????????????????????????
????????????????????????????????????????????????????????????
????????????????????????????????????????????????????????????
????????????????????????????????????????????????????????????
????????????????????????????????????????????????????????????
????????????????????????????????????????????????????????????
???????????????????????--------------AGA-CTGTCGCTGG---CTC--C
AC------TGGGG----CATGTGCACGTCTTCCTTTT--CATTGACC---TTTCTCATAC
ACA--ACACACC-TGTGCACCTGTTGTAGGTCCTCAGAAGA--GGATC-TATGTTTTT--
CAC-ATCACACA-CCGTCGTATGTCTATAGAATGTAT-CGAAGACCGTCT--------C-
AT-----GA-CGGTCGA-----------TAATAAA-TC-ATACAACTTTCAGCAACGGAT
CTCTTGGCTCTCGCATCGATGAAGAA-CGCAGCGAATTGCGATAAGTAATGTGAATTGCA
GATTTTCAGTGAATCATCGAATCTTTGAACGCACCTTGCGCTCCTTGGTATTCCGAGGAG
CATGCCTGTTTGAGTGTCATT-GAATTTCTCAAACTC-ATG-TCTTTTT-----------
AGGCCATGAGCTTTTGGA-GTT-GGGGGCTGCTGGCGGCG-AAA-AGCTGTCAGCTCTCC
TGAAATGTATTAGCAAA--GG-ACG--G-CAAGTCTTT-G-ACGTGCA-CGGCCTTC-GA
CGTGATAATGATCGTCGTGGCT-GGA-GCG--TCGGA-CA----TGCAT--G-AAT-C-G
TCTGT-GCT--GCTTCTAA--TC-CT-----A-GGCTA--------G-CCTT-GGCTT--
GGTCA-CTT--AGCTACTA---GTT-GGTCG-TGAGGCTGAC-AAA--CGG-TTGAG-C-
TAGCTG---------AGCT-----AGGCT-TGGTCTCTAT-TC--GAAACTT????????
????????????????????????????????????????????????????????????
????????????????????????????????????????????????????????????
????????????????????????????????????????????????????????????
????????????????????????????????????????????????????????????
????????????????????????????????????????????????????????????
????????????????????????????????????????????????????????????
????????????????????????????????????????????????????????????
????????????????????????????????????????????????????????????
????????????????????????????????????????????????????????????
????????????????????????????????????????????????????????????
????????????????????????????????????????????????????????????
????????????????????????????????????????????????????????????
????????????????????????????????????????????????????????????
????????????????????????????????????????????????????????????
????????????????????????????????????????????????????????????
????????????????????????????????????????????????????????????
????????????????????????????????????????????????????????????
????????????????????????????????????????????????????????????
????????????????????????????????????????????????????????????
????????????????????????????????????????????????????????????
????????????????????????????????????????????????????????????
????????????????????????????????????????????????????????????
????????????????????????????????????????????????????????????
????????????????????????????????????????????????????????????
????????????????????????????????????????????????????????????
?????????????????????????????????????????????????????????
>Bu. primiregius DBB00606
TAGTAACTGCGAGTGAAGCGGG--AAGAGCTCAAATTTTGAATCTGGCAG-TC-CTT-GG
CT--GTCCGAGTTGTAATCTAGAGAAGTGTTTTCCGCGCCGGACC-GTGTATAAGTCTCC
TGGAAGGGAGCGTCGTAGAGGGTGAGAATCCCGTCTTTGACACGGACT-ACC-AGTGCTA
TGTGATGCGCTCTCGACGAGTCGAGTTGTTTGGGAATGCAGCTCAAAACGGGTGGTAAAC
TCCATCTAAAGCTAAATACAGGCGAGAGACCGATAGCGAACAAGTACCGTGAGGGAAAGA
TGAAAAGAACTTTGGAAA-GAGAGTTAAACAGTACGTGAAATTGCTGAAAGGGAAACGCT
TGATGTCAGTCACGTTGGCT-GGGGATCAACCTTGC-TTC-TCGCTGGGTGTACTTCCCG
GTCGACGGGTCAGCATCAGTTTCAGTCGCCGTACAAGGGTGAGGGGAACGTGGCACTCCT
----CGGAGTGTGT--TATAGCCTTTCGTCG-TATGCGGCGGT-CGGGACTGAGGTG--C
TCAGCACAGCTTCTTGCTT-GTGCTCAGG-ATGCTGGCATAATGGCCTTAAGCGACCCGT
CT-G--------------------------------------------------------
------------------------------------------------------------
------------------------------------------------------------
------------------------------------------------------------
-----------------------?????????????????????????????????????
????????????????????????????????????????????????????????????
????????????????????????????????????????????????????????????
????????????????????????????????????????????????????????????
????????????????????????????????????????????????????????????
????????????????????????????????????????????????????????????
????????????????????????????????????????????????????????????
????????????????????????????????????????????????????????????
????????????????????????????????????????????????????????????
????????????????????????????????????????????????????????????
????????????????????????????????????????????????????????????
????????????????????????????????????????????????????????????
????????????????????????????????????????????????????????????
????????????????????????????????????????????????????????????
????????????????????????????????????????????????????????????
????????????????????????????????????????????????????????????
????????????????????????????????????????????????????????????
????????????????????????????????????????????????????????????
????????????????????????????????????????????????????????????
????????????????????????????????????????????????????????????
????????????????????????????????????????????????????????????
????????????????????????????????????????????????????????????
????????????????????????????????????????????????????????????
????????????????????????????????????????????????????????????
????????????????????????????????????????????????????????????
????????????????????????????????????????????????????????????
????????????????????????????????????????????????????????????
????????????????????????????????????????????????????????????
????????????????????????????????????????????????????????????
????????????????????????????????????????????????????????????
????????????????????????????????????????????????????????????
????????????????????????????????????????????????????????????
????????????????????????????????????????????????????????????
????????????????????????????????????????????????????????????
????????????????????????????????????????????????????????????
????????????????????????????????????????????????????????????
????????????????????????????????????????????????????????????
????????????????????????????????????????????????????????????
????????????????????????????????????????????????????????????
?????????????????????????????????????????????????????????
>Bu. pseudoregius BR502016184652
------------------------------------------------------------
------------------------------------------------------------
-----------------------------------------------------AGTGCTA
TGTGATGCGCTCTCGACGAGTCGAGTTGTTTGGGAATGCAGCTCAAAACGGGTGGTAAAC
TCCATCTAAAGCTAAATACAGGCGAGAGACCGATAGCGAACAAGTACCGTGAGGGAAAGA
TGAAAAGAACTTTGGAAA-GAGAGTTAAACAGTACGTGAAATTGCTGAAAGGGAAACGCT
TGATGTCAGTCGCGTTGGCT-GGGGATCAACCTTGC-TTC-TCGCTGGGTGTACTTCCCG
GTCGACGGGTCAGCATCAGTTTCGATTGCTGTACAAGGATGAGGGGAACGTGGCACTCCC
----CGGAGTGTGT--TATAGCCTTTCATCG-TATGCAGCGGT-TGGGACTGAGGAG--C
TCAGCACGGCTTCTCGCTT-GTGCTCAGG-ATGCTGGCATAATGGCCTTAAGCGACCCGT
CTTGAAA-CACGGACCAAGGAGTCTAACATGCCTGCGAGTGTTTGGGTGGTAAACCCGAG
CGCGTAATGAAAGTGAAAGTTGAGACCTCTGTCATGGAGGGCATCGACGCCCGGACCTGA
GTCTTTGACGACGGATCTGCGGTAGAGCATGTATGTTGGGACCCGAAAGATGGTGAACTA
TGCC-TGAATAGGGTGAAGCCAGAGGAAACTCTGGTGGAGGCTCGTAGCGATTCTGACGT
GCAAATCGATCGTCGAA------AGACGAAGGAGTGAAGAACTGTCGCTGGC--CTC--A
CCT---TCTGGGGGG--CATGTGCACGTCTTCCTTGT--CGTTAACC---TTTCTCACAC
ACAA-ACACACC-TGTGCACCTGTTGTAGGTCCTCGGAAGA--GGATC-TATGTTTTTTT
CAC-ATCACACA-CCGTCGTATGTCTATAGAATGTAT-TGAAGACCGTCC-------GGG
AT-GG--GA-CAGTCGG-----ATAATGTTATAAA-TT-ATACAACTTTCAGCAACGGAT
CTCTTGGCTCTCGCATCGATGAAAAAACGCAGCGAATTGCGATAAGTAATGTGAATTGCA
GATTTTCAGTGAATCATCGAATCTTTGAACGCACCTTGCGCTCCTTGGTATTCCGAGGAG
CATGCCTGTTTGAGTGTCATTTGAATTTCTCAAACCC-ATG-TCTTTTTTTC-------A
AGG-CATGAGCT--TGGA-GTT-GGGGGCTGCTGGCAGTG-AGA-AGCTGTCGGCTCTCC
TGAAATGCATTAGCAAA--GGAACGGGG-CAAGTCTTTTG-ACGTGCA-CGGCCTTC-GA
TGTGATAATGATCATCGTGGCT-GGA-GCG-TTTGGA-CA----TGCAT--G-AAT-CCG
TCTGT-GCT--GCTTCTAA--TC-CT-----G-GGCTA--------G-CCTT-GGCTTTT
GGTCA-CTT--AGCTACTA---GTT-GGTCA-TGAGGCTGAC-GAA--CA--TTGAG-T-
GGGCTGT-------GAGCT-----AGGCT-GTGTCTCTAT-TC--GAAACT-????????
????????????????????????????????????????????????????????????
????????????????????????????????????????????????????????????
????????????????????????????????????????????????????????????
????????????????????????????????????????????????????????????
????????????????????????????????????????????????????????????
????????????????????????????????????????????????????????????
????????????????????????????????????????????????????????????
????????????????????????????????????????????????????????????
????????????????????????????????????????????????????????????
????????????????????????????????????????????????????????????
????????????????????????????????????????????????????????????
????????????????????????????????????????????????????????????
????????????????????????????????????????????????????????????
???????????????????????????????????????????????-------------
------------------------------------------------------------
-----------------------------------TCCAAGGACGGTCAGACCCGTGAAC
ACGCTCTTCTGGCGTTCACCCTTGGCGTGCGTCAGCTCATTGTTGCTGTAAACAAGATGG
ACACGACCAAGGTGTGTTGTACATTCTCTTCAGATG-AATGTGGTTTGATATGTCGCCGA
TAGTGGAGTGAGGACCGCTTCAACGAAATTATCAAGGAAACCTCGACCTTCATTAAGAAG
GTCGGCTACAACCCCAAGGCCGTCGCTTTCGTGCCCATTTCCGGCTGGCATGGTGACAAC
ATGCTGGAGGAGTCCCCGTAGTAAGCATTATGTTATCAGATCGATCTCTAGCATTCTCAA
AGCGCCGAAGTAGTATGCCCTGGTACAAGGGCTGGACCAAGGAGACCAAGGGTGGTGTTG
TCAAGGGAAAGACTCTCCTCGATGCCATCGATGCCATCGAGCCTCCTGTTCGTCCCTCCG
ACAAACCCCTTCGTCTTCCTCTCCAGGACGTCTACAAGATTGGTGGTATCGGAAC---AG
TGCCTGTCGGTCGTGTTGAAACTGGTATTATCAAGGCTGGCATGGTCGTTACT-------
---------------------------------------------------------
>Bu. pseudoregius BR5020153355951
--------------------GG--AAGAGCTCAAATTTTGAATCTGGCGG-TC--TTCGG
CT--GTCCGAGTTGTAATCTAGAGAAGCGTCTTCCGCGCTGGACC-GTGTACAAGTCTCC
TGGAAGGGAGCGTCGTAGAGGGTGAGAATCCCGTCTTTGACACGGACT-ACC-AGTGCTA
TGTGATGCGCTCTCGACGAGTCGAGTTGTTTGGGAATGCAGCTCAAAACGGGTGGTAAAT
TCCATCTAAAGCTAAATACAGGCGAGAGACCGATAGCGAACAAGTACCGTGAGGGAAAGA
TGAAAAGAACTTTGGAAA-GAGAGTTAAACAGTACGTGAAATTGCTGAAAGGGAAACGCT
TGATGTCAGTCGCGTCCGCC-GGGGATCAACCTTGC-TTC-TCGCTGGGTGTACTTCCCG
GTCGACGGGTCAGCATCAGTTTCGGTCGCCGTACAAGGGCGAGGGGAACGTGGCACTCTT
----CGGGGTGTGT--TATAGCCTCTTGTCG-TATGCGGCGCT-CGGGACTGAGGAA--C
TCAGCACGGCTTC-AGCTT-GTGCTTAGG-ATGCTGGCATAATGGCCTTAAGCGACCCGT
CTTGAAA-CACGGACCAAGGAGTCTAACATGCCTGCGAGTGTTCGGGTGCCAAACCCGAG
CGCGCAATGAAAGTGAAAGTCGAGACCTCTGTCGTGGAGGGCATCGACGCCCGGACCTGA
GTCTTCGACGACGGATCTGCGGTAGAGCATGCATGTTGGGACCCGAAAGATGGTGAACTA
TGCC-TGAATAGGGTGAAGCCAGAGGAAACTCTGGTGGAGGCTCGTAGCGATTCTGACGT
GCAAATCGATCGTCGAATTTGGGAGACG-AGGAGTGAAGAAGTGTCGCTGGC--CTC--A
CCT---TCTGGGGGG--CATGTGCACGTCTTCCTTGT--CGTTAACC---TTTCTCACAC
ACAA-ACACACC-TGTGCACCTGTTGTAGGTCCTCGGAAGA--GGATC-TATGTTTTTTT
CAC-ATCACACA-CCGTCGTATGTCTATAGAATGTAT-TGAAGACCGTCC-------GGG
AT-GG--GA-CAGTCGG-----ATAATGTTATAAA-TT-ATACAACTTTCAGCAACGGAT
CTCTTGGCTCTCGCATCGATGAAGAA-CGCAGCGAATTGCGATAAGTAATGTGAATTGCA
GATTTTCAGTGAATCATCGAATCTTTGAACGCACCTTGCGCTCCTTGGTATTCCGAGGAG
CATGCCTGTTTGAGTGTCATTTGAATTTCTCAAACCC-ATG-TCTTTTTTTC-------A
AGG-CATGAGCT--TGGA-GTT-GGGGGCTGCTGGCAGTG-AGA-AGCTGTCGGCTCTCC
TGAAATGCATTAGCAAA--GGAACGGGG-CAAGTCTTTTG-ACGTGCA-CGGCCTTC-GA
TGTGATAATGATCATCGTGGCT-GGA-GCG-TTTGGA-CA----TGCAT--G-AAT-CCG
TCTGT-GCT--GCTTCTAA--TC-CT-----G-GGCTA--------G-CCTT-GGCTTTT
GGTCA-CTT--AGCTACTA---GTT-GGTCA-TGAGGCTGAC-GAA--CA--TTGAG-T-
GGGCTGT-------GAGCT-----AGGCT-GTGTCTCTAT-TC--GAAACTT????????
????????????????????????????????????????????????????????????
????????????????????????????????????????????????????????????
????????????????????????????????????????????????????????????
????????????????????????????????????????????????????????????
????????????????????????????????????????????????????????????
????????????????????????????????????????????????????????????
????????????????????????????????????????????????????????????
????????????????????????????????????????????????????????????
????????????????????????????????????????????????????????????
????????????????????????????????????????????????????????????
????????????????????????????????????????????????????????????
????????????????????????????????????????????????????????????
????????????????????????????????????????????????????????????
???????????????????????????????????????????????-------------
------------------------------------------------------------
-----------------------------------TCCAAGGACGGTCAGACCCGTGAAC
ACGCTCTTCTGGCGTTCACCCTTGGCGTGCGTCAGCTCATCGTTGCTGTAAACAAGATGG
ACACGACCAAGGTGTGTTGTACATTCTCCTCAGATG-AATGTGGTTTGATATGTCGCCGA
TAGTGGAGTGAGGACCGCTTCAACGAAATTATCAAGGAAACCTCGACCTTCATTAAGAAG
GTCGGCTACAACCCCAAGGCCGTCGCTTTCGTGCCCATTTCCGGCTGGCATGGTGACAAC
ATGCTGGAGGAGTCCCCGTAGTAAGCATTATGTTATCAGATTGATCTCTAGCATTCTCAA
AGCGCCGAAGTAGTATGCCCTGGTACAAGGGCTGGACCAAGGAGACCAAGGGCGGTGTTG
TCAAGGGAAAGACTCTCCTCGATGCCATCGATGCCATCGAGCCTCCTGTTCGTCCCTCCG
ACAAACCCCTTCGTCTTCCTCTCCAGGACGTCTACAAGATTGGTGGTATCGGAAC---AG
TGCCTGTCGGTCGTGTTGAAACTGGTATTATCAAGGCTGGCATGGTCGTTACT-------
---------------------------------------------------------
>Bu. pseudospeciosus HKAS59467
-------------------GGG--AAGAGCTCAAATTTTGAATCTGGCAG-TC-CTT-GG
CT--GTCCGAGTTGTAATCTAGAGAAGTGTTTTCCGCGCTGGACC-GTGTATAAGTCTCC
TGGAAGGGAGCGTCATAGAGGGTGAGAATCCCGTCTTTGACACGGACT-ACC-AGTGCTA
TGTGATGCGCTCTCGACGAGTCGAGTTGTTTGGGAATGCAGCTCAAATTGGGTGGTAAAC
TCCATCTAAAGCTAAATACAGGCGAGAGACCGATAGCGAACAAGTACCGTGAGGGAAAGA
TGAAAAGAACTTTGGAAA-GAGAGTTAAACAGTACGTGAAATTGCTGAAAGGGAAACGCT
TGATGTCAGTCGCGTCGGCC-GGGGATCAACCTTGC-TTC-TCGCTCGGTGTATTTCCTG
GTCGACGGGTCAGCATCAGTTTCGGTCGCCGTACAAGGGCGAGGGGAACGTGGCACTCCT
----CGGAGTGTGT--TATAGCCTTTCGTCG-CATGCGGTGGT-CGGGACTGAGGAG--C
TCAGCACGGCTTC-GGCTT-GTGCTCAGG-ATGCTGGCATAATGGCCTTAAGCGACCCGT
CTTGAAA-CACGGACCAAGGAGTCTAACATGCCTGCGAGTGTTTGGGTGGTAAACCCGAG
CGCGTAATGAAAGTGAAAGTTGAGACCTCCGTCGTGGAGGGCATCGACGCCCGGACCTGA
GTCTTTGACGACGGATCTGCGGTAGAGCATGCATGTTGGGACCCGAAAGATGGTGAACTA
TGCC-TGAATAGGGTGAAGCCAGAGGAAACTCTGGTGGAGGCTCGTAGCGATTCTGACGT
GCAAATCGATCGTCGAATTTGGG?????????????????????????????????????
????????????????????????????????????????????????????????????
????????????????????????????????????????????????????????????
????????????????????????????????????????????????????????????
????????????????????????????????????????????????????????????
????????????????????????????????????????????????????????????
????????????????????????????????????????????????????????????
????????????????????????????????????????????????????????????
????????????????????????????????????????????????????????????
????????????????????????????????????????????????????????????
????????????????????????????????????????????????????????????
????????????????????????????????????????????????????????????
????????????????????????????????????????????????????????????
????????????????????????????????????????????????????--------
------------------------------------------------------------
-GGTTCATATTCTGCTCCCGTCATCGAATTCTTGGAAGAATGGGGTCTTGAATCACTGGA
AGAGAATGCACATTCGTCGACGCCATGCACAAAGGTTTTCGTAAATGGTGTCTGGATGGG
CGTGCATCGTGATCCCGCTAATCTTGTCAAGACGATCAAAAAACTTCGCCGAAAGGATGA
CATTAGTCCCGAAGTTTCTGTTGTCCGCGATATTCGTGAGAGGGAGCTCCGTCTCTACAC
TGATGCAGGGCGAGTTTGTCGACCGCTCTTCATTGTCGAAAACCAGCAGCTTGCCCTCCA
GAAGAAGCATATCAAATGGCTTAATCAGGGCTACCGCGATGATG---GCGAAGAGTTCAA
ATGGGAACAACTGGTGAAGACAGGGATAATTGAGTTATTGGATGCTGAGGAGGAGGAAAC
GGTGATGATCTCCATGACGCCGGAGGACTTGGAAAATTCCAGGTTACAATCTGCAGGCAT
CAACCCCCACGAGAATGATGGCGAGTTTGACCCTGCGGCGCGACTAAAGGCTGGAATCAA
TGCGCACACATGGACCCACTGTGAGATTCACCCTAGTATGATTCTTGGCGTCTGTGCCAG
TATCATTCCTTTCCCCGATCACAACCAAGTGCGT---ACTGCTTCGACGTGGATTG-ATA
TTGGCCTTACACTTCTAC-AGTCACCACGTAACACCTACCAATCCGCCATGG--------
-----------------------------------------------------------C
GTGACTTCATCAAGAACATGATCACCGGTACCTCCCAGGCTGATTGCGCCATCCTCATTA
TTGCCGCTGGTACTGGTGAGTTCGAGGCTGGTATCTCCAAGGACGGTCAGACCCGCGAAC
ACGCTCTTCTGGCGTTCACCCTTGGCGTGCGCCAGCTCATCGTTGCTGTAAACAAGATGG
ACACGACCAAGGTGTGTTGTACATTCCCTTCAGGTGCAATGTGGTCTGATGTGTCCCCAA
TAGTGGAGCGAGGACCGCTTCAACGAAATTATCAAGGAAACCTCGACCTTCATTAAGAAG
GTCGGCTACAACCCCAAAGCCGTCGCTTTTGTGCCCATTTCCGGCTGGCATGGTGACAAC
ATGCTGGAGGAATCCCCCAAGTATGTATCATGTTGTCGAATTAACCTCTAGCATTCTCAA
AGCGCCGAAATAGTATGCCCTGGTACAAGGGCTGGACCAAGGAGACCAAGGGTGGTGTCG
TCAAGGGAAAGACTCTCCTCGATGCCATTGATGCCATTGAGCCTCCTGTTCGTCCCTCCG
ACAAACCCCTTCGTCTTCCTCTCCAGGATGTCTACAAGATCGGTGGTATCGGAAC---AG
TGCCCGTCGGTCGTGTCGAGACTGG-----------------------------------
---------------------------------------------------------
>Bu. pseudospeciosus HKAS63513
-------------------GGG--AAGAGCTCAAATTTTGAATCTGGCAG-TC-CTT-GG
CT--GTCCGAGTTGTAATCTAGAGAAGTGTTTTCCGCGCTGGACC-GTGTATAAGTCTCC
TGGAAGGGAGCGTCATAGAGGGTGAGAATCCCGTCTTTGACACGGACT-ACC-AGTGCTA
TGTGATGCGCTCTCGACGAGTCGAGTTGTTTGGGAATGCAGCTCAAATTGGGTGGTAAAC
TCCATCTAAAGCTAAATACAGGCGAGAGACCGATAGCGAACAAGTACCGTGAGGGAAAGA
TGAAAAGAACTTTGGAAA-GAGAGTTAAACAGTACGTGAAATTGCTGAAAGGGAAACGCT
TGATGTCAGTCGCGTCGGCC-GGGGATCAACCTTGC-TTC-TCGCTCGGTGTATTTCCTG
GTCGACGGGTCAGCATCAGTTTCGGTCGCCGTACAAGGGCGAGGGGAACGTGGCACTCCT
----CGGAGTGTGT--TATAGCCTTTCGTCG-CATGCGGTGGT-CGGGACTGAGGAG--C
TCAGCACGGCTTC-GGCTT-GTGCTCAGG-ATGCTGGCATAATGGCCTTAAGCGACCCGT
CTTGAAA-CACGGACCAAGGAGTCTAACATGCCTGCGAGTGTTTGGGTGGTAAACCCGAG
CGCGTAATGAAAGTGAAAGTTGAGACCTCCGTCGTGGAGGGCATCGACGCCCGGACCTGA
GTCTTTGACGACGGATCTGCGGTAGAGCATGCATGTTGGGACCCGAAAGATGGTGAACTA
TGCC-TGAATAGGGTGAAGCCAGAGGAAACTCTGGTGGAGGCTCGTAGCGATTCTGACGT
GCAAATCGATCGTCGAATTTGGG?????????????????????????????????????
????????????????????????????????????????????????????????????
????????????????????????????????????????????????????????????
????????????????????????????????????????????????????????????
????????????????????????????????????????????????????????????
????????????????????????????????????????????????????????????
????????????????????????????????????????????????????????????
????????????????????????????????????????????????????????????
????????????????????????????????????????????????????????????
????????????????????????????????????????????????????????????
????????????????????????????????????????????????????????????
????????????????????????????????????????????????????????????
????????????????????????????????????????????????????????????
????????????????????????????????????????????????????--------
------------------------------------------------------------
-GGTTCATATTCTGCTCCCGTCATCGAATTCTTGGAAGAATGGGGTCTTGAATCACTGGA
AGAGAATGCACATTCGTCGACGCCATGCACAAAGGTTTTCGTAAATGGTGTCTGGATGGG
CGTGCATCGTGACCCCGCTAATCTTGTCAAGACGATCAAAAAACTTCGCCGAAAGGATGA
CATTAGTCCCGAAGTTTCTGTTGTCCGCGATATTCGTGAGAGGGAGCTCCGTCTCTACAC
TGATGCAGGGCGAGTTTGTCGACCGCTCTTCATTGTCGAAAACCAGCAGCTTGCCCTCCA
GAAGAAGCATATCAAATGGCTTAATCAGGGCTACCGCGATGATG---GCGAAGAGTTCAA
ATGGGAACAACTGGTGAAGACAGGGATAATTGAGTTATTGGATGCTGAGGAGGAGGAAAC
GGTGATGATCTCCATGACGCCGGAGGACTTGGAAAATTCCAGGTTACAATCTGCAGGCAT
CAACCCCCACGAGAATGATGGCGAGTTTGACCCTGCGGCGCGACTAAAGGCTGGAATCAA
TGCGCACACATGGACCCACTGTGAGATTCACCCTAGTATGATTCTTGGCGTCTGTGCCAG
TATCATTCCTTTCCCCGATCACAACCAAGTGCGT---ACTGCTTCGACGTGGATTG-ATA
TTGGCCTTACACTTCTAC-AGTCACCACGTAACACCTACCAATCC---------------
-----------------------------------------------------------C
GTGACTTTATCAAAAACATGATCACCGGTACCTCCCAGGCTGATTGCGCCATCCTCATTA
TTGCCGCTGGTACTGGTGAGTTCGAGGCTGGTATCTCCAAGGACGGTCAGACCCGCGAAC
ACGCTCTTCTGGCGTTCACCCTTGGCGTGCGCCAGCTCATCGTTGCTGTAAACAAGATGG
ACACGACCAAGGTGTGTTGTACATTCCCTTCAGGTGCAATGTGGTCTGATGTGTCCCCAA
TAGTGGAGCGAGGACCGCTTCAACGAAATTATCAAGGAAACCTCGACCTTCATTAAGAAG
GTCGGCTACAACCCCAAAGCCGTCGCTTTTGTGCCCATTTCCGGCTGGCATGGTGACAAC
ATGCTGGAGGAATCCCCCAAGTATGTATCATGTTGTCGAATTAACCTCTAGCATTCTCAA
AGCGCCGAAATAGTATGCCCTGGTACAAGGGCTGGACCAAGGAGACCAAGGGTGGTGTCG
TCAAGGGAAAGACTCTCCTCGATGCCATTGATGCCATTGAGCCTCCTGTTCGTCCCTCCG
ACAAACCCCTTCGTCTTCCTCTCCAGGATGTCTACAAGATCGGTGGTATCGGAAC---AG
TGCCCGTCGGTCGTGTTGAAACT-------------------------------------
---------------------------------------------------------
>Bu. pseudospeciosus HKAS63596	
-------------------GGG--AAGAGCTCAAATTTTGAATCTGGCAG-TC-CTT-GG
CT--GTCCGAGTTGTAATCTAGAGAAGTGTTTTCCGCGCTGGACC-GTGTATAAGTCTCC
TGGAAGGGAGCGTCATAGAGGGTGAGAATCCCGTCTTTGACACGGACT-ACC-AGTGCTA
TGTGATGCGCTCTCGACGAGTCGAGTTGTTTGGGAATGCAGCTCAAATTGGGTGGTAAAC
TCCATCTAAAGCTAAATACAGGCGAGAGACCGATAGCGAACAAGTACCGTGAGGGAAAGA
TGAAAAGAACTTTGGAAA-GAGAGTTAAACAGTACGTGAAATTGCTGAAAGGGAAACGCT
TGATGTCAGTCGCGTCGGCC-GGGGATCAACCTTGC-TTC-TCGCTCGGTGTATTTCCTG
GTCGACGGGTCAGCATCAGTTTCGGTCGCCGTACAAGGGCGAGGGGAACGTGGCACTCCT
----YGGAGTGTGT--TATAGCCTTTCGTCG-CATGCGGTGGT-CGGGACTGAGGAG--C
TCAGCACGGCTTC-GGCTT-GTGCTCAGG-ATGCTGGCATAATGGCCTTAAGCGACCCGT
CTTGAAA-CACGGACCAAGGAGTCTAACATGCCTGCGAGTGTTTGGGTGGTAAACCCGAG
CGCGTAATGAAAGTGAAAGTTGAGACCTCCGTCGTGGAGGGCATCGACGCCCGGACCTGA
GTCTTTGACGACGGATCTGCGGTAGAGCATGCATGTTGGGACCCGAAAGATGGTGAACTA
TGCC-TGAATAGGGTGAAGCCAGAGGAAACTCTGGTGGAGGCTCGTAGCGATTCTGACGT
GCAAATCGATCGTCGAATTTGGG?????????????????????????????????????
????????????????????????????????????????????????????????????
????????????????????????????????????????????????????????????
????????????????????????????????????????????????????????????
????????????????????????????????????????????????????????????
????????????????????????????????????????????????????????????
????????????????????????????????????????????????????????????
????????????????????????????????????????????????????????????
????????????????????????????????????????????????????????????
????????????????????????????????????????????????????????????
????????????????????????????????????????????????????????????
????????????????????????????????????????????????????????????
????????????????????????????????????????????????????????????
????????????????????????????????????????????????????--------
------------------------------------------------------------
-GGTTCATATTCTGCTCCCGTCATCGAATTCTTGGAAGAATGGGGTCTTGAATCACTGGA
AGAGAATGCACATTCGTCGACGCCATGCACAAAGGTTTTCGTAAATGGTGTCTGGATGGG
CGTGCATCGTGATCCCGCTAATCTTGTCAAGACGATCAAAAAACTTCGCCGAAAGGATGA
CATTAGTCCCGAAGTTTCTGTTGTCCGCGATATTCGTGAGAGGGAGCTCCGTCTCTACAC
TGATGCAGGGCGAGTTTGTCGACCGCTCTTCATTGTCGAAAACCAGCAGCTTGCCCTCCA
GAAGAAGCATATCAAATGGCTTAATCAGGGCTACCGCGATGATG---GCGAAGAGTTCAA
ATGGGAACAACTGGTGAAGACAGGGATAATTGAGTTATTGGATGCTGAGGAGGAGGAAAC
GGTGATGATCTCCATGACGCCGGAGGACTTGGAAAATTCCAGGTTACAATCTGCAGGCAT
CAACCCCCACGAGAATGATGGCGAGTTTGACCCTGCGGCGCGACTAAAGGCTGGAATCAA
TGCGCACACATGGACCCACTGTGAGATTCACCCTAGTATGATTCTTGGCGTCTGTGCCAG
TATCATTCCTTTCCCCGATCACAACCAAGTGCGT---ACTGCTTCGACGTGGATTG-ATA
TTGGCCTTACACTTCTAC-AGTCACCACGTAACACCTACCAATCCGCCATG---------
-----------------------------------------------------------C
GTGACTTTATCAAAAACATGATCACCGGTACCTCCCAGGCTGATTGCGCCATCCTCATTA
TTGCCGCTGGTACTGGTGAGTTCGAGGCTGGTATCTCCAAGGACGGTCAGACCCGCGAAC
ACGCTCTTCTGGCGTTCACCCTTGGCGTGCGCCAGCTCATCGTTGCTGTAAACAAGATGG
ACACGACCAAGGTGTGTTGTACATTCCCTTCAGGTGCAATGTGGTCTGATGTGTCCCCAA
TAGTGGAGCGAGGACCGCTTCAACGAAATTATCAAGGAAACCTCGACCTTCATTAAGAAG
GTCGGCTACAACCCCAAAGCCGTCGCTTTTGTGCCCATTTCCGGCTGGCATGGTGACAAC
ATGCTGGAGGAATCCCCCAAGTATGTATCATGTTGTCGAATTAACCTCTAGCATTCTCAA
AGCGCCGAAATAGTATGCCCTGGTACAAGGGCTGGACCAAGGAGACCAAGGGTGGTGTCG
TCAAGGGAAAGACTCTCCTCGATGCCATTGATGCCATTGAGCCTCCTGTTCGTCCCTCCG
ACAAACCCCTTCGTCTTCCTCTCCAGGATGTCTACAAGATCGGTGGTATCGGAAC---AG
TGCCCGTCGGTCGTGTTGAAACT-------------------------------------
---------------------------------------------------------
>Bu. pseudospeciosus FHMU1391
TAGTAACTGCGAGTGAAGCGGG--AAGAGCTCAAATTTTGAATCTGGCAG-TC-CTT-GG
CT--GTCCGAGTTGTAATCTAGAGAAGTGTTTTCCGCGCTGGACC-GTGTATAAGTCTCC
TGGAAGGGAGCGTCATAGAGGGTGAGAATCCCGTCTTTGACACGGACT-ACC-AGTGCTA
TGTGATGCGCTCTCGACGAGTCGAGTTGTTTGGGAATGCAGCTCAAATTGGGTGGTAAAC
TCCATCTAAAGCTAAATACAGGCGAGAGACCGATAGCGAACAAGTACCGTGAGGGAAAGA
TGAAAAGAACTTTGGAAA-GAGAGTTAAACAGTACGTGAAATTGCTGAAAGGGAAACGCT
TGATGTCAGTCGCGTCGGCC-GGGGATCAACCTTGC-TTC-TCGCTCGGTGTATTTCCTG
GTCGACGGGTCAGCATCAGTTTCGGTCGCCGTACAAGGGCGAGGGGAACGTGGCACTCCT
----CGGAGTGTGT--TATAGCCTTTCGTCG-CATGCGGTGGT-CGGGACTGAGGAG--C
TCAGCACGGCTTC-GGCTT-GTGCTCAGG-ATGCTGGCATAATGGCCTTAAGCGACCCGT
CTTGAAA-CACGGACCAAGGAGTCTAACATGCCTGCGAGTGTTTGGGTGGTAAACCCGAG
CGCGTAATGAAAGTGAAAGTTGAGACCTCCGTCGTGGAGGGCATCGACGCCCGGACCTGA
GTCTTTGACGACGGATCTGCGGTAGAGCATGCATGTTGGGACCCGAAAGATGGTGAACTA
TGCC-TGAATAGGGTGAAGCCAGAGGAAACTCTGGTGGAGGCTCGTAGCGATTCTGACGT
GCAAATCGATCGTCGAATTTGGGAGGCGGAATCATGGAGA-CTGTCGCTGGCC-CTC--C
CC------TGGG-----CATGTGCACGTCTTTCTTTTTTTGCCGACC--TTTTCTCTCAC
TCTC-ACACACC-TGTGCACCTGTTGTAGATCCTTGAAAGA--GGATC-TATGTTTTTT-
CAC-ATCACAC--CTGTCGCATGTCTATAGAATGTAT--G------GTC----------A
AT-----GA----TTT-----------GTATTAAA-TC-ATACAACTTTCAGCAACGGAT
CTCTTGGCTCTCGCATCGATGAAGAA-CGCAGCGAATTGCGATAAGTAATGTGAATTGCA
GATTTTCAGTGAATCATCGAATCTTTGAACGCACCTTGCGCTCCTTGGTATTCCGAGGAG
CATGCCTGTTTGAGTGTCATC-GAATTTATCAATCCA-AGT-TCTTGATTT---------
GAA-CTTG-GAT-TTGGA-CTT-GGGAGCTGCTGGCGGTG-AAA-AGCTGTCGGCTCTTC
TGAAACGCATTAGCAAA--GG-ATGGTG-CAGGTCTTT-G-ACGTGCA-CGGCCTTC-GA
CGTGATAATGATCGTCGTGGCT-GGA-GCG-TTCGG------------------------
------------------------------------------------------------
------------------------------------------------------------
----------------------------------------------------????????
????????????????????????????????????????????????????????????
????????????????????????????????????????????????????????????
????????????????????????????????????????????????????????????
????????????????????????????????????????????????????????????
????????????????????????????????????????????????????????????
????????????????????????????????????????????????????????????
????????????????????????????????????????????????????????????
????????????????????????????????????????????????????????????
????????????????????????????????????????????????????????????
????????????????????????????????????????????????????????????
????????????????????????????????????????????????????????????
????????????????????????????????????????????????????????????
????????????????????????????????????????????????????????????
???????????????????????????????????????????????-------------
------------------------------------------------------------
------------------------------------------------------------
------------------------------------------------------------
---------------------------------------TGTGGTCTGATGTGTCCCCAA
TAGTGGAGCGAGGACCGCTTCAACGAAATTATCAAGGAAACCTCGACCTTCATTAAGAAG
GTCGGCTACAACCCCAAAGCCGTCGCTTTTGTGCCCATTTCCGGCTGGCATGGTGACAAC
ATGCTGGAGGAATCCCCCAAGTATGTATCATGTTGTCGAATTAACCTCTAGCATTCTCAA
AGCGCCGAAATAGTATGCCCTGGTACAAGGGCTGGACCAAGGAGACCAAGGGTGGTGTCG
TCAAGGGAAAGACTCTCCTCGATGCCATTGATGCCATTGAGCCTCCTGTTCGTCCCTCCG
ACAAACCCCTTCGTCTTCCTCTCCAGGATGTCTACAAGATCGGTGGTATCGGAAC---AG
TGCCCGTCGGTCGTGTCGAGACTGGTACCATCAAGGCA----------------------
---------------------------------------------------------
>Bu. pseudoregius MG383A
????????????????????????????????????????????????????????????
????????????????????????????????????????????????????????????
????????????????????????????????????????????????????????????
????????????????????????????????????????????????????????????
????????????????????????????????????????????????????????????
????????????????????????????????????????????????????????????
????????????????????????????????????????????????????????????
????????????????????????????????????????????????????????????
????????????????????????????????????????????????????????????
????????????????????????????????????????????????????????????
????????????????????????????????????????????????????????????
????????????????????????????????????????????????????????????
????????????????????????????????????????????????????????????
????????????????????????????????????????????????????????????
???????????????????????-------------------------------------
------------------------------------------------------------
--A--ACACACC-TGTGCACCTGTTGTAGGTCCTCGGAAGA--GGATC-TATGTTTTTTT
CAC-ATCACACA-CCGTCGTATGTCTATAGAATGTAT-TGAAGACCGTCC-------GGG
AT-GG--GA-CRGTCGG-----ATAATGTTATAAA-TT-ATACAACTTTCAGCAACGGAT
CTCTTGGCTCTCGCATCGATGAAGAA-CGCAGCGAATTGCGATAAGTAATGTGAATTGCA
GATTTTCAGTGAATCATCGAATCTTTGAACGCACCTTGCGCTCCTTGGTATTCCGAGGAG
CATGCCTGTTTGAGTGTCATTTGAATTTCTCAAACCC-ATG-TCTTTTTTTC-------A
AGG-CATGAGCT--TGGA-AKT-KGGGGSTKSYRGCMAKK-RRR-AASCGTTGGSTTTYC
YKAAAAGCCWTWRSMAA--RGRACSGGGCCAA-TYYTTTG-RMSKKCC-CSGCCTTY-SR
WGKGRWWAWKRWYMWYSGGGGY-GGA-RSS-TTTGGA-CA----TGCAT--G-AAT-CCG
TCTGT-GCT--GCTTCTAA--TC-CT-----G-GGCTA--------G-CCTT-GGCTTTT
GGTCA-CTT--AGCTACTA---GTT-GGTCA-TGAGGCTGAC-GAA--CA--TTGAG-T-
GGGCTGT-------GAGCT-----AGGCT-GTGTCTCTAT-TC--GAAACTT????????
????????????????????????????????????????????????????????????
????????????????????????????????????????????????????????????
????????????????????????????????????????????????????????????
????????????????????????????????????????????????????????????
????????????????????????????????????????????????????????????
????????????????????????????????????????????????????????????
????????????????????????????????????????????????????????????
????????????????????????????????????????????????????????????
????????????????????????????????????????????????????????????
????????????????????????????????????????????????????????????
????????????????????????????????????????????????????????????
????????????????????????????????????????????????????????????
????????????????????????????????????????????????????????????
????????????????????????????????????????????????????????????
????????????????????????????????????????????????????????????
????????????????????????????????????????????????????????????
????????????????????????????????????????????????????????????
????????????????????????????????????????????????????????????
????????????????????????????????????????????????????????????
????????????????????????????????????????????????????????????
????????????????????????????????????????????????????????????
????????????????????????????????????????????????????????????
????????????????????????????????????????????????????????????
????????????????????????????????????????????????????????????
????????????????????????????????????????????????????????????
?????????????????????????????????????????????????????????
>Bu. pulchriceps DS4514
TAGTAACTGCGAGTGAAGCGGG--AAGAGCTCAAATTTTGAATCTGGCAG-TC-CTT-GG
CT--GTCCGAGTTGTAATCTAGAGAAGTGTTTTCCGCGCTGGTCC-GTGTATAAGTCTCC
TGGAAGGGAGCGTCATAGAGGGTGAGAATCCCGTCTTTGACATGGACT-ACC-AGTGCTA
TGTGATGCGCTCTCGACGAGTCGAGTTGTTTGGGAATGCAGCTCAAAATGGGTGGTAAAC
TCCATCTAAAGCTAAATACAGGCGAGAGACCGATAGCGAACAAGTACCGTGAGGGAAAGA
TGAAAAGAACTTTGGAAA-GAGAGTTAAACAGTACGTGAAATTGCTGAAAGGGAAACGCT
TGATGTCAGTCGCGTTGGCT-GGGGATCAACCTTGC-TTC-TCGCTGGGTGTACTTCCCG
GTCGACGGGTCAGCATCAGTTTCAGTCATCGTACAAGGGCGAGGGGAACGTGGCACTCTC
----CGGAGTGTGT--TATAGCCTTTCGTCA-TATGCGGTGGT-CGGGACTGAGGAG--C
TCAGCACGGCTTC-AGCTT-GTGCTCAGG-ATGCTGGCATAATGGCCTTAAGCGACCCGT
CTTGAAA-CACGGACCAAGGAGTCTAACATGCCTGCGAGTGTTTGGGTGGTAAACCCGAG
TGCGTAATGAAAGTGAAAGTTGAGACCTCTGTCATGGAGGGCATCGACGCCCGGACCTGA
GTCTTTGACGACGGATCTGTGGTAGAGCATGTATGTTGGGACCCGAAAGATGGTGAACTA
TGCC-TGAATAGGGTGAAGCCAGAGGAAACTCTGGTGGAGGCTCGTAGCGATTCTGACGT
GCAAATCGATCGTCGAATTTGGG?????????????????????????????????????
????????????????????????????????????????????????????????????
????????????????????????????????????????????????????????????
????????????????????????????????????????????????????????????
????????????????????????????????????????????????????????????
????????????????????????????????????????????????????????????
????????????????????????????????????????????????????????????
????????????????????????????????????????????????????????????
????????????????????????????????????????????????????????????
????????????????????????????????????????????????????????????
????????????????????????????????????????????????????????????
????????????????????????????????????????????????????????????
????????????????????????????????????????????????????????????
????????????????????????????????????????????????????????????
????????????????????????????????????????????????????????????
????????????????????????????????????????????????????????????
????????????????????????????????????????????????????????????
????????????????????????????????????????????????????????????
????????????????????????????????????????????????????????????
????????????????????????????????????????????????????????????
????????????????????????????????????????????????????????????
????????????????????????????????????????????????????????????
????????????????????????????????????????????????????????????
????????????????????????????????????????????????????????????
????????????????????????????????????????????????????????????
????????????????????????????????????????????????????????????
????????????????????????????????????????????????????????????
???????????????????????????????????????????????---CCCGGCCATC
GTGATTTTATCAAAAACATGATCACCGGTACCTCCCAGGCTGACTGCGCCGTCCTCATTA
TCGCGGGTGGTACTGGTGAGTTCGAGGCTGGTATCTCCAAGGACGGTCAGACCCGTGAAC
ACGCTCTTCTGGCGTTCACGCTCGGCGTGCGTCAGCTCATCGTTGCTGTAAACAAGATGG
ACACGACCAAGGTGTGTTGTAAAATCTCCTCAGATG-AATGTGGTTTGATGTGTCGCCAA
TAGTGGAGTGAGGACCGCTTCAACGAAATTATCAAGGAAACCTCGACCTTCATTAAGAAG
GTCGGTTACAACCCCAAAGCCGTCGCTTTCGTGCCCATTTCCGGCTGGCATGGTGACAAC
ATGCTGGAGGAGTCCCCCAAGTAAGCATTACGTTACCAGATCGATCTCTAGCATTCTCAA
AGCGCCGAAATAGTATGCCCTGGTACAAGGGCTGGACTAAGGAGACCAAGGGTGGTGTTG
TCAAGGGAAAGACCCTCCTTGATGCCATCGATGCCATCGAGCCTCCTGTTCGTCCCTCCG
ACAAACCCCTTCGTCTTCCTCTCCAGGATGTCTACAAGATCGGTGGTATCGGAAC---AG
TGCCCGTCGGTCGTGTTGAAACTGGTATTATCAAGGCTGGCATGGTCGTTACTTTCGCAC
CTTCAAACGTGACTACTGAAGTCAAGTCGGTTGAAATGCACCACGAGCAGCTTGTTG
>Bu. pulchriceps CHAPMAN0945
TAGTAACTGCGAGTGAAGCGGG--AAGAGCTCAAATTTTGAATCTGGCAG-TC-CTT-GG
CT--GTCCGAGTTGTAATCTAGAGAAGTGTTTTCCGCGCTGGTCC-GTGTATAAGTCTCC
TGGAAGGGAGCGTCGTAGAGGGTGAGAATCCCGTCTTTGACATGGACT-ACC-AGTGCTA
TGTGATGCGCTCTCGACGAGTCGAGTTGTTTGGGAATGCAGCTCAAAATGGGTGGTAAAC
TCCATCTAAAGCTAAATACAGGCGAGAGACCGATAGCGAACAAGTACCGTGAGGGAAAGA
TGAAAAGAACTTTGGAAA-GAGAGTTAAACAGTACGTGAAATTGCTGAAAGGGAAACGCT
TGATGTCAGTCGCGTTGGCT-GGGGATCAACCTTGC-TTC-TCGCTGGGTGTACTTCCCG
GTCGACGGGTCAGCATCAGTTTCAGTCATCGTACAAGGGCGAGGGGAACGTGGCACTCTC
----CGGAGTGTGT--TATAGCCTTTCGTCA-TATGCGGTGGT-CGGGACTGAGGAG--C
TCAGCACGGCTTC-AGCTT-GTGCTCAGG-ATGCTGGCATAATGGCCTTAAGCGACCCGT
CTTGAAA-CACGGACCAAGGAGTCTAACATGCCTGCGAGTGTTTGGGTGGTAAACCCGAG
TGCGTAATGAAAGTGAAAGTTGAGACCTCTGTCATGGAGGGCATCGACGCCCGGACCTGA
GTCTTTGACGACGGATCTGCGGTAGAGCATGTATGTTGGGACCCGAAAGATGGTGAACTA
TGCC-TGAATAGGGTGAAGCCAGAGGAAACTCTGGTGGAGGCTCGTAGCGATTCTGACGT
GCAAATCGATCGTCGAATTTGGGAGACCGAGAGGTGGAGA-CTGTTGCTGGCC-CTC---
CC------TGGGG----CATGTGCACGTCTTCCTTTT--CGTCGACC---TTTCTCACAC
ACA--ACACACC-TGTGCACCTGTTGTAGGTCCTCGAAAGA--GGATC-TATGTTTTT--
CAC-ATCACACA-TCATCGTATGTCTATAGAATGTAT-TGAAGACTGTCT---------G
AT-----GA-TGGTCG------ATAA-----TAAA-TT-ATACAACTTTCAGCAACGGAT
CTCTTGGCTCTCGCATCGATGAAGAA-CGCAGCGAATTGCGATAAGTAATGTGAATTGCA
GATTTTCAGTGAATCATCGAATCTTTGAACGCACCTTGCGCTCCTTGGTATTCCGAGGAG
CATGCCTGTTTGAGTGTCATTTGAATTTCTCAAACCC-ATG-TCTTTTTTTTTTAATATA
GGG-CATGGGCT-TTGGA-GTTTGGGGGCTGCTGGTGGCA-AAA-AGCTGTCAGCTCTCC
TGAAATGCATTAGCAAA--GG-ACGG---CGAGTCTTT-G-ACGTGCA-CGGCCTTC-GA
CGTGATAATGATCGTCGTGGCT-GGA-GCG--TCAGA-CA----TGCAT--G-AAT-C-G
TCTGT-GCT--GCTTCTAA--TCTCCC---TA-GGCTA--------G-CCTT-GGGTT--
GGTCA-CTT--AGCTACTA---GTC-GGTCA-TGAGGCTGAT-GAA--CG--TTGAG-T-
GGGCCA---------AGCT-----AGGCTAATGTCTCTAT-TC--GAAACTT????????
????????????????????????????????????????????????????????????
????????????????????????????????????????????????????????????
????????????????????????????????????????????????????????????
????????????????????????????????????????????????????????????
????????????????????????????????????????????????????????????
????????????????????????????????????????????????????????????
????????????????????????????????????????????????????????????
????????????????????????????????????????????????????????????
????????????????????????????????????????????????????????????
????????????????????????????????????????????????????????????
????????????????????????????????????????????????????????????
????????????????????????????????????????????????????????????
????????????????????????????????????????????????????????????
???????????????????????????????????????????????-------------
------------------------------------------------------------
------------------------------------------------------------
-------------------GCTCGGCGTGCGTCAGCTCATCGTTGCTGTAAACAAGATGG
ACACGACCAAGGTGTGTTGTAAAATCTCCTCAGATG-AATGTGGTTTGATGTGTCGCCAA
TAGTGGAGTGAGGACCGCTTCAACGAAATTATCAAGGAAACCTCGACCTTCATTAAGAAG
GTCGGTTACAACCCCAAAGCCGTCGCTTTCGTGCCCATTTCCGGCTGGCATGGTGACAAC
ATGCTGGAGGAGTCCCCGTAGTAAGCATTACGTTACCAGATCGATCTCTAGCATTCTCAA
AGCGCCGAAGTAGTATGCCCTGGTACAAGGGCTGGACTAAGGAGACCAAGGGTGGTGTTG
TCAAGGGAAAGACCCTCCTTGATGCCATCGATGCCATCGAGCCTCCTGTTCGTCCCTCCG
ACAAACCCCTTCGTCTTCCTCTCCAGGATGTCTACAAGATCGGTGGTATCGGAAC---AG
TGCCCGTCGGTCGTGTTGAAACTGGTATTATCAAGGCTGGCATGGTCGTTACTTTCGCAC
CTTCAAACGTGACTACTGAAGTCAAGTCGGTTGAAATGCACCAC-------------
>Bu. querciregius ARORA11100
????????????????????????????????????????????????????????????
????????????????????????????????????????????????????????????
????????????????????????????????????????????????????????????
????????????????????????????????????????????????????????????
????????????????????????????????????????????????????????????
????????????????????????????????????????????????????????????
????????????????????????????????????????????????????????????
????????????????????????????????????????????????????????????
????????????????????????????????????????????????????????????
????????????????????????????????????????????????????????????
????????????????????????????????????????????????????????????
????????????????????????????????????????????????????????????
????????????????????????????????????????????????????????????
????????????????????????????????????????????????????????????
???????????????????????---------AGTGAAGA-CTGTCGCTGGCC-CCACCT
ATG---TCTGGGG----CATGTGCACGTCTTYCTTTT--TGTTGACC---TTTCTCACAC
ACA--ACACACC-TGTGCACCTATTGTAGGTCCTYGGAAGA--GGATC-TATGTTTTT--
CAC-ATCACACA-CCGTCGTATGTCTATAGAATGTAT-TGAAAACTGTC--------CAG
GT-----GA-CGGTTG------ATAA--TAATAAA-TC-ATACAACTTTCAGCAACGGAT
CTCTTGGCTCTCGCATCGATGAAGAA-CGCAGCGAATTGCGATAAGTAATGTGAATTGCA
GATTTTCAGTGAATCATCGAATCTTTGAACGCACCTTGCGCTCCTTGGTATTCCGAGGAG
CATGCCTGTTTGAGTGTCATT-GAATTTATCAAATCC-ATG-TCTTTTT----------A
AGG-CATGAGCT-TTGGA-GTT-GGGGGCTGCTGGTGGCG-AAA-AGCTGTCAGCTCTCC
TGAAATGCATTAGCAAAA-GG-ATGG-G-CGAGTCATT-G-ACGTGCA-CGGCCTTTTGA
CGTGATAATGATCGTCGTGGCT-GGA-ACG--TYCGA-CC----TGCCT--G-AAT-CCC
TYYGG-GSY--GSTTYYWA--TC-CC----TA-GGCTA--------G-CCTT-GGCTT--
GGTCAACTT--AGCTACTA---GTC-GGTCA-TGAGGCTGAT-GAA--CG--YTGAG-C-
AGGCTG---------AGCT-----ATGCTTTTGTCTCTAT-TC--GAAACTT????????
????????????????????????????????????????????????????????????
????????????????????????????????????????????????????????????
????????????????????????????????????????????????????????????
????????????????????????????????????????????????????????????
????????????????????????????????????????????????????????????
????????????????????????????????????????????????????????????
????????????????????????????????????????????????????????????
????????????????????????????????????????????????????????????
????????????????????????????????????????????????????????????
????????????????????????????????????????????????????????????
????????????????????????????????????????????????????????????
????????????????????????????????????????????????????????????
????????????????????????????????????????????????????????????
????????????????????????????????????????????????????????????
????????????????????????????????????????????????????????????
????????????????????????????????????????????????????????????
????????????????????????????????????????????????????????????
????????????????????????????????????????????????????????????
????????????????????????????????????????????????????????????
????????????????????????????????????????????????????????????
????????????????????????????????????????????????????????????
????????????????????????????????????????????????????????????
????????????????????????????????????????????????????????????
????????????????????????????????????????????????????????????
????????????????????????????????????????????????????????????
?????????????????????????????????????????????????????????
>Bu. regius MB000287	
TAGTAACTGCGAGTGAAGCGGG--AAGAGCTCAAATTTTGAATCTGGCAG-TC-CTC-GG
CT--GTCCGAGTTGTAATCTAGAGAAGTGTTTTCCGCGCTGGACC-GTGTATAAGTCTCC
TGGAAGGGAGCGTCGTAGAGGGTGAGAATCCCGTCTTTGACACGGACT-ACC-AGTGCTA
TGTGATGCGCTCTCGACGAGTCGAGTTGTTTGGGAATGCAGCTCAAAACGGGTGGTAAAC
TCCATCTAAAGCTAAATACAGGCGAGAGACCGATAGCGAACAAGTACCGTGAGGGAAAGA
TGAAAAGAACTTTGGAAA-GAGAGTTAAACAGTACGTGAAATTGCTGAAAGGGAAACGCT
TGATGTCAGTCGCGTTGGCT-GGGGATCAACCTTGC-TTC-TCGCTGGGTGTACTTCCCG
GTCGACGGGTCAGCATCAGTTTCAGTCACCGTACAAGGGTGAGAGGAACGTGGCACTCCT
----CGGAGTGTGT--TATAGCCTTTCGTCG-TATGCGGTGGTTCGGGATGGAGGTG--T
TCACCACGGCTTCTTGCTT-GTGCTCAGG-ATGCTGGCATAATGGCCTTAAGCGACCCGT
CTTGAAA-CACGGACCAAGGAGTCTAACATGCCTGCGAGTGTTTGGGTGGTAAACCCGAG
CGCGTAATGAAAGTGAAAGTTGAGACCTCTGTCGTGGAGGGCATCGACGCCCGGACCTGA
GTCTTTGACGACGGATCTGCGGTAGAGCATGTATGTTGGGACCCGAAAGATGGTGAACTA
TGCC-TGAATAGGGTGAAGCCA--------------------------------------
------------------------GACG-AGGAGTGAAGA-CTGTCGCTGGCC-CC---A
CCT--TTCTGGGG----CATGTGCACGTCTCCCTTTT--CGTTGACC---CTTCTCATAC
ACA--ACACACC-TGTGCACCTATTGTAGGTCCTCGGAAGA--GGATC-TATGTTTTT--
CAC-ATCACACA-CTGTCGTATGTCTATAGAATGTAT-TGAAGACCGTCG-------CAG
-TGCG-TGA-CGGTCG------ATAA--TAATAAA-TC-ATACAACTTTCAGCAACGGAT
CTCTTGGCTCTCGCATCGATGAAGAA-CGCAGCGAATTGCGATAAGTAATGTGAATTGCA
GATTTTCAGTGAATCATCGAATCTTTGAACGCACCTTGCGCTCCTTGGTATTCCGAGGAG
CATGCCTGTTTGAGTGTCATT-GAATTTCTCAAACTC-ATG-TCTTTTTT-A--------
GGG-CATGAGCTTTTGGA-GTT-GGGGGCTGCTGGCGGTG-AAA-AGCTGTCGGCTCTCC
TGAAATACATTAGCAAATAGG-ACGG-G-CAAGTCTTT-G-ACGTGCA-CGGCCTTC-GA
CGTGATAATGATCGTCGTGGCT-GGA-GCG--TCGGA-CA----TGCAT--G-AAT-CTG
TCTGT-GCT--GCTTCTAA--TCCCCCC--TA-GGCTA--------G-CCTT-GGCTT--
GGTCA-CTTT-AGCTACTA---GTC-GGTCAATCAGGCTGAT-GAA--CG--TTGGG-C-
GGGCTG---------AGCT-----AGGCTTT-GTCTCTAT-TC--GAAACT-????????
????????????????????????????????????????????????????????????
????????????????????????????????????????????????????????????
????????????????????????????????????????????????????????????
????????????????????????????????????????????????????????????
????????????????????????????????????????????????????????????
????????????????????????????????????????????????????????????
????????????????????????????????????????????????????????????
????????????????????????????????????????????????????????????
????????????????????????????????????????????????????????????
????????????????????????????????????????????????????????????
????????????????????????????????????????????????????????????
????????????????????????????????????????????????????????????
????????????????????????????????????????????????????????????
???????????????????????????????????????????????-------------
------------------------------------------------------------
------------------------------------------------------------
-------------------GCTTGGTGTGCGTCAGCTCATCGTTGCTGTAAACAAGATGG
ACACGACCAAGGTGTGTTGTACATTCTCCTCAGATC-AATGTGGTTTGATGTGTCACCGA
TAGTGGAGTGAGGACCGCTTCAACGAAATTATCAAGGAAACCTCGACCTTCATTAAGAAG
GTCGGCTACAACCCCAAGGCCGTCGCTTTTGTGCCCATTTCCGGCTGGCATGGTGACAAC
ATGCTGGAGGAGTCCCCGTAGTAAGCATTATGTTATCAGATCGATCTCTAGCATTCTCAA
AGTGCCGAAGTAGTATGCCCTGGTACAAGGGCTGGACCAAGGAGACCAAGGGTGGCGTTG
TCAAGGGAAAGACCCTCCTCGATGCCATCGATGCCATCGAGCCTCCTGTTCGTCCCTCCG
ACAAACCCCTTCGTCTTCCTCTCCAGGACGTCTACAAGATCGGTGGTATCGGAAC---AG
TGCCCGTCGGTCGTGTTGAAACTGGTATTATCAAGGCTGGCATGGTCGTTACATTCGCAC
CTTCAAATGTGACTACTGAAGTCAAGTCGGTTGAAATGCACCACGAGCAGC------
>Bu. regius MG408a
------------------------------------------------------------
-------------------------------TTCCGCGCTGGCCCCGTGTATAAGTCTCC
TGGAAGGSAGCGTCGTAGAGGGTGAGAATCCCGTCTTTGACACGGACT-ACC-AGTGCTA
TGTGATGCGCTCTCGACGAGTCGAGTTGTTTGGGAATGCAGCTCAAAACGGGTGGTAAAC
TCCATCTAAAGCTAAATACAGGCGAGAGACCGATAGCGAACAAGTACCGTGAGGGAAAGA
TGAAAAGAACTTTGGAAA-GAGAGTTAAACAGTACGTGAAATTGCTGAAAGGGAAACGCT
TGATGTCAGTCGCGTTGGCT-GGGGATCAACCTTGC-TTC-TCGCTGGGTGTACTTCCCG
GTCGACGGGTCAGCATCAGTTTCAGTCACCGTACAAGGGTGAGAGGAACGTGGCACTCCT
----CGGAGTGTGT--TATAGCCTTTCCTCG-TATGCGGTGGT-CGGGACTGAGGTG--C
TCAGCACGGCTTCTTGCTT-GTGCTCAGG-ATGCTGGCATAATGGCCTTAAGCGACCCGT
CTGGAAAACACGGACCAT------------------------------------------
------------------------------------------------------------
------------------------------------------------------------
------------------------------------------------------------
------------------------------GGAGTGAAGA-CTGTCGCTGGCC-CC---A
CCT--TTCTGGGG----CATGTGCACGTCTCCCTTTT--CGTTGACC---CTTCTCATAC
ACA--ACACACC-TGTGCACCTATTGTAGGTCCTCGGAAGA--GGATC-TATGTTTTT--
CAC-ATCACACA-CTGTCGTATGTCTATAGAATGTAT-TGAAGACCGTCG-------CAG
-TGCG-TGA-CGGTCG------ATAA--TAATAAA-TC-ATACAACTTTCAGCAACGGAT
CTCTTGGCTCTCGCATCGATGAAGAA-CGCAGCGAATTGCGATAAGTAATGTGAATTGCA
GATTTTCAGTGAATCATCGAATCTTTGAACGCACCTTGCGCTCCTTGGTATTCCGAGGAG
CATGCCTGTTTGAGTGTCATT-GAATTTCTCAAACTC-ATG-TCTTTTTT-A--------
GGG-CATGAGCTTTTGGA-GTT-GGGGGCTGCTGGCGGTG-AAA-AGCTGTCGGCTCTCC
TGAAATACATTAGCAAATAGG-ACGG-G-CAAGTCTTT-G-ACGTGCA-CGGCCTTC-GA
CGTGATAATGATCGTCGTGGCT-GGA-GCG--TCGGA-CA----TGCAT--G-AAT-CTG
TCTGT-GCT--GCTTCTAA--TCCCCCC--TA-GGCTA--------G-CCTT-GGCTT--
GGTCA-CTTT-AGCTACTA---GTC-GGTCAATCAGGCTGAT-GAA--CG--TTGGG-C-
GGGCTG---------AGCT-----AGGCTTT-GTCTCTAT-TC--GAAACTT????????
????????????????????????????????????????????????????????????
????????????????????????????????????????????????????????????
????????????????????????????????????????????????????????????
????????????????????????????????????????????????????????????
????????????????????????????????????????????????????????????
????????????????????????????????????????????????????????????
????????????????????????????????????????????????????????????
????????????????????????????????????????????????????????????
????????????????????????????????????????????????????????????
????????????????????????????????????????????????????????????
????????????????????????????????????????????????????????????
????????????????????????????????????????????????????????????
????????????????????????????????????????????????????????????
????????????????????????????????????????????????????????????
????????????????????????????????????????????????????????????
????????????????????????????????????????????????????????????
????????????????????????????????????????????????????????????
????????????????????????????????????????????????????????????
????????????????????????????????????????????????????????????
????????????????????????????????????????????????????????????
????????????????????????????????????????????????????????????
????????????????????????????????????????????????????????????
????????????????????????????????????????????????????????????
????????????????????????????????????????????????????????????
????????????????????????????????????????????????????????????
?????????????????????????????????????????????????????????
>Bu. regius PRM923465
TAGTAACTGCGAGTGAAGCGGG--AAGAGCTCAAATTTTGAATCTGGCAG-TC-CTT-GG
CT--GTCCGAGTTGTAATCTAGAGAAGTGTTTTCCGCGCTGGACC-GTGTATAAGTCTCC
TGGAAGGGAGCGTCGTAGAGGGTGAGAATCCCGTCTTTGACACGGACT-ACC-AGTGCTA
TGTGATGCGCTCTCGACGAGTCGAGTTGTTTGGGAATGCAGCTCAAAACGGGTGGTAAAC
TCCATCTAAAGCTAAATACAGGCGAGAGACCGATAGCGAACAAGTACCGTGAGGGAAAGA
TGAAAAGAACTTTGGAAA-GAGAGTTAAACAGTACGTGAAATTGCTGAAAGGGAAACGCT
TGATGTCAGTCGCGTTGGCT-GGGGATCAACCTTGC-TTC-TCGCTGGGTGTACTTCCCG
GTCGACGGGTCAGCATCAGTTTCAGTCACCGTACAAGGGTGAGAGGAACGTGGCACTCCT
----CGGAGTGTGT--TATAGCCTTTCGTCG-TATGCGGTGGT-CGGGACTGAGGTG--C
TCAGCACGGCTTCTTGCTT-GTGCTTAGG-ATGCTGGCATAATGGCCTTAAGCGACCCGT
CTTGAAA-CACGG-----------------------------------------------
------------------------------------------------------------
------------------------------------------------------------
------------------------------------------------------------
------------------------------------------------------------
------------------------------------------------------------
----------------------------------------A--GGATC-TATGTTTTT--
CAC-ATCACACA-CTGTCGTATGTCTATAGAATGTAT-TGAAGACCGTCG-------CAG
-TGCG-TGA-CGGTCG------ATAA--TAATAAA-TC-ATACAACTTTCAGCAACGGAT
CTCTTGGCTCTCGCATCGATGAAGAA-CGCAGCGAATTGCGATAAGTAATGTGAATTGCA
GATTTTCAGTGAATCATCGAATCTTTGAACGCACCTTGCGCTCCTTGGTATTCCGAGGAG
CATGCCTGTTTGAGTGTCATT-GAATTTCTCAAACTC-ATG-TCTTTTTT-A--------
GGG-CATGAGCTTTTGGA-GTT-GGGGGCTGCTGGCGGTG-AAA-AGCTGTCGGCTCTCC
TGAAATACATTAGCAAATAGG-ACGG-G-CAAGTCTTT-G-ACGTGCA-CGGCCTTC-GA
CGTGATAATGATCGTCGTGGCT-GGA-GCG--TCGGA-CA----TGCAT--G-AAT-CTG
TCTGT-GCT--GCTTCTAA--TCCCCCC--TA-GGCTA--------G-CCTT-GGCTT--
GGTCA-CTTT-AGCTACTA---GTC-GGTCAATCAGGCTGAT-GAA--CG--TTGGG-C-
GGGCTG---------AGCT-----AGGCTTT---------------------????????
????????????????????????????????????????????????????????????
????????????????????????????????????????????????????????????
????????????????????????????????????????????????????????????
????????????????????????????????????????????????????????????
????????????????????????????????????????????????????????????
????????????????????????????????????????????????????????????
????????????????????????????????????????????????????????????
????????????????????????????????????????????????????????????
????????????????????????????????????????????????????????????
????????????????????????????????????????????????????????????
????????????????????????????????????????????????????????????
????????????????????????????????????????????????????????????
????????????????????????????????????????????????????????????
????????????????????????????????????????????????????????????
????????????????????????????????????????????????????????????
????????????????????????????????????????????????????????????
????????????????????????????????????????????????????????????
????????????????????????????????????????????????????????????
????????????????????????????????????????????????????????????
????????????????????????????????????????????????????????????
????????????????????????????????????????????????????????????
????????????????????????????????????????????????????????????
????????????????????????????????????????????????????????????
????????????????????????????????????????????????????????????
????????????????????????????????????????????????????????????
?????????????????????????????????????????????????????????
>Bu. roseoflavus ARORA11054
TAGTAACTGCGAGTGAAGCGGG--AAGAGCTCAAATTTTGAATCTGGCAG-TCTCTT-GG
CT--GTCCGAGTTGTAATCTAGAGAAGTGTTTTCCGCGCTGGACC-GTGTATAAGTCTCC
TGGAAGGGAGCGTCGTAGAGGGTGAGAATCCCGTCTTTGACACGGACT-ACC-AGTGCTA
TGTGATGCGCTCTCGACGAGTCGAGTTGTTTGGGAATGCAGCTCAAAATGGGTGGTAAAC
TCCATCTAAAGCTAAATACAGGCGAGAGACCGATAGCGAACAAGTACCGTGAGGGAAAGA
TGAAAAGAACTTTGGAAA-GAGAGTTAAACAGTACGTGAAATTGCTGAAAGGGAAACGCT
TGATGTCAGTCGCGTTGGCT-GGGGATCAACCTTGC-TTC-TCGCTGGGTGTACTTCCCG
GTCGACGGGTCAGCATCAGTTTCGGTCGCCGTACAAGGGCGAGGGGAACGTGGCACTCTT
----CGGAGTGTGT--TATAGCCTTTCGTCG-TATGCGGTGGT-CGGGACTGAGGAG--C
TCAGCACGGCTTTTTGCTT-GTGCTCAGG-ATGCTGGCATAATGGCCTTAAGCGACCCGT
CT----------------------------------------------------------
------------------------------------------------------------
------------------------------------------------------------
------------------------------------------------------------
------------------------------------------------------------
-----------------CATGTGCACGTCTTCCTTTT--CGTCGACCCCC-TTCTCACAC
ACAACACACACC-TGTGCACCTGTTGTAGGTCCTCGGAAGA--GGATC-TATGTTTTT--
CAC-ATCACACA-CCATCGTATGTCTATAGAATGTAT-TGAAGACCGTCC-------GGG
AT--G--GA-TGGTCA------ATAA--TATTAAA-TC-ATACAACTTTCAGCAACGGAT
CTCTTGGCTCTCGCATCGATGAAGAA-CGCAGCGAATTGCGATAAGTAATGTGAATTGCA
GATTTTCAGTGAATCATCGAATCTTTGAACGCACCTTGCGCTCCTTGGTATTCCGAGGAG
CATGCCTGTTTGAGTGTCATTTGAATTTCTCAAACCCCATG-TCTTTTT-TA--------
GAG-CATGAGCT-TTGGA-GTT-GGGGGCTGCTGGCGGCG-AAA-AGCCGTCGGCTCTCC
TGAAATGCATTAGCAAA--GG-ACGGGG-CAAGTCTTT-G-ACGTGCA-TGGCCTTC-GA
CGTGATAATGATCGTCGTGGCTAGGA-GCG--TCGGA-CA----TGCAT--G-AAT-CTG
TCTGT-GCT--GCTTCTAA--TC-CCC---TA-GGCTA--------G-CCTC-GGCTT--
GGTCA-C-----------------------------------------------------
----------------------------------------------------????????
????????????????????????????????????????????????????????????
????????????????????????????????????????????????????????????
????????????????????????????????????????????????????????????
????????????????????????????????????????????????????????????
????????????????????????????????????????????????????????????
????????????????????????????????????????????????????????????
????????????????????????????????????????????????????????????
????????????????????????????????????????????????????????????
????????????????????????????????????????????????????????????
????????????????????????????????????????????????????????????
????????????????????????????????????????????????????????????
????????????????????????????????????????????????????????????
????????????????????????????????????????????????????????????
????????????????????????????????????????????????????????????
????????????????????????????????????????????????????????????
????????????????????????????????????????????????????????????
????????????????????????????????????????????????????????????
????????????????????????????????????????????????????????????
????????????????????????????????????????????????????????????
????????????????????????????????????????????????????????????
????????????????????????????????????????????????????????????
????????????????????????????????????????????????????????????
????????????????????????????????????????????????????????????
????????????????????????????????????????????????????????????
????????????????????????????????????????????????????????????
?????????????????????????????????????????????????????????
>Bu. roseoflavus HKAS63593
TAGTAACTGCGAGTGAAGCGGG--AAGAGCTCAAATTTTGAATCTGGCAG-TCTCTT-GG
CT--GTCCGAGTTGTAATCTAGAGAAGTGTTTTCCGCGCTGGACC-GTGTATAAGTCTCC
TGGAAGGGAGCGTCGTAGAGGGTGAGAATCCCGTCTTTGACACGGACT-ACC-AGTGCTA
TGTGATGCGCTCTCGACGAGTCGAGTTGTTTGGGAATGCAGCTCAAAATGGGTGGTAAAC
TCCATCTAAAGCTAAATACAGGCGAGAGACCGATAGCGAACAAGTACCGTGAGGGAAAGA
TGAAAAGAACTTTGGAAA-GAGAGTTAAACAGTACGTGAAATTGCTGAAAGGGAAACGCT
TGATGTCAGTCGCGTTGGCT-GGGGATCAACCTTGC-TTC-TCGCTGGGTGTACTTCCCG
GTCGACGGGTCAGCATCAGTTTCGGTCGCTGTACAAGGGCGAGGGGAACGTGGCACTCTT
----CGGAGTGTGT--TATAGCCTTTCGTCG-TATGCGGTGGT-CGGGACTGAGGAG--C
TCAGCACGGCTTTTTGCTT-GTGCTCAGG-ATGCTGGCATAATGGCCTTAAGCGACCCGT
CTTGAAA-CACGGACCAAGGAGTCTAACATGCCTGCGAGTGTTTGGGTGGTAAACCCGAG
CGCGTAATGAAAGTGAAAGTTGAGACCTCTGTCGTGGAGGGCATCGACGCCCGGACCTGA
GTCTTTGACGACGGATCTGCGGTAGAGCATGTATGTTGGGACCCGAAAGATGGTGAACTA
TGCC-TGAATAGGGTGAAGCCAGAGGAAACTCTGGTGGAGGCTCGTAGCGATTCTGACGT
GCAAATCGATCGTCGAATTTGGGAGATGGAGGAGTGAAGA-CTGTCGCTGGCC-CCCATC
TCT--GGGTGGGG----CATGTGCACGTCTTCCTTTT--CGTCGACCCCCTTTCTCACAC
ACAACACACACC-TGTGCACCTGTTGTAGGTCCTCGGAAGA--GGATC-TATGTTTTT--
CAC-ATCACACA-CCATCGTATGTCTATAGAATGTAT-TGAAGACCGTCC-------GGG
AT--G--GA-TGGTCA------ATAA--TATTAAA-TC-ATACAACTTTCAGCAACGGAT
CTCTTGGCTCTCGCATCGATGAAGAA-CGCAGCGAATTGCGATAAGTAATGTGAATTGCA
GATTTTCAGTGAATCATCGAATCTTTGAACGCACCTTGCGCTCCTTGGTATTCCGAGGAG
CATGCCTGTTTGAGTGTCATTTGAATTTCTCAAACCCCATG-TCTTTTT-TA--------
GAG-CATGAGCT-TTGGA-GTT-GGGGGCTGCTGGCGGCG-AAA-AGCCGTCGGCTCTCC
TGAAATGCATTAGCAAA--GG-ACGGGG-CAAGTCTTT-G-ACGTGCA-TGGCCTTC-GA
CGTGATAATGATCGTCGTGGCTAGGA-GCG--TCGGA-CA----TGCAT--G-AAT-CTG
TCTGT-GCT--GCTTCTAA--TC-CCC---TA-GGCTA--------G-CCTC-GGCTT--
GGTCA-CTTTTAACTACTA---GTT-GGTCG-TGAGGCTGAC-GAA--CG--TTGAG-TT
GGGCTG---------AGCA-----AGGCTTTTGTCTCTAT-TC--GAAACTT????????
????????????????????????????????????????????????????????????
????????????????????????????????????????????????????????????
????????????????????????????????????????????????????????????
????????????????????????????????????????????????????????????
????????????????????????????????????????????????????????????
????????????????????????????????????????????????????????????
????????????????????????????????????????????????????????????
????????????????????????????????????????????????????????????
????????????????????????????????????????????????????????????
????????????????????????????????????????????????????????????
????????????????????????????????????????????????????????????
????????????????????????????????????????????????????????????
????????????????????????????????????????????????????????????
???????????????????????????????????????????????---------ATTC
GTGACTTTCACAAGAACATGATCACCGGTACCTCTCAGGCTGACTGCGCCATCCTCATTA
TCGCGGGTGGTACTGGTGAGTTCGAGGCTGGTATCTCCAAGGACGGTCAGACCCGTGAAC
ACGCTCTTCTGGCGTTCACCCTTGGCGTGCGTCAGCTTATCGTTGCTGTAAACAAGATGG
ACACGACCAAGGTGTGTTGTACATTCTCCTTAAATG-AATGTGGTTTGATATGTCGCCAA
TAGTGGAGTGAGGACCGCTTCAACGAAATTATCAAGGAAACCTCGACCTTCATTAAGAAG
GTCGGCTACAACCCCAAGGCCGTCGCTTTCGTGCCCATTTCCGGCTGGCATGGTGACAAC
ATGTTGGAGGAGTCCCCTAAGTAAGCATTACCTTATCAGATTGATCTCTAGCATTCTCAA
TGCGCCGAAATAGTATGCCCTGGTATAAAGGCTGGACCAAGGAGACCAAGGGTGGTGTTG
TCAAGGGAAAGACCCTCCTCGATGCTATCGATGCTATCGAGCCTCCTGTTCGTCCCTCCG
ACAAACCCCTTCGTCTTCCTCTCCAGGATGTCTACAAGATCGGTGGTATCGGAAC---AG
TGCCCGTCGGTCGTGTCGAGACTGGTATCAAT----------------------------
---------------------------------------------------------
>Bu. roseoflavus HKAS54099
TAGTAACTGCGAGTGAAGCGGG--AAGAGCTCAAATTTTGAATCTGGCAG-TCTCTT-GG
CT--GTCCGAGTTGTAATCTAGAGAAGTGTTTTCCGCGCTGGACC-GTGTATAAGTCTCC
TGGAAGGGAGCGTCGTAGAGGGTGAGAATCCCGTCTTTGACACGGACT-ACC-AGTGCTA
TGTGATGCGCTCTCGACGAGTCGAGTTGTTTGGGAATGCAGCTCAAAATGGGTGGTAAAC
TCCATCTAAAGCTAAATACAGGCGAGAGACCGATAGCGAACAAGTACCGTGAGGGAAAGA
TGAAAAGAACTTTGGAAA-GAGAGTTAAACAGTACGTGAAATTGCTGAAAGGGAAACGCT
TGATGTCAGTCGCGTTGGCT-GGGGATCAACCTTGC-TTC-TCGCTGGGTGTACTTCCCG
GTCGACGGGTCAGCATCAGTTTCGGTCGCTGTACAAGGGCGAGGGGAACGTGGCACTCTT
----CGGAGTGTGT--TATAGCCTTTCGTCG-TATGCGGTGGT-CGGGACTGAGGAG--C
TCAGCACGGCTTTTTGCTT-GTGCTCAGG-ATGCTGGCATAATGGCCTTAAGCGACCCGT
CTTGAAA-CACGGACCAAGGAGTCTAACATGCCTGCGAGTGTTTGGGTGGTAAACCCGAG
CGCGTAATGAAAGTGAAAGTTGAGACCTCTGTCGTGGAGGGCATCGACGCCCGGACCTGA
GTCTTTGACGACGGATCTGCGGTAGAGCATGTATGTTGGGACCCGAAAGATGGTGAACTA
TGCC-TGAATAGGGTGAAGCCAGAGGAAACTCTGGTGGAGGCTCGTAGCGATTCTGACGT
GCAAATCGATCGTCGAATTTGGGAGATGGAGGAGTGAAGA-CTGTCGCTGGCC-CCCATC
TCT--GGGTGGGG----CATGTGCACGTCTTCCTTTT--CGTCGACCCCCTTTCTCACAC
ACAACACACACC-TGTGCACCTGTTGTAGGTCCTCGGAAGA--GGATC-TATGTTTTT--
CAC-ATCACACA-CCATCGTATGTCTATAGAATGTAT-TGAAGACCGTCC-------GGG
AT--G--GA-TGGTCA------ATAA--TATTAAA-TC-ATACAACTTTCAGCAACGGAT
CTCTTGGCTCTCGCATCGATGAAGAA-CGCAGCGAATTGCGATAAGTAATGTGAATTGCA
GATTTTCAGTGAATCATCGAATCTTTGAACGCACCTTGCGCTCCTTGGTATTCCGAGGAG
CATGCCTGTTTGAGTGTCATTTGAATTTCTCAAACCCCATG-TCTTTTT-TA--------
GAG-CATGAGCT-TTGGA-GTT-GGGGGCTGCTGGCGGCG-AAA-AGCCGTCGGCTCTCC
TGAAATGCATTAGCAAA--GG-ACGGGG-CAAGTCTTT-G-ACGTGCA-TGGCCTTC-GA
CGTGATAATGATCGTCGTGGCTAGGA-GCG--TCGGA-CA----TGCAT--G-AAT-CTG
TCTGT-GCT--GCTTCTAA--TC-CCC---TA-GGCTA--------G-CCTC-GGCTT--
GGTCA-CTTTTAACTACTA---GTT-GGTCG-TGAGGCTGAC-GAA--CG--TTGAG-TT
GGGCTG---------AGCA-----AGGCTTTTGTCTCTAT-TC--GAAACTT????????
????????????????????????????????????????????????????????????
????????????????????????????????????????????????????????????
????????????????????????????????????????????????????????????
????????????????????????????????????????????????????????????
????????????????????????????????????????????????????????????
????????????????????????????????????????????????????????????
????????????????????????????????????????????????????????????
????????????????????????????????????????????????????????????
????????????????????????????????????????????????????????????
????????????????????????????????????????????????????????????
????????????????????????????????????????????????????????????
????????????????????????????????????????????????????????????
????????????????????????????????????????????????????????????
???????????????????????????????????????????????------------C
GTGACTTCATCAAGAACATGATCACCGGTACCTCTCAGGCTGACTGCGCCATCCTCATTA
TCGCGGGTGGTACTGGTGAGTTCGAGGCTGGTATCTCCAAGGACGGTCAGACCCGTGAAC
ACGCTCTTCTGGCGTTCACCCTTGGCGTGCGTCAGCTTATCGTTGCTGTAAACAAGATGG
ACACGACCAAGGTGTGTTGTACATTCTCCTTAAATG-AATGTGGTTTGATATGTCGCCAA
TAGTGGAGTGAGGACCGCTTCAACGAAATTATCAAGGAAACCTCGACCTTCATTAAGAAG
GTCGGCTACAACCCCAAGGCCGTCGCTTTCGTGCCCATTTCCGGCTGGCATGGTGACAAC
ATGTTGGAGGAGTCCCCTAAGTAAGCATTACCTTATCAGATTGATCTCTAGCATTCTCAA
TGCGCCGAAATAGTATGCCCTGGTATAAAGGCTGGACCAAGGAGACCAAGGGTGGTGTTG
TCAAGGGAAAGACCCTCCTCGATGCTATCGATGCTATCGAGCCTCCTGTTCGTCCCTCCG
ACAAACCCCTTCGTCTTCCTCTCCAGGATGTCTACAAGATCGGTGGTATCGGAAC---AG
TGCCCGTCGGTCGTGTCGAGACTGG-----------------------------------
---------------------------------------------------------
>Bu. roseoflavus FHMU1387
TAGTAACTGCGAGTGAAGCGGG--AAGAGCTCAAATTTTGAATCTGGCAG-TCTCTT-GG
CT--GTCCGAGTTGTAATCTAGAGAAGTGTTTTCCGCGCTGGACC-GTGTATAAGTCTCC
TGGAAGGGAGCGTCGTAGAGGGTGAGAATCCCGTCTTTGACACGGACT-ACC-AGTGCTA
TGTGATGCGCTCTCGACGAGTCGAGTTGTTTGGGAATGCAGCTCAAAATGGGTGGTAAAC
TCCATCTAAAGCTAAATACAGGCGAGAGACCGATAGCGAACAAGTACCGTGAGGGAAAGA
TGAAAAGAACTTTGGAAA-GAGAGTTAAACAGTACGTGAAATTGCTGAAAGGGAAACGCT
TGATGTCAGTCGCGTTGGCT-GGGGATCAACCTTGC-TTC-TCGCTGGGTGTACTTCCCG
GTCGACGGGTCAGCATCAGTTTCGGTCGCCGTACAAGGGCGAGGGGAACGTGGCACTCTT
----CGGAGTGTGT--TATAGCCTTTCGTCG-TATGCGGTGGT-CGGGACTGAGGAG--C
TCAGCACGGCTTTTTGCTT-GTGCTCAGG-ATGCTGGCATAATGGCCTTAAGCGACCCGT
CTTGAAA-CACGGACCAAGGAGTCTAACATGCCTGCGAGTGTTTGGGTGGTAAACCCGAG
CGCGTAATGAAAGTGAAAGTTGAGACCTCTGTCGTGGAGGGCATCGACGCCCGGACCTGA
GTCTTTGACGACGGATCTGCGGTAGAGCATGTATGTTGGGACCCGAAAGATGGTGAACTA
TGCC-TGAATAGGGTGAAGCCAGAGGAAACTCTGGTGGAGGCTCGTAGCGATTCTGACGT
GCAAATCGATCGTCGAATTTGGGAGATGGAGGAGTGAAGA-CTGTCGCTGGCC-CCCATC
TCT--GGGTGGGG----CATGTGCACGTCTTCCTTTT--CGTCGACCCCCTTTCTCACAC
ACAACACACACC-TGTGCACCTGTTGTAGGTCCTCGGAAGA--GGATC-TATGTTTTT--
CAC-ATCACACA-CCATCGTATGTCTATAGAATGTAT-TGAAGACCGTCC-------GGG
AT--G--GA-TGGTCA------ATAA--TATTAAA-TC-ATACAACTTTCAGCAACGGAT
CTCTTGGCTCTCGCATCGATGAAGAA-CGCAGCGAATTGCGATAAGTAATGTGAATTGCA
GATTTTCAGTGAATCATCGAATCTTTGAACGCACCTTGCGCTCCTTGGTATTCCGAGGAG
CATGCCTGTTTGAGTGTCATTTGAATTTCTCAAACCCCATG-TCTTTTT-TA--------
GAG-CATGAGCT-TTGGA-GTT-GGGGGCTGCTGGCGGCG-AAA-AGCCGTCGGCTCTCC
TGAAATGCATTAGCAAA--GG-ACGGGG-CAAGTCTTT-G-ACGTGCA-TGGCCTTC-GA
CGTGATAATGATCGTCGTGGCTAGGA-GCG--TCGGA-CA----TGCAT--G-AAT-CTG
TCTGT-GCT--GCTTCTAA--TC-CCC---TA-GGCTA--------G-CCTC-GGCTT--
GGTCA-CTTTTAACTACTA---GTT-GGTCG-TGAGGCTGAC-GAA--CG--TTGAG-TT
GGGCTG---------AGCA-----AGGCTTTTGTCTCTAT-TC--GAAACTG????????
????????????????????????????????????????????????????????????
????????????????????????????????????????????????????????????
????????????????????????????????????????????????????????????
????????????????????????????????????????????????????????????
????????????????????????????????????????????????????????????
????????????????????????????????????????????????????????????
????????????????????????????????????????????????????????????
????????????????????????????????????????????????????????????
????????????????????????????????????????????????????????????
????????????????????????????????????????????????????????????
????????????????????????????????????????????????????????????
????????????????????????????????????????????????????????????
????????????????????????????????????????????????????????????
???????????????????????????????????????????????-------------
------------------------------------------------------------
------------------------------------------------------------
-----------------------------------------GTTGCTGTTCACAAGATGG
ACACTACCAAGGTGTGTTGTACATTCTCCTTAAATG-AATGTGGTTTGATATGTCGCCAA
TAGTGGAGTGAGGACCGCTTCAACGAAATTATCAAGGAAACCTCGACCTTCATTAAGAAG
GTCGGCTACAACCCCAAGGCCGTCGCTTTCGTGCCCATTTCCGGCTGGCATGGTGACAAC
ATGTTGGAGGAGTCCCCTAAGTAAGCATTACCTTATCAGATTGATCTCTAGCATTCTCAA
TGCGCCGAAATAGTATGCCCTGGTATAAAGGCTGGACCAAGGAGACCAAGGGTGGTGTTG
TCAAGGGAAAGACCCTCCTCGATGCTATCGATGCCATCGAGCCTCCTGTTCGTCCCTCCG
ACAAACCCCTTCGTCTTCCTCTCCAGGATGTCTACAAGATGC------------------
------------------------------------------------------------
---------------------------------------------------------
>Bu. roseopurpureus BOTH3765	
TAGTAACTGCGAGTGAAGCGGG--AAGAGCTCAAATTTTGAATCTGGCAG-TC-CTT-GG
CT--GTCCGAGTTGTAATCTAGAGAAGTGTTTTCCGCGCTGGACC-GTGTATAAGTCTCC
TGGAAGGGAGCGTCATAGAGGGTGAGAATCCCGTCTTTGACACGGACT-ACC-AGTGCTA
TGTGATGCGCTCTCGACGAGTCGAGTTGTTTGGGAATGCAGCTCAAATTGGGTGGTAAAC
TCCATCTAAAGCTAAATACAGGCGAGAGACCGATAGCGAACAAGTACCGTGAGGGAAAGA
TGAAAAGAACTTTGGAAA-GAGAGTTAAACAGTACGTGAAATTGCTGAAAGGGAAACGCT
TGATGTCAGTCGCGTCGGCC-GGGGATCAACCTTGC-TTC-TCGCTCGGTGTATTTCCTG
GTCGACGGGTCAGCATCAGTTTCGGTCGCCGTACAAGGGCGAGGGGAACGTGGCACTCCT
----CGGAGTGTGT--TATAGCCTTTCGTCG-CATGCGGTGGT-CGGGACTGAGGAG--C
TCAGCACGGCTTCC-GCTT-GTGCTCAGG-ATGCTGGCATAATGGCCTTAAGCGACCCGT
CTTGAAA-CACGGACCAAGGAGTCTAACATGCCTGCGAGTGTTTGGGTGGTAAACCCGAG
CGCGTAATGAAAGTGAAAGTTGAGACCTCTGTCGTGGAGGGCATCGACGCCCGGACCTGA
GTCTTTGACAACGGATCTGCGGTAGAGCATGTATGTTGGGACCCGAAAGATGGTGAACTA
TGCC-TGAATAGGGTGAAGCCAGAGGAAACTCTGGTGGAGGCTCGTAGCGATTCTGACGT
GCAAATCGATCGTCGAATTTGGGAGACGAAATGGTGAAGA-CTGTCGCTGGCC-CTCCCT
TCC----CTGGG-----CATGTGCACGTCTTTCTTTT--CGCCGACC---TTTCTCTTAC
TC---TCACACC-TGTGCACCTATTGTAGATCCTCGAAAGA--GGATC-TATGTTTTTT-
CAC-ATCACAC--CTGTCGCATGTCTATAGAATGTAT--G--G----TC-----------
-------AA-----CG------ATT---TA-TAAA-TC-ATACAACTTTCAGCAACGGAT
CTCTTGGCTCTCGCATCGATGAAGAA-CGCAGCGAATTGCGATAAGTAATGTGAATTGCA
GATTTTCAGTGAATCATCGAATCTTTGAACGCACCTTGCGCTCCTTGGTATTCCGAGGAG
CATGCCTGTTTGAGTGTCATC-GAATTTCTCAATCC--ATGATCTTGAC-TT--------
GGT-CTTG-GAT-TTGGT-CTT-GGGAGCTGCTGGCGGCA-AAA-AGCTGTTGGCTCTCC
TGAAATGCATTAGCAAA--GG-ACG--G-CGGGTCTTT-G-ACGTGCA-CGGCCTTC-GA
CGTGATAATGATCGTCGTGGCT-GGA-GCG-TTAGGA-CA----TGCAT-TG-AAT-C-G
TCTGT-GTT--GCTTCTAA--TC-CTC---TA-GGCTA--------G-CCTC-AAGTC--
GGTCAGCTC--AGCTACTA---GTC-GG-CCATGTGGCCAAC-GAA--CG--TCGAGCAT
GGGCTG------------------AG--------------------------????????
????????????????????????????????????????????????????????????
????????????????????????????????????????????????????????????
????????????????????????????????????????????????????????????
????????????????????????????????????????????????????????????
????????????????????????????????????????????????????????????
????????????????????????????????????????????????????????????
????????????????????????????????????????????????????????????
????????????????????????????????????????????????????????????
????????????????????????????????????????????????????????????
????????????????????????????????????????????????????????????
????????????????????????????????????????????????????????????
????????????????????????????????????????????????????????????
????????????????????????????????????????????????????????????
???????????????????????????????????????????????-------------
------------------------------------------------------------
------------------------------------------------------------
-------------------GCTTGGCGTGCGTCAGCTCATCGTTGCTGTAAACAAGATGG
ACACGACCAAGGTGTGTTGTATATTCTCCTCAGATG-AATGTGGTCTGATGTATCGCCAA
TAGTGGAGCGAGGACCGCTTCAACGAAATTATCAAGGAAACCTCGACCTTCATTAAGAAG
GTTGGCTACAACCCCAAAGCCGTCGCTTTTGTGCCCATTTCCGGCTGGCATGGTGACAAC
ATGCTGGAGGAGTCCCCGTAGTAAGCATTATGTTATCGGATCAACCCCTAGCATTCTCAA
AGCGCCGAAGTAGTATGACCTGGTACAAGGGCTGGACCAAGGAGACCAAGGGTGGTGTCG
TCAAGGGAAAGACTCTCCTCGATGCCATCGATGCCATCGAGCCTCCTGTTCGTCCCTCCG
ACAAACCCCTTCGTCTTCCTCTCCAGGATGTCTACAAGATCGGTGGTATCGGAAC---AG
TACCCGTCGGTCGTGTTGAAACTGGTATCATCAAGGCTGGCATGGTCGTTACTTTCGCAC
CTTCAAACGTGACTACTGAAGTCAAGTCGGTTGAAATGCACCACGAGCAGCTTGTT-
>Bu. roseopurpureus JLF2566
TAGTAACTGCGAGTGAAGCGGG--AAGAGCTCAAATTTTGAATCTGGCAG-TC-CTT-GG
CT--GTCCGAGTTGTAATCTAGAGAAGTGTTTTCCGCGCTGGACC-GTGTATAAGTCTCC
TGGAAGGGAGCGTCATAGAGGGTGAGAATCCCGTCTTTGACACGGACT-ACC-AGTGCTA
TGTGATGCGCTCTCGACGAGTCGAGTTGTTTGGGAATGCAGCTCAAATTGGGTGGTAAAC
TCCATCTAAAGCTAAATACAGGCGAGAGACCGATAGCGAACAAGTACCGTGAGGGAAAGA
TGAAAAGAACTTTGGAAA-GAGAGTTAAACAGTACGTGAAATTGCTGAAAGGGAAACGCT
TGATGTCAGTCGCGTCGGCC-GGGGATCAACCTTGC-TTC-TCGCTCGGTGTATTTCCTG
GTCGACGGGTCAGCATCAGTTTCGGTCGCCGTACAAGGGCGAGGGGAACGTGGCACTCCT
----CGGAGTGTGT--TATAGCCTTTCGTCG-CATGCGGTGGT-CGGGACTGAGGAG--C
TCAGCACGGCTTCC-GCTT-GTGCTCAGG-ATGCTGGCATAATGGCCTTAAGCGACCCGT
------------------------------------------------------------
------------------------------------------------------------
------------------------------------------------------------
------------------------------------------------------------
--------------------------------------------TCGCTGGCC-CTCCCT
TCC----CTGGG-----CATGTGCACGTCTTTCTTTT--CGCCGACC---TTTCTCTTAC
TC---TCACACC-TGTGCACCTATTGTAGATCCTCGAAAGA--GGATC-TATGTTTTTT-
CAC-ATCACAC--CTGTCGCATGTCTATAGAATGTAT--G--G----TC-----------
-------AA-----CG------ATT---TA-TAAA-TC-ATACAACTTTCAGCAACGGAT
CTCTTGGCTCTCGCATCGATGAAGAA-CGCAGCGAATTGCGATAAGTAATGTGAATTGCA
GATTTTCAGTGAATCATCGAATCTTTGAACGCACCTTGCGCTCCTTGGTATTCCGAGGAG
CATGCCTGTTTGAGTGTCATC-GAATTTCTCAATCC--ATGATCTTGAC-TT--------
GGT-CTTG-GAT-TTGGT-CTT-GGGAGCTGCTGGCGGCA-AAA-AGCTGTTGGCTCTCC
TGAAATGCATTAGCAAA--GG-ACG--G-CGGGTCTTT-G-ACGTGCA-CGGCCTTC-GA
CGTGATAATGATCGTCGTGGCT-GGA-GCG-TTAGGA-CA----TGCAT-TG-AAT-C-G
TCTGT-GTT--GCTTCTAA--TC-CTC---TA-GGCTA--------G-CCTC-AAGTC--
GGTCAGCTC--A------------------------------------------------
----------------------------------------------------????????
????????????????????????????????????????????????????????????
????????????????????????????????????????????????????????????
????????????????????????????????????????????????????????????
????????????????????????????????????????????????????????????
????????????????????????????????????????????????????????????
????????????????????????????????????????????????????????????
????????????????????????????????????????????????????????????
????????????????????????????????????????????????????????????
????????????????????????????????????????????????????????????
????????????????????????????????????????????????????????????
????????????????????????????????????????????????????????????
????????????????????????????????????????????????????????????
????????????????????????????????????????????????????????????
????????????????????????????????????????????????????????????
????????????????????????????????????????????????????????????
????????????????????????????????????????????????????????????
????????????????????????????????????????????????????????????
????????????????????????????????????????????????????????????
????????????????????????????????????????????????????????????
????????????????????????????????????????????????????????????
????????????????????????????????????????????????????????????
????????????????????????????????????????????????????????????
????????????????????????????????????????????????????????????
????????????????????????????????????????????????????????????
????????????????????????????????????????????????????????????
?????????????????????????????????????????????????????????
>Bu. roseopurpureus MB06-059	
TAGTAACTGCGAGTGAAGCGGG--AAGAGCTCAAATTTTGAATCTGGCAG-TC-CTT-GG
CT--GTCCGAGTTGTAATCTAGAGAAGTGTTTTCCGCGCTGGACC-GTGTATAAGTCTCC
TGGAAGGGAGCGTCATAGAGGGTGAGAATCCCGTCTTTGACACGGACT-ACC-AGTGCTA
TGTGATGCGCTCTCGACGAGTCGAGTTGTTTGGGAATGCAGCTCAAATTGGGTGGTAAAC
TCCATCTAAAGCTAAATACAGGCGAGAGACCGATAGCGAACAAGTACCGTGAGGGAAAGA
TGAAAAGAACTTTGGAAA-GAGAGTTAAACAGTACGTGAAATTGCTGAAAGGGAAACGCT
TGATGTCAGTCGCGTCGGCC-GGGGATCAACCTTGC-TTC-TCGCTCGGTGTATTTCCTG
GTCGACGGGTCAGCATCAGTTTCGGTCGCCGTACAAGGGCGAGGGGAACGTGGCACTCCT
----CGGAGTGTGT--TATAGCCTTTCGTCG-CATGCGGTGGT-CGGGACTGAGGAG--C
TCAGCACGGCTTCC-GCTT-GTGCTCAGG-ATGCTGGCATAATGGCCTTAAGCGACCCGT
CTTGAAA-CACGGACCAAGGAGTCTAACATGCCTGCGAGTGTTTGGGTGGTAAACCCGAG
CGCATAATGAAAGTGAAAGTTGAGACCTCTGTCGTGGAGGGCATCGACGCCCGGACCTGA
GTCTTTGACAACGGATCTGCGGTAGAGCATGTATGTTGGGACCCGAAAGATGGTGAACTA
TGCC-TGAATAGGGTGAAGCCAGAGGAAACTCTGGTGGAGGCTCGTAGCGATTCTGACGT
GCAAATCGATCGTCGAATTTGGGAGACGAAATGGTGAAGA-CTGTCGCTGGCC-CTCCCT
TCC----CTGGG-----CATGTGCACGTCTTTCTTTT--CGCCGACC---TTTCTCTTAC
TC---TCACACC-TGTGCACCTATTGTAGATCCTCGAAAGA--GGATC-TATGTTTTTT-
CAY-ATCACAC--CTGTCGCATGTCTATAGAATGTAT--G--G----TC-----------
-------AA-----CG------ATT---TA-TAAA-TC-ATACAACTTTCAGCAACGGAT
CTCTTGGCTCTCGCATCGATGAAGAA-CGCAGCGAATTGCGATAAGTAATGTGAATTGCA
GATTTTCAGTGAATCATCGAATCTTTGAACGCACCTTGCGCTCCTTGGTATTCCGAGGAG
CATGCCTGTTTGAGTGTCATC-GAATTTCTCAATCC--ATGATCTTGAC-TT--------
GGT-CTTG-GAT-TTGGT-CTT-GGGAGCTGCTGGCGGCA-AAA-AGCTGTTGGCTCTCC
TGAAATGCATTAGCAAA--GG-ACG--G-CGGGTCTTT-G-ACGTGCA-CGGCCTTC-GA
CGTGATAATGATCGTCGTGGCT-GGA-GCG-TTAGGA-CA----TGCAT-TG-AAT-C-G
TCTGT-GTT--GCTTCTAA--TC-CTC---TA-GGCTA--------G-CCTC-AAGTC--
GGTCAGCTC--AGCTACTA---GTC-GG-CCATGTGGCCAAC-GAA--CG--TCGAGCAT
GGGCTG---------AGCTTTT--GGGCTT--GTCT-----TC---------????????
????????????????????????????????????????????????????????????
????????????????????????????????????????????????????????????
????????????????????????????????????????????????????????????
????????????????????????????????????????????????????????????
????????????????????????????????????????????????????????????
????????????????????????????????????????????????????????????
????????????????????????????????????????????????????????????
????????????????????????????????????????????????????????????
????????????????????????????????????????????????????????????
????????????????????????????????????????????????????????????
????????????????????????????????????????????????????????????
????????????????????????????????????????????????????????????
????????????????????????????????????????????????????????????
???????????????????????????????????????????????GCTCCTGGTCATC
GTGATTTTATCAAAAACATGATCACCGGTACCTCCCAGGCTGATTGCGCCATCCTCATTA
TTGCCGCTGGTACTGGTGAGTTCGAGGCTGGTATCTCCAAGGACGGTCAGACCCGTGAAC
ACGCCCTTCTGGCGTTCACGCTTGGCGTACGTCAGCTCATCGTTGCTGTAAACAAGATGG
ACACGACCAAGGTGTGTTGTATATTCTCCTCAGATG-AATGTGGTCTGATGTATCGCCAA
TAGTGGAGCGAGGACCGCTTCAACGAAATTATCAAGGAAACCTCGACCTTCATTAAGAAG
GTCGGCTACAACCCCAAAGCCGTCGCTTTTGTGCCCATTTCCGGCTGGCATGGTGACAAC
ATGCTGGAGGAGTCCCCCAAGTAAGCATTATGTTATCGGATCAACCTCTAGCATTCTCAA
AGCGCCGAAATAGTATGACCTGGTACAAGGGCTGGACCAAGGAGACCAAGGGTGGTGTCG
TCAAGGGAAAGACTCTCCTCGATGCCATCGATGCCATCGAGCCTCCTGTTCGTCCCTCCG
ACAAACCCCTTCGTCTTCCTCTCCAGGATGTCTACAAGATCGGTGGTATCGGAAC---AG
TACCCGTCGGTCGTGTTGAAACTGGTATCATCAAGGCTGGCATGGTCGTTACTTTCGCAC
CTTCAAACGTGACTACTGAAGTCAAGTCGGTTGAAATGCACCATGAGCAGCTTGTTG
>Bu. sanicibus ARORA99211
TAGTAACTGCGAGTGMCGCGGTGCAAGAGCTCAAATTTTGAATCTGGCAG-TC-CTT-GG
CT--GTCCGAGTTGTAATCTAGAGAAGTGTTTTCCGCGCTGGACC-GTGTATAAGTCTCC
TGGAAGGGAGCGTCATAGAGGGTGAGAATCCCGTCTTTGACACGGACT-ACC-AGTGCTA
TGTGATGCGCTCTCGACGAGTCGAGTTGTTTGGGAATGCAGCTCAAAATGGGTGGTAAAC
TCCATCTAAAGCTAAATACAGGCGAGAGACCGATAGCGAACAAGTACCGTGAGGGAAAGA
TGAAAAGAACTTTGGAAA-GAGAGTTAAACAGTACGTGAAATTGCTGAAAGGGAAACGCT
TGATGTCAGTCACGTCGGCT-GGGGATCAACCTTGC-TTC-TCGCTGGGTGTACTTCCTG
GTCGACGGGTCAGCATCAGTTTTGGTCGCTGTACAAGGGCAAGAGGAACGTGGCACTCCT
----CGGAGTGTGT--TATAGCCTTTCGTCG-TATGCAGTGGT-CAGGACTGAGGAG--C
TCAGCACGGCTTCTTGCTTTGTGCTTAGGGATGCTGGCATAATGGCCTTAAGCGACCCGT
CTTGAA------------------------------------------------------
------------------------------------------------------------
------------------------------------------------------------
------------------------------------------------------------
-----------------------AGACG-AGGAGTGAAGA-CTGTCGCTGGCC-CCTTC-
TAC----TTAGGGGG--CATGTGCACGTCTTTCTTTT--CGTTGACC---TTACTCACAC
ACA--ACACACC-TGTGCACCTATTGTAGGTCCTCGAAAGA--GGGTC-TATGTTTTT--
CAC-ATCACACATTCATCGTATGTCTATAGAATGTAT-CGAA-----TC-----------
-------GA-TG----------ATA---TTATAAA-TC-ATACNACTTTCAGCAACGGAT
CTCTTGGCTCTCGCATCGATGAAGAA-CGCAGCGAATTGCGATAAGTAATGTGAATTGCA
GATTTTCAGTGAATCATCGAATCTTTGAACGCACCTTGCGCTCCTTGGTATTCCGAGGAG
CATGCCTGTTTGAGTGTCATT-GAATTTCTCAAACCC-ATG-TCTTTTT-CA--------
GGG-CATGAGCT--TGGA-GTT-GGGGGCTGCTGGCAGCG-AAAAGGCTGTCGGCTCTCC
TGAAATGTATTAGCAAAA-GG-ACAA-G-CGGGTCTTT-G-ACGTGCA-CGGCCTTC-GA
CGTGATAATGATCGTCGTGGCT-GGA-GCG--TCAGA-CA----TGCAT--G-AATTC-G
TCTGT-GCT--GCTTCCAA--TC-CCCCT-AA-GGCTA--------G-CCTC-TGCTT--
GGTCA-CTTT-AGCTACTA---GTC-TGTCG-TGAGACGGAT-GAAACCC-ATTGAG-TT
GAACTG---------AGCT-----AGGCTTT-GTCTCCAT-TC--GAAACTT????????
????????????????????????????????????????????????????????????
????????????????????????????????????????????????????????????
????????????????????????????????????????????????????????????
????????????????????????????????????????????????????????????
????????????????????????????????????????????????????????????
????????????????????????????????????????????????????????????
????????????????????????????????????????????????????????????
????????????????????????????????????????????????????????????
????????????????????????????????????????????????????????????
????????????????????????????????????????????????????????????
????????????????????????????????????????????????????????????
????????????????????????????????????????????????????????????
????????????????????????????????????????????????????????????
????????????????????????????????????????????????????????????
????????????????????????????????????????????????????????????
????????????????????????????????????????????????????????????
????????????????????????????????????????????????????????????
????????????????????????????????????????????????????????????
????????????????????????????????????????????????????????????
????????????????????????????????????????????????????????????
????????????????????????????????????????????????????????????
????????????????????????????????????????????????????????????
????????????????????????????????????????????????????????????
????????????????????????????????????????????????????????????
????????????????????????????????????????????????????????????
?????????????????????????????????????????????????????????
>Butyriboletus sp. MHHNU7456
-------------------GGG--AAGAGCTCAAATTTTGAATCTGGCAG-TC-CTT-GG
CT--GTCCGAGTTGTAATCTAGAGAAGTGTTTTCCGCGCTGGACC-GTGTATAAGTCTCC
TGGAAGGGAGCGTCGTAGAGGGTGAGAATCCCGTCTTTGACACGGACT-ACC-AGTGCTA
TGTGATGCGCTCTCGACGAGTCGAGTTGTTTGGGAATGCAGCTCAAAACGGGTGGTAAAC
TCCATCTAAAGCTAAATACAGGCGAGAGACCGATAGCGAACAAGTACCGTGAGGGAAAGA
TGAAAAGAACTTTGGAAA-GAGAGTTAAACAGTACGTGAAATTGCTGAAAGGGAAACGCT
TGATGTCAGTCACGTTGGCT-GGGGATCAACCTTGC-TTC-TCGCTGGGTGTACTTCCCG
GTCGACGGGTCAGCATCAGTTTCAGTCGCCGTACAAGGGTGAAGGGAACGTGGCACTCCT
----CGGAGTGTGT--TATAGCCTTTCGTCG-TATGCGGTGGT-CGGGACTGAGGTG--C
TCAGCACGGCTTCTTGCTT-GTGCTCAGG-ATGCTGGCATAATGGCCTTAAGCGACCCGT
CTTGAAA-CACGGACCAAGGAGTCTAACATGCCTGCGAGTGTTTGGGTGGTAAACCCGAG
CGCGTAATGAAAGTGAAAGTTGAGACCTCTGTCGTGGAGGGCATCGACGCCCGGACCTGA
GTCTTTGACGACGGATCTGCGGTAGAGCATGTATGTTGGGACCCGAAAGATGGTGAACTA
TGCC-TGAATAGGGTGAAGCCAGAGGAAACTCTGGTGGAGGCTCGTAGCGATTCTGACGT
GCAAATCGATCGTCGAATTTGGG?????????????????????????????????????
????????????????????????????????????????????????????????????
????????????????????????????????????????????????????????????
????????????????????????????????????????????????????????????
????????????????????????????????????????????????????????????
????????????????????????????????????????????????????????????
????????????????????????????????????????????????????????????
????????????????????????????????????????????????????????????
????????????????????????????????????????????????????????????
????????????????????????????????????????????????????????????
????????????????????????????????????????????????????????????
????????????????????????????????????????????????????????????
????????????????????????????????????????????????????????????
????????????????????????????????????????????????????--------
------------------------------------------------------------
-GGTTCATATTCTGCTCCCGTCATCGAATTCTTGGAAGAATGGGGTCTCGAATCACTGGA
AGAGAATGCACATTCGTCGACGCCATGCACAAAGGTTTTTGTAAACGGTGTCTGGATGGG
CGTGCATCGTGATCCCGCTAACCTTGTCAAGACGATCAAAAAACTTCGCCGAAAGGATGA
TATTAGTCCCGAAGTTTCTGTAGTCCGCGATATTCGTGAGAGGGAGCTCCGTCTCTACAC
TGATGCAGGGCGAGTTTGTCGACCGCTCTTCATTGTCGAAAACCAGCAGCTTGCCCTTCA
GAAGAAGCATATCAAATGGCTTAATCAGGGCTACCGCGAGGATG---GCGAAGAGTTCAA
GTGGGAACAGCTGGTAAAGACAGGGATAATTGAGTTATTGGATGCCGAGGAGGAGGAAAC
AGTGATGATTTCCATGACGCCGGAAGACTTGGAAAATTCCAGGTTACAATCCGCAGGCAT
TAACCCCCACGAGAATGATGGAGAGTTTGACCCCGCGGCGCGACTAAAGGCTGGAATCAA
TGCGCACACATGGACTCACTGCGAGATCCATCCTAGTATGATTCTTGGTGTCTGTGCCAG
TATCATTCCTTTCCCCGATCACAACCAGGTGCGT---ACTGCTTCGACGTGGATTG-ATA
ATGGCCTTATACCTCTAC-AGTCCCCACGTAACACTTACCAATCCGCCATG---------
-----------------------------------------------------------C
GCGACTTTATCAAAAACATGATCACCGGTACCTCCCAGGCTGACTGCGCCATCCTCATTA
TCGCGGGTGGTACTGGTGAGTTCGAGGCTGGTATCTCCAAGGACGGTCAGACCCGTGAAC
ACGCTCTTCTGGCGTTCACCCTTGGCGTGCGTCAGCTCATCGTTGCTGTAAACAAGATGG
ACACGACCAAGGTGTGTTCTACATTCTCCTCAGATC-AATGTGGTTTGATATGTCACCGA
TAGTGGAGTGAGGACCGCTTCAACGAAATTATCAAGGAAACCTCGACCTTCATTAAGAAG
GTCGGCTACAACCCCAAGGCTGTCGCTTTCGTGCCCATTTCCGGCTGGCATGGTGACAAC
ATGCTGGAGGAGTCCCCCAAGTAAGCATTATGTTATCAGATCGATCTCTAGCATTCTCAA
AGCGCCGAAATAGTATGCCCTGGTACAAGGGCTGGACCAAGGAGACCAAGGGTGGTGTTG
TCAAGGGAAAGACCCTCCTCGATGCCATCGATGCCATCGAGCCTCCTGTTCGTCCCTCCG
ACAAACCCCTTCGTCTTCCTCTCCAGGACGTCTACAAGATCGGTGGTATCGGAAC---AG
TGCCCGTCGGTCGTGTTGAAACT-------------------------------------
---------------------------------------------------------
>Butyriboletus sp. HKAS52525
-------------------GGG--AAGAGCTCAAATTTTGAATCTGGCGG-TC-TTT-GG
CC--GTCCGAGTTGTAATCTAGAGAAGCGTTTTCCGCGCTGGACC-GTGTACAAGTCTCC
TGGAAGGGAGCGTCATAGAGGGTGAGAATCCCGTCTTTGACACGGACT-ACC-AGTGCTA
TGTGATGCGCTCTCGACGAGTCGAGTTGTTTGGGAATGCAGCTCAAAACGGGTGGTAAAT
TCCATCTAAAGCTAAATACAGGCGAGAGACCGATAGCGAACAAGTACCGTGAGGGAAAGA
TGAAAAGAACTTTGGAAA-GAGAGTTAAACAGTACGTGAAATTGCTGAAAGGGAAACGCT
TGATGTCAGTCACGTCAGCT-GGGGATCAACCTTGC-TTC-TCGCTGGGTGTACTTCCCA
GTCAACGGGTCAGCATCAGTCTCGGTCGCCGTACAAGGGCGAGGGGAACGTGGCACTCTT
----CGGGGTGTGT--TATAGCCTTTCGTCG-TATGCGGTGGT-AGGGACTGAGGAA--C
TCAGCACGGCTTCG-GCCT-GTGCTTAGG-ATGCTGGCATAATGGCCTTAAGCGACCCGT
CTTGAAA-CACGGACCAAGGAGTCTAACATGCCTGCGAGTGTTTGGGTGGCAAATCCGAG
CGCGCAATGAAAGTGAAAGTTGAGACCTCTGTCGTGGAGGGCATCGACGCCCGGACCTGA
GTCTTTGACGACGGATCTGCGGTAGAGCATGTATGTTGGGACCCGAAAGATGGTGAACTA
TGCC-TGAATAGGGTGAAGCCAGAGGAAACTCTGGTGGAGGCTCGTAGCGATTCTGACGT
GCAAATCGATCGTCGAATTTGGG?????????????????????????????????????
????????????????????????????????????????????????????????????
????????????????????????????????????????????????????????????
????????????????????????????????????????????????????????????
????????????????????????????????????????????????????????????
????????????????????????????????????????????????????????????
????????????????????????????????????????????????????????????
????????????????????????????????????????????????????????????
????????????????????????????????????????????????????????????
????????????????????????????????????????????????????????????
????????????????????????????????????????????????????????????
????????????????????????????????????????????????????????????
????????????????????????????????????????????????????????????
????????????????????????????????????????????????????--------
------------------------------------------------------------
-GGTTCATATTCTGCTCCCGTCATCGAATTCTTGGAAGAATGGGGTCTCGAGTCACTGGA
AGAGAATGCACATTCGTCGACACCTTGCACAAAGGTTTTCGTGAACGGTGTCTGGATGGG
CGTGCACCGTGATCCCGCCAACCTTGTCAAGACGATCAAAAAACTTCGCCGAAAAGATGA
CATCAGTCCCGAGGTTTCTGTGGTCCGCGATATTCGTGAGAGGGAGCTTCGTCTCTACAC
TGATGCAGGGCGAGTTTGCCGACCTCTCTTCATCGTCGAAAATCAGCAGCTTGCCCTCCA
GAAGAAGCATATCAAATGGCTTAATCAGGGCTACCGCGATGATGATGGCGAAGAGTTCAA
GTGGGAACAACTGGTGAAGACAGGGATAATCGAGTTATTGGACGCTGAGGAGGAGGAAAC
GGTGATGATTTCCATGACACCGGAAGACTTGGAGAATTCCAGGTTACAATCCGCAGGCAT
CAATCCCCACGAGAATGATGGAGAGTTTGACCCTGCGGCGCGACTAAAAGCTGGAATCAA
TGCACATACATGGACTCACTGCGAAATTCATCCTAGTATGATTCTTGGTGTCTGTGCCAG
TATTATTCCTTTCCCCGATCACAACCAGGTGCGT---ACTGCTTTGACATAGATTA-ATA
ATGGCCTCACACCTCTGC-AGTCACCGCGTAACACCTACCAATCCGCTATGG--------
-----------------------------------------------------------C
GTGACTTTATCAAAAACATGATCACCGGTACCTCCCAGGCTGACTGCGCCGTCCTCATTA
TTGCCGGTGGTACCGGTGAGTTCGAGGCTGGTATTTCCAAGGACGGTCAGACTCGTGAAC
ACGCTCTTCTGGCGTTCACCCTTGGTGTGCGTCAGCTTATCGTTGCTGTAAACAAGATGG
ACACGACCAAGGTGCGTTGTACATTCTCCTGAGATG-AATGTGGTTTGAGGTTTCGCCAA
TAGTGGAGCGAGGACCGTTTCAACGAAATTATCAAGGAAACTTCGACTTTCATTAAGAAG
GTCGGCTATAACCCCAAGGCCGTCGCTTTCGTGCCCATCTCAGGCTGGCATGGTGACAAC
ATGCTAGAGGAGTCCCCCAAGTAAGCATTATGTTATCGGATCGACCTCCAGCATTCTCAA
AGCGCCGAAATAGCATGCCCTGGTACAAGGGCTGGACCAAGGAGACCAAGGGTGGTGTCG
TCAAGGGAAAGACCCTCCTTGATGCCATTGATGCCATTGAGCCTCCTGTTCGTCCCTCCG
ACAAACCCCTTCGCCTTCCTCTCCAAGATGTCTACAAGATCGGTGGTATCGGAAC---AG
TGCCCGTCGGTCGTGTTGAAACTGG-----------------------------------
---------------------------------------------------------
>Butyriboletus sp. HKAS57774
-------------------GGG--AAGAGCTCAAATTTTGAATCTGGCGG-TC-TTT-GG
CC--GTCCGAGTTGTAATCTAGAGAAGCGTTTTCCGCGTTGGACC-GTGTATAAGTCTCC
TGGAAGGGAGCGTCGTAGAGGGTGAGAATCCCGTCTTTGACACGGACT-ACC-AGTGCTA
TGTGATGCGCTCTCGACGAGTCGAGTTGTTTGGGAATGCAGCTCAAAACGGGTGGTAAAT
TCCATCTAAAGCTAAATACAGGCGAGAGACCGATAGCGAACAAGTACCGTGAGGGAAAGA
TGAAAAGAACTTTGGAAA-GAGAGTTAAACAGTACGTGAAATTGCTGAAAGGGAAACGCT
TGATGTCAGTCGCGTCGGTC-GGGGATCAACCTTGCTTTA-TCGCTGGGTGTACTTCCCG
GTCGACGGGTCAGCATCAGTTTCGGTCGCCGTACAAGGACGAGGGGAACGTGGCACTCTT
----CGGGGTGTGT--TATAGCCTCTCGTCG-TATGCGGTGGT-CGGGACTGAGGAA--C
TCAGCACGGCTTCTGGTTT-GTGCTTAGG-ATGCTGGCATAATGGCCTTAAGCGACCCGT
CTTGAAA-CACGGACCAAGGAGTCTAACATGCCTGCGAGTGTTTGGGTGGCAAACTCGAG
CGCGTAATGAAAGTGAAAGTCGAGACCTCTGTCGTGGAGGGCATCGACGCCCGGACCTGA
GTCTTTGACGACGGATCTGCGGTAGAGCATGCATGTTGGGACCCGAAAGATGGTGAACTA
TGCC-TGAATAGGGTGAAGCCAGAGGAAACTCTGGTGGAGGCTCGTAGCGATTCTGACGT
GCAAATCGATCGTCGAATTTGGG?????????????????????????????????????
????????????????????????????????????????????????????????????
????????????????????????????????????????????????????????????
????????????????????????????????????????????????????????????
????????????????????????????????????????????????????????????
????????????????????????????????????????????????????????????
????????????????????????????????????????????????????????????
????????????????????????????????????????????????????????????
????????????????????????????????????????????????????????????
????????????????????????????????????????????????????????????
????????????????????????????????????????????????????????????
????????????????????????????????????????????????????????????
????????????????????????????????????????????????????????????
????????????????????????????????????????????????????--------
------------------------------------------------------------
-GGTTCATATTCTGCTCCCGTCATCGAATTCTTGGAAGAATGGGGTCTCGAGTCACTGGA
AGAGAATGCACATTCGTCGACGCCCTGCACAAAGGTTTTCGTGAACGGTGTCTGGATGGG
CGTGCATCGTGATCCCGCCAACCTTGTCAAGACGATCAAAAAACTTCGCCGAAAAGATGA
TATTAGTCCCGARGTTTCTGTAGTCCGCGATATTCGTGAGAGGGAGCTTCGTCTCTACAC
TGATGCAGGGCGAGTTTGTCGACCTCTCTTCATTGTCGAAAATCAGCAGCTTGCCCTCCA
GAAGAAGCATATCAAATGGCTTAATCAGGGCTACCGCGATGATGATGGCGAAGAGTTCAA
GTGGGAACACCTGGTGAAGACAGGTATAATTGAGTTATTGGATGCCGAGGAGGAGGAAAC
AGTGATGATTTCCATGACRCCGGAAGACTTGGAAAATTCCAGGTTACAATCTGCAGGCAT
CAACCCCCAYGAGAATGATGGGGAGTTTGACCCCGCGGCGCGACTAAAGGCTGGAATCAA
TGCGCACACATGGACTCAYTGCGAAATTCATCCGAGTATGATTCTTGGTGTCTGTGCCAG
TATCATTCCTTTCCCCGATCACAACCAGGTGTGT---ACTRCTTCGACGTGGATTG-ATA
ATGGCCTTACGCCTCTGC-AGTCACCGCGTAACACCTACCAATCCGCAATGG--------
------------------------------------------------------------
----------------------TACTGGTACCTCCCAGGCTGACTGTGCCATCCTCATTA
TCGCCGGTGGTACCGGTGAGTTCGAGGCTGGTATCTCCAAGGACGGCCAGACCCGTGAAC
ACGCTCTTCTGGCGTTCACTCTTGGTGTGCGTCAGCTTATCGTTGCTGTAAACAAGATGG
ACACGACCAAGGTCTGTTGTGCATTCTCCTCAGATG-AATGTGGTTTGATATGTCGCCAA
TAGTGGAGTGAGGACCGCTTCAACGAAATTATCAAGGAAACCTCGACCTTCATTAAGAAG
GTCGGCTATAACCCCAAGGCCGTCGCTTTCGTGCCCATCTCTGGCTGGCATGGTGACAAC
ATGCTAGAGGAGTCCCCCAAGTAAGCATTATGTTATCAGATCGACCTCCAGCATTCTCAA
AGCGCCGAAATAGCATGCCCTGGTACAAGGGCTGGACAAAGGAGACCAAGGGTGGTGTCG
TCAAGGGAAAGACCCTCCTCGATTCCATCGATGCCATCGAGCCTCCTGTTCGTCCCTCCG
ACAAACCCCTTCGTCTTCCTCTTCAGGACGTCTACAAGATCGG-----------------
------------------------------------------------------------
---------------------------------------------------------
>Butyriboletus sp. HKAS59814
-------------------GGG--AAGAGCTCAAATTTTGAATCTGGCGGGTC-TTT-GG
CCCCGTCCGAGTTGTAATCTAGAGAAGCGTTTTCCGCGCTGGACC-GTGTATAAGTCTCC
TGGAAGGGAGCGTCATAGAGGGTGAGAATCCCGTCTTTGACACGGACT-ACC-AGTGCTA
TGTGATGCGCTCTCGACGAGTCGAGTTGTTTGGGAATGCAGCTCAAAACGGGTGGTAAAT
TCCATCTAAAGCTAAATACAGGCGAGAGACCGATAGCGAACAAGTACCGTGAGGGAAAGA
TGAAAAGAACTTTGGAAA-GAGAGTTAAACAGTACGTGAAATTGCTGAAAGGGAAACGCT
TGATGTCAGTCGCGTTGGCT-GGGGATCAACCTTGC-TTC-TCGCTGGGTGTACTTCCTG
GTCGACGGGTCAGCATCAGTCTCGGTCACCGTACAAGGATGAGGGGAACGTGGCACTCTT
----CGGGGTGTGT--TATAGCCTTTCGTCG-TATGCGGTGGT-CGGGACTGAGGAA--C
TCAGCACGGCTCCAGGTTT-GTGCTCAGG-ATGCTGGCATAATGGCCTTAAGCGACCCGT
CTTGAAA-CACGGACCAAGGAGTCTAACATGCCTGCGAGTGTTTGGGTGGCAAACTCAAG
CGCGCAATGAAAGTGAAAGTTGAGACCTCTGTCGTGGAGGGCATCGACGCCCGGACCTGA
GTCTTCGACGACGGATCTGCGGTAGAGCATGCATGTTGGGACCCGAAAGATGGTGAACTA
TGCCCTGAATAGGGTGAAGCCAGAGGAAACTCTGGTGGAGGCTCGTAGCGATTCTGACGT
GCAAATCGATCGTCGAATTTGGG?????????????????????????????????????
????????????????????????????????????????????????????????????
????????????????????????????????????????????????????????????
????????????????????????????????????????????????????????????
????????????????????????????????????????????????????????????
????????????????????????????????????????????????????????????
????????????????????????????????????????????????????????????
????????????????????????????????????????????????????????????
????????????????????????????????????????????????????????????
????????????????????????????????????????????????????????????
????????????????????????????????????????????????????????????
????????????????????????????????????????????????????????????
????????????????????????????????????????????????????????????
????????????????????????????????????????????????????--------
------------------------------------------------------------
-GGTTCATATTCAGCTCCCGTCATCGAATTTTTGGAAGAATGGGGCCTCGAGTCACTGGA
AGAGAATGCACATTCATCGACGCCCTGTACAAAGGTTTTCGTGAATGGTGTCTGGATGGG
CGTGCATCGTGATCCCGCCAACCTTGTCAAGACGATCAAAAAACTTCGCCGAAAAGATGA
TATTAGTCCCGAGGTTTCTGTGGTTCGCGATATTCGTGAGAGGGAGCTTCGTCTCTACAC
TGATGCAGGGCGAGTTTGTCGACCTCTCTTTATTGTTGAAAATCAGCAACTTGCCCTGCA
GAAGAAGCATATCAAATGGCTTAATCAAGGCTTCCGCGATGATGATGGCGAAGAGTTCAA
GTGGGAACAGTTGGTGAAGACGGGGATAATTGAATTATTGGAYGCCGAGGAAGAGGAAAC
GGTGATGATTTCCATGACGCCGGAAGACTTGGAGAATTCCAGGTTACAATCTGCAGGCAT
CAACCCTCACGAGAATGAYGGAGAGTATGACCCTGCGGCTCGGCTAAAGGCTGGAATCAA
TGCGCACACGTGGACTCACTGCGAAATTCATCCTAGTATGATCCTTGGTGTCTGTGCTAG
TATCATTCCTTTTCCCGATCACAACCAGGTGCGT---ACTGCTTCGCCGTGGACTG-ATA
ATGACCTGACGTCTCTAC-AGTCACCGCGTAACACCTACCAATCCGCAATGG--------
-----------------------------------------------------------C
GTGACTTTATCAAAAACATGATCACCGGTACCTCCCAGGCTGATTGCGCTATCCTCATTA
TCGCTGGTGGTACYGGTGAGTTCGAGGCTGGTATTTCCAAGGATGGTCAGACTCGTGAAC
ATGCCCTTCTGGCGTTCACCCTTGGTGTGCGTCAGCTTATCGTTGCTGTAAACAAGATGG
ATACGACCAAAGTGTGTTGCACATCTTCCCATGATG-GATGCAGTTTGATGTGTCGCCAA
TAGTGGAGCGAGGACCGCTTCAATGAAATTATCAAGGAAACTTCGACTTTCATTAAGAAG
GTCGGCTATAACCCCAAAGCCGTCGCTTTCGTGCCCATCTCTGGGTGGCATGGTGACAAC
ATGCTAGAGGAGTCCCCGAAGTAGGCATTTTGTCATCAGATTAGCCACCAGCATTCTTAA
AGCGCCGAAATAGCATGCCCTGGTACAAGGGGTGGACCAAGGAGACCAAGGGTGGTGTCG
TCAAGGGAAAGACCCTCCTTGATGCCATCGATGCCATCGAGCCCCCTGTTCGTCCTTCCG
ACAAACCCCTTCGCCTCCCTCTCCAAGACGTCTACAAGATCGGTGGTATCGGAAC---AG
TGCCCGTCGGTCGTGTTGAAACTGG-----------------------------------
---------------------------------------------------------
>Butyriboletus sp. HKAS63528
-------------------GGG--AAGAGCTCAAATTTTGAATCTGGCAG-TC-CTT-GG
CT--GTCCGAGTTGTAATCTAGAGAAGTGTTTTCCGCGCTGGACC-GTGTATAAGTCTCC
TGGAAGGGAGCGTCGTAGAGGGTGAGAATCCCGTCTTTGACACGGACT-ACC-AGTGCTA
TGTGATGCGCTCTCGACGAGTCGAGTTGTTTGGGAATGCAGCTCAAAATGGGTGGTAAAC
TCCATCTAAAGCTAAATACAGGCGAGAGACCGATAGCGAACAAGTACCGTGAGGGAAAGA
TGAAAAGAACTTTGGAAA-GAGAGTTAAACAGTACGTGAAATTGCTGAAAGGGAAACGCT
TGATGTCAGTCGCGTTGGCT-GGGGATCAACCTTGC-TTC-TCGCTGGGTGTACTTCCCG
GTCGACGGGTCAGCATCAGTTTCAGTCGCCGTACAAGGGCGAGGGGAACGTGGCACTCTT
----CGGAGTGTGT--TATAGCCCTTTGTCG-TATGCGGTGGT-CGGGACTGAGGAG--C
TCAGCACGGCTTCTTGCTT-GTGCTCAGG-ATGCTGGCATAATGGCCTTAAGCGACCCGT
CTTGAAA-CACGGACCAAGGAGTCTAACATGCCTGCGAGTGTTTGGGTGGTAAACCCGAG
CGCGTAATGAAAGTGAAAGTTGAGACCTCTGTCGTGGAGGGCATCGACGCCCGGACCTGA
GTCTTTGACGACGGATCTGCGGTAGAGCATGTATGTTGGGACCCGAAAGATGGTGAACTA
TGCC-TGAATAGGGTGAAGCCAGAGGAAACTCTGGTGGAGGCTCGTAGCGATTCTGACGT
GCAAATCGATCGTCGAATTTGGG?????????????????????????????????????
????????????????????????????????????????????????????????????
????????????????????????????????????????????????????????????
????????????????????????????????????????????????????????????
????????????????????????????????????????????????????????????
????????????????????????????????????????????????????????????
????????????????????????????????????????????????????????????
????????????????????????????????????????????????????????????
????????????????????????????????????????????????????????????
????????????????????????????????????????????????????????????
????????????????????????????????????????????????????????????
????????????????????????????????????????????????????????????
????????????????????????????????????????????????????????????
????????????????????????????????????????????????????--------
------------------------------------------------------------
-GGTTCATATTCTGCTCCCGTCATCGAATTCTTGGAAGAATGGGGTCTCGAATCACTGGA
AGAGAATGCACATTCGTCGACGCCATGCACAAAGGTTTTTGTAAACGGTGTCTGGATGGG
CGTGCATCGTGATCCCGCTAACCTTGTCAAGACGATCAAAAAACTTCGCCGAAAGGATGA
CATTAGTCCCGAAGTTTCTGTAGTCCGCGATATTCGTGAGAGGGAGCTCCGTCTCTACAC
TGATGCAGGGCGAGTTTGTCGACCGCTCTTCATTGTTGAAAACCAGCAGCTTGCCCTCCA
GAAGAAGCATATCAAATGGCTCAATCAGGGCTACCGCGAGGATG---GCGAAGAGTTCAA
GTGGGAACAACTGGTAAAGACAGGGATAATTGAGTTATTGGATGCCGAGGAGGAGGAAAC
GGTGATGATTTCCATGACGCCGGAAGACTTGGAAAATTCCAGATTACAATCCGCAGGCAT
CAACCCTCACGAGAATGATGGAGAGTTTGACCCCGCGGCGCGACTAAAGGCTGGAATAAA
TGCGCATACATGGACTCACTGCGAGATTCATCCTAGTATGATTCTTGGTGTCTGTGCCAG
TATCATTCCTTTCCCCGATCACAACCAGGTGCGT---ACTGCTCCGACGTAGATTT-ATA
ATGGTCTTATACCTCTAC-AGTCCCCACGTAACACCTACCAATCCGCCATGG--------
-----------------------------------------------------------C
GTGATTTTATCAAAAACATGATCACCGGTACCTCCCAGGCTGACTGCGCCGTCCTCATTA
TCGCGGGTGGTACTGGTGAGTTCGAGGCTGGTATCTCCAAGGACGGTCAGACCCGTGAAC
ACGCTCTTCTGGCGTTCACCCTTGGCGTGCGTCAGCTCATCGTTGCTGTAAACAAGATGG
ACACGACCAAGGTGTGTTGTACATTCTC---AGATG-AATGTGCTTTGATGTGTCGCCAA
TAGTGGAGTGAGGATCGCTTCAATGAAATTATCAAGGAAACCTCGACCTTCATTAAGAAG
GTCGGCTACAACCCCAAGGCCGTCGCTTTCGTGCCCATTTCCGGCTGGCATGGTGACAAC
ATGCTGGAGGAGTCCCCCAAGTAAGCATTATGTCATCAGATCGATCTCTAGCATTCTCAA
AGCGCCGAAATAGTATGCCCTGGTTCAAGGGCTGGACCAAGGAGACCAAGGGTGGTGTTG
TCAAGGGAAAGACCCTCCTTGATGCCATCGAYGCCATCGAGCCTCCTGTTCGTCCCTCCG
ACAAACCCCTTCGTCTTCCTCTCCAGGATGTCTACAAGATCGGTGGTATCGGAAC---AG
TTCCCGTCGGTCGTGTTGAAACTGG-----------------------------------
---------------------------------------------------------
>Bu. subappendiculatus MB000260
------------------------------------------------------------
------------------------------------------------------------
--------------------------------------GACATGGACT-ACC-AGTGCTA
TGTGATGCGCTCTCGACGAGTCGAGTTGTTTGGGAATGCAGCTCAAAATGGGTGGTAAAC
TCCATCTAAAGCTAAATACAGGCGAGAGACCGATAGCGAACAAGTACCGTGAGGGAAAGA
TGAAAAGAACTTTGGAAA-GAGAGTTAAACAGTACGTGAAATTGCTGAAAGGGAAACGCT
TGATGTCAGTCGCGTTGGCT-GGGGATCAACCTTGC-TTC-TCGCTGGGTGTACTTCCCG
GTTGACGGGTCAGCATCAGTTTCAGTCGCCGTACAAGGGTGAAGGGAACGTGGCACTCTT
----CGGAGTGTGT--TATAGCCTTTCATCG-CATGCGGTGGT-TGGGACTGAGGAG--C
TCAGCACGGCTTCTTGCTT-GTGCTCAGG-ATGCTGGCATAATGGCCTTAAGCGACCCGT
CTTGAAA-CACGGACCAAGGAGTCTAACATGCCTGCGAGTGTTTGGGTGGTAAACCCGAG
CGCGTAATGAAAGTGAAAGTTGAGACCTCTGTCGTGGAGGGCATCGACGCCCGGACCTGA
GTCTTTGACAACGGATCTGCGGTAGAGCATGTATGTTGGGACCCGAAAGATGGTGAACT-
------------------------------------------------------------
-----------------------AGACA-AGAAGTGGAGA-CTGTCGCTGGCC-CCTCC-
ACT----CTGGGG----CATGTGCACGTCTCCCTTTT--TGTTTACC--TTTTCTCACAT
ATA--ACACACC-TGTGCACCTGTTGTAGGTCTTCGGAAGA--GGATC-TATGTTTTTT-
TAC-ATCACACA-CCATCGTATGTCTATAGAATGTAT-TGAAGACCATC---------CA
AT--G--GA-TGGTCA------ATA----AATAAA-TC-ATACAACTTTCAGCAACGGAT
CTCTTGGCTCTCGCATCGATGAAGAA-CGCAGCGAATTGCGATAAGTAATGTGAATTGCA
GATTTTCAGTGAATCATCGAATCTTTGAACGCACCTTGCGCTCCTTGGTATTCCGAGGAG
CATGCCTGTTTGAGTGTCATT-GAATTTCTCAAACCC-ATG-TCTTTTTTTA--------
GGA-CATGGGCT-TTGGA-GTT-GGGGGCTGCTGGTGGTG-AAA-AGCTGTCAGCTCTCC
TGAAATGCATTAGCAAA--GG-ACG--G-CAAGTTTTT-G-ACGTGCA-CGGCCTTC-GA
CGTGATAATGATCGTCGTGGCT-GGA-GCG--TCGGA-CA----TGCAT--G-AAT-C-G
TCTGT-GCT--GCTTCTAA--TC-CTT---AA-GGCTA--------G-CCTT-GGCTT--
GGTCG-CTTT-AGCTACTA---GTT-GGTCG-TGAGGCTAAT-GAA--CG-TTTGAG-C-
GGGCTG---------AGCTTTTTTAGGCTTT-GTCTCTAT-TC--CAAACTT????????
????????????????????????????????????????????????????????????
????????????????????????????????????????????????????????????
????????????????????????????????????????????????????????????
????????????????????????????????????????????????????????????
????????????????????????????????????????????????????????????
????????????????????????????????????????????????????????????
????????????????????????????????????????????????????????????
????????????????????????????????????????????????????????????
????????????????????????????????????????????????????????????
????????????????????????????????????????????????????????????
????????????????????????????????????????????????????????????
????????????????????????????????????????????????????????????
????????????????????????????????????????????????????????????
???????????????????????????????????????????????-------------
------------------------------------------------------------
------------------------------------------------------------
-------------------GCTTGGCGTGCGTCAGCTCATCGTTGCCGTAAACAAGATGG
ACACGACCAAGGTGTGTTGTACATTCTCCTCAGATG-AATGTGGTTTGATGTGTCGCCAA
TAGTGGAGTGAGGATCGCTTCAATGAAATTATCAAGGAAACCTCGACCTTCATTAAGAAG
GTCGGCTACAACCCCAAGGCCGTCGCTTTCGTGCCTATTTCCGGTTGGCATGGTGACAAC
ATGCTGGAGGAGTCCCCGTAGTAAGCATTATGTCATTAGATCGATCTCTAGCATTCTCAA
AGTGCCGAAGTAGTATGCCCTGGTACAAGGGCTGGACCAAGGAGACCAAGGGTGGTGTTG
TCAAGGGAAAGACCCTCCTCGATGCCATCGATGCCATCGAGCCTCCTGTTCGTCCCTCCG
ACAAACCCCTTCGTCTTCCACTCCAGGACGTCTACAAGATCGGTGGTATCGGAAC---AG
TGCCCGTCGGTCGTGTTGAAACTGGTATTATCAAGGCTGGCATGGTCGTTACTTTCGCAC
CTACAAACGTGACTACTGAAGTCAAGTCGGTTGAAATGCACCACGAGCAGCTT----
>Bu. subsplendidus HKAS52661	
-------------------GGG--AAGAGCTCAAATTTTAAATCTGGCAG--C-CTT-GG
CT--GTCCGAGTTGTAATCTAGAGAAGTGTTTTCCGTGCTGGACC-GTGTATAAGTCTCC
TGGAAGGGAGCGTCATAGAGGGTGAGAATCCCGTCTTTGACACGGACT-ACC-AGTGCTA
TGTGATGCGCTCTCGACGAGTCGAGTTGTTTGGGAATGCAGCTCAAAACGGGTGGTAAAT
TCCATCTAAAGCTAAATACAGGCGAGAGACCGATAGCGAACAAGTACCGTGAGGGAAAGA
TGAAAAGAACTTTGGAAA-GAGAGTTAAACAGTACGTGAAATTGCTGAAAGGGAAACGCT
TGATGTCAGTCGCGTTGACT-GGGGATCAACCTTGC-TTC-TTGCTGGGTGTACTTCCTA
GTCGACGGGTCAGCATCAGTTTCGGTCCCCGTACAAGGGTGAGGGGAACGTGGCACTCTT
----CGGAGTGTGT--TATAGCCTTTCATTG-TATGCGGTGGT-CGGGACTGAGGAG--C
TCAGCACGGCTTCA-GCTT-GTGCTCAGG-ATGCTGGCATAATGGCCTTAAGCGACCCGT
CTTGAAA-CACGGACCAAGGAGTCTAACATGCCTGCGAGTGTTTGGGTGGTAAACCCGAG
CGCGCAATGAAAGTGAAAGTTGAGACCTTTGTCATGGAGGGCATCGACGCCCGGACCTGA
GTCTTTGACGACGGATCTGCGGTAGAGCATGCATGTTGGGACCCGAAAGATGGTGAACTA
TGCC-TGAATAGGGTGAAGCCAGAGGAAACTCTGGTGGAGGCTCGTAGCGATTCTGACGT
GCAAATCGATCGTCGAATTTGGG?????????????????????????????????????
????????????????????????????????????????????????????????????
????????????????????????????????????????????????????????????
????????????????????????????????????????????????????????????
????????????????????????????????????????????????????????????
????????????????????????????????????????????????????????????
????????????????????????????????????????????????????????????
????????????????????????????????????????????????????????????
????????????????????????????????????????????????????????????
????????????????????????????????????????????????????????????
????????????????????????????????????????????????????????????
????????????????????????????????????????????????????????????
????????????????????????????????????????????????????????????
????????????????????????????????????????????????????--------
------------------------------------------------------------
-GGTTCATATTCTGCTCCTGTCATCGAATTTTTGGAAGAATGGGGTCTCGAATCACTGGA
AGAGAATGCACATTCGTCGACGCCGTGCACAAAAGTTTTCGTAAATGGTGTCTGGATGGG
CGTGCATCGTGATCCCGCCAACCTTGTCAAGACGATCAAAAAACTTCGCCGAAAAGATGA
CATTAGTCCCGAAGTTTCTGTAGTCCGCGATATTCGTGAGAGGGAGCTCCGTCTCTACAC
TGATGCAGGGCGAGTTTGTCGACCGCTCTTCATTGTCGAGAACCAGCAGCTTGCCCTCCA
GAAGAAGCATATCAAATGGCTTAATCAGGGYTACCGCGATGATG---GCGAAGAGTTCAA
GTGGGAACAGCTGGTGAAGACAGGGATAATTGAGTTATTGGATGCCGAGGAGGARGAAAC
AGTGATGATTTCCATGACGCCGGAAGACTTGGAGAATTCCAGGTTACAATCTGCCGGCAT
CAACCCCCACGAGCATGAYGGAGAATTTGACCCCGCGGCGAGACTRAAGGCTGGAATCAA
TGCGCACACATGGACTCATTGCGAGATTCATCCTAGTATGATTCTTGGTGTCTGTGCCAG
TATCATTCCTTTCCCCGATCACAACCAGGTGCGT---AATGCTTCGTCGTAGGTTG-GTA
ATGRCCTTATACCTCTACCAGTCACCGCGTAATACCTACCAATCCGCCATGG--------
------------------------------------------------------------
---------TCAAGAACATGATTACTGGTACCTCCCAGGCTGACTGTGCGGTCCTCATCA
TCGCCGCTGGTACTGGTGAGTTCGAGGCTGGTATCTCCAAGGACGGTCAGACTCGTGAAC
ACGCTCTTCTGGCGTTCACCCTTGGTGTGCGTCAGCTCATCGTTGCTGTAAACAAGATGG
ACACGACCAAGGTGTGTTGTACATTTTCCTCAGATG-AACTTGGTTTGATGTGTCGCCAA
TAGTGGAGTGAGGACCGCTTCAACGAGATTATCAAGGAAACCTCGACCTTCATTAAGAAG
GTCGGCTACAACCCCAAGGCCGTCGCTTTCGTGCCCATCTCCGGCTGGCATGGTGACAAC
ATGCTGGAGGAGTCCCCCAAGTAAGCATTATGTTGTCAGATCGACTTCCAGCATTCTCAA
AG--CCGAAACAGTATGTCCTGGTACAAGGGCTGGACTAAGGAGACCAAGGGTGGTGTCG
TCAAGGGAAAGACCCTCCTCGATGCCATCGATGCCATCGAGCCTCCTGTTCGTCCCTCCG
ACAAACCCCTTCGCCTTCCTCTCCAGGATGTCTACAAAATCGGTGGTATCGGCAC---AG
TGCCCGTCGGTCGTGTCGAGACTGG-----------------------------------
---------------------------------------------------------
>Bu. yicibus ARORA9727
TAGTAACTGCGAGTGAAGAGGG--AAGAGCTCAAATTTTGAATCTGGCAG-TC-TTT-GG
CT--GTCCGAGTTGTAATCTAGAGAAGTGTTTTCCGCGCTGGACC-GTGTATAAGTCTCC
TGGAAGGGAGCGTCGTAGAGGGTGAGAATCCCGTCTTTGACACGGACT-ACC-AGTGCTA
TGTGATGCGCTCTCGACGAGTCGAGTTGTTTGGGAATGCAGCTCAAAATGGGTGGTAAAC
TCCATCTAAAGCTAAATACAGGCGAGAGACCGATAGCGAACAAGTACCGTGAGGGAAAGA
TGAAAAGAACTTTGGAAA-GAGAGTTAAACAGTACGTGAAATTGCTGAAAGGGAAACGCT
TGATGTCAGTCGCGTTGGCT-GGGGATCAACCTTGC-TTC-TCGCTGGGTGTACTTCCCG
GTCGACGGGTCAGCATCAGTTTCAGTCGCCGTACAAGGGCGAGGGGAACGTGGCACTCTT
----CGGAGTGTGT--TATAGCCCTTCGTCG-TATGCAGTGGT-TGGGACTGAGGAT--C
TCAGCACGGCTTCTTGCTT-GTGCTCAGG-ATGCTGGCATAATGGCCTTAAGCGACCCGT
C-----------------------------------------------------------
------------------------------------------------------------
------------------------------------------------------------
------------------------------------------------------------
-----------------------AGACG-AGGAGTCAAGA-TTGTCGCTGGCC-CC----
ACT----CTGGGG----CATGTGCACATCTTCCTTTT--CGTTGACC---TTTCTCACAC
ACA--ACACACC-TGTGCACCTGTTGTAGGTCCTCGGAAGA--GGATC-TATGTTTTT--
CAC-ATCACACA-CCGTCGTATGTCTATAGAATGTATTTGAAGACCGTC-----------
-T--CATCA-CGGTCG------ATA----AATAAA-TT-ATACAACTTTCAGCAACGGAT
CTCTTGGCTCTCGCATCGATGAAGAA-CGCAGCGAATTGCGATAAGTAATGTGAATTGCA
GATTTTCAGTGAATCATCGAATCTTTGAACGCACCTTGCGCTCCTTGGTATTCCGAGGAG
CATGCCTGTTTGAGTGTCATT-GAATTTCTCAATCCC-ATG-TCTTTTT--A--------
GCA-CATGGGCT-TTGGA-ATT-GGGGGCTGCTGGTGGCG-AAA-AGCTGTCAGCTCTCC
TGAAATGCATTAGCAAA--GG-ACG--G-CAAGTCTTT-G-ACGTGCA-CGGCCTTC-GA
CGTGATAATGATCGTCGTGGCT-GGA-GCG--TCGGA-CA----TGCAT--G-AAT-C-G
TCTGT-GCT--GCTTCTAA--TC-CCC---TA-GGCTA--------G-CCCT-GGCTT--
GGTCA-CTTT-AGCTACTA---GTC-GGTCG-TGAGGCTGAC-GAA--CG--TTGAG-T-
GGGCTG---------AGCCCTTT-AGGCTTT-GTCTCTAT-TC--GAAACTT????????
????????????????????????????????????????????????????????????
????????????????????????????????????????????????????????????
????????????????????????????????????????????????????????????
????????????????????????????????????????????????????????????
????????????????????????????????????????????????????????????
????????????????????????????????????????????????????????????
????????????????????????????????????????????????????????????
????????????????????????????????????????????????????????????
????????????????????????????????????????????????????????????
????????????????????????????????????????????????????????????
????????????????????????????????????????????????????????????
????????????????????????????????????????????????????????????
????????????????????????????????????????????????????????????
????????????????????????????????????????????????????????????
????????????????????????????????????????????????????????????
????????????????????????????????????????????????????????????
????????????????????????????????????????????????????????????
????????????????????????????????????????????????????????????
????????????????????????????????????????????????????????????
????????????????????????????????????????????????????????????
????????????????????????????????????????????????????????????
????????????????????????????????????????????????????????????
????????????????????????????????????????????????????????????
????????????????????????????????????????????????????????????
????????????????????????????????????????????????????????????
?????????????????????????????????????????????????????????
>Bu. yicibus HKAS57503
TAGTAACTGCGAGTGAAGAGGG--AAGAGCTCAAATTTTGAATCTGGCAG-TC-TTT-GG
CT--GTCCGAGTTGTAATCTAGAGAAGTGTTTTCCGCGCTGGACC-GTGTATAAGTCTCC
TGGAAGGGAGCGTCGTAGAGGGTGAGAATCCCGTCTTTGACACGGACT-ACC-AGTGCTA
TGTGATGCGCTCTCGACGAGTCGAGTTGTTTGGGAATGCAGCTCAAAATGGGTGGTAAAC
TCCATCTAAAGCTAAATACAGGCGAGAGACCGATAGCGAACAAGTACCGTGAGGGAAAGA
TGAAAAGAACTTTGGAAA-GAGAGTTAAACAGTACGTGAAATTGCTGAAAGGGAAACGCT
TGATGTCAGTCGCGTTGGCT-GGGGATCAACCTTGC-TTC-TCGCTGGGTGTACTTCCCG
GTCGACGGGTCAGCATCAGTTTCAGTCGCCGTACAAGGGCGAGGGGAACGTGGCACTCTT
----CGGAGTGTGT--TATAGCCCTTCGTCG-TATGCGGTGGT-CGGGACTGAGGAT--C
TCAGCACGGCTTCTTGCTT-GTGCTCAGG-ATGCTGGCATAATGGCCTTAAGCGACCCGT
CTTGAAA-CACGGACCAAGGAGTCTAACATGCCTGCGAGTGTTTGGGTGGTAAACCCGAG
CGCGTAATGAAAGTGAAAGTTGAGACCTCTGTCGTGGAGGGCATCGACGCCCGGACCTGA
GTCTTTGACGACGGATCTGCGGTAGAGCATGTATGTTGGGACCCGAAAGATGGTGAACTA
TGCC-TGAATAGGGTGAAGCCAGAGGAAACTCTGGTGGAGGCTCGKAGCGATTCTGACGT
GCAAATCGATCGTCGAATTTGGGAGACG-AGGAGTCGAGA-TTGTCGCTGGCC-CC-AC-
TCT----CTGGGG----CATGTGCACATCTTCCTTTT--CGTTGACC---TTTCTCACAC
ACA--ACACACC-TGTGCACCTGTTGTAGGTCCTCGGAAGA--GGATC-TATGTTTTT--
CAC-ATCACACA-CCATCGTATGTCTATAGAATGTATTTGAAGACCGTC-----------
-T--CATCA-CGGTCG------ATA----AATAAA-TT-ATACAACTTTCAGCAACGGAT
CTCTTGGCTCTCGCATCGATGAAGAA-CGCAGCGAATTGCGATAAGTAATGTGAATTGCA
GATTTTCAGTGAATCATCGAATCTTTGAACGCACCTTGCGCTCCTTGGTATTCCGAGGAG
CATGCCTGTTTGAGTGTCACT-GAATTTCTCAATCCC-ATG-TCTTTTT--A--------
GCA-CATGGGCT-TTGGA-GTT-GGGGGCTGCTGGTGGCG-AAA-AGCTGTCGGCTCTCC
TGAAATGCATTAGCAAA--GG-ACG--G-CAAGTCTTT-G-ACGTGCA-CGGCCTTC-GA
CGTGATAATGATCGTCGTGGCT-GGA-GCG--TCGGA-CA----TGCAT--G-AAT-C-G
TCTGT-GCT--GCTTCTAA--TC-CCC---TA-GGCTA--------G-CCTT-GGCTT--
GGTCA-CTTT-AGCTACTA---GTT-GGTCG-TGAGGCTGAC-GAA--CG--TTGAG-T-
GGGCTG---------AGCCTTTC-ACGCTTT-GTCTCTAT-TC--GAAACTT????????
????????????????????????????????????????????????????????????
????????????????????????????????????????????????????????????
????????????????????????????????????????????????????????????
????????????????????????????????????????????????????????????
????????????????????????????????????????????????????????????
????????????????????????????????????????????????????????????
????????????????????????????????????????????????????????????
????????????????????????????????????????????????????????????
????????????????????????????????????????????????????????????
????????????????????????????????????????????????????????????
????????????????????????????????????????????????????????????
????????????????????????????????????????????????????????????
????????????????????????????????????????????????????????????
???????????????????????????????????????????????-------------
------------------------------------------------------------
------------------------------------------------------------
------------------------------------------------------------
ACACGACCAAGGTGTGTTGTACATTCTC---AGATG-AATGTGCTTTGATGTGTCGCCAA
TAGTGGAGTGAGGATCGCTTCAATGAAATTATCAAGGAAACCTCGACCTTCATTAAGAAG
GTCGGCTACAACCCCAAGGCCGTCGCTTTCGTGCCCATTTCCGGCTGGCACGGTGACAAC
ATGCTGGAGGAGTCCCCCGTGTAAGCATTATGTCATCAGATCGATCTCTAGCATTCTCAA
AGCGCCGAAAGAGTATGCCCTGGTTCAAGGGCTGGACCAAGGAGACCAAGGGTGGTGTTG
TCAAGGGAAAGACCCTCCTTGATGCCATCGATGCCATCGAGCCTCCTGTCCGTCCCTCCG
ACAAACCCCTTCGTCTTCCTCTCCAGGATGTCTACAAGATCGGTGGTATCGGAAC---AG
TTCCCGTCGGTCGTGTTGAAACTGGTATTATCAAGGCTGGCATGATCGTTACTTTCGCAC
CTTCAAACGTGACTACTGAAGTCAAGTCGGTTGAAATGCACCACGT-----------
>Bu. yicibus HKAS68010
TAGTAACTGCGAGTGAAGAGGG--AAGAGCTCAAATTTTGAATCTGGCAG-TC-TTT-GG
CT--GTCCGAGTTGTAATCTAGAGAAGTGTTTTCCGCGCTGGACC-GTGTATAAGTCTCC
TGGAAGGGAGCGTCGTAGAGGGTGAGAATCCCGTCTTTGACACGGACT-ACC-AGTGCTA
TGTGATGCGCTCTCGACGAGTCGAGTTGTTTGGGAATGCAGCTCAAAATGGGTGGTAAAC
TCCATCTAAAGCTAAATACAGGCGAGAGACCGATAGCGAACAAGTACCGTGAGGGAAAGA
TGAAAAGAACTTTGGAAA-GAGAGTTAAACAGTACGTGAAATTGCTGAAAGGGAAACGCT
TGATGTCAGTCGCGTTGGCT-GGGGATCAACCTTGC-TTC-TCGCTGGGTGTACTTCCCG
GTCGACGGGTCAGCATCAGTTTCAGTCGCCGTACAAGGGCGAGGGGAACGTGGCACTCTT
----CGGAGTGTGT--TATAGCCCTTCGTCG-TATGCGGTGGT-CGGGACTGAGGAT--C
TCAGCACGGCTTCTTGCTT-GTGCTCAGG-ATGCTGGCATAATGGCCTTAAGCGACCCGT
CTTGAAA-CACGGACCAAGGAGTCTAACATGCCTGCGAGTGTTTGGGTGGTAAACCCGAG
CGCGTAATGAAAGTGAAAGTTGAGACCTCTGTCGTGGAGGGCATCGACGCCCGGACCTGA
GTCTTTGACGACGGATCTGCGGTAGAGCATGTATGTTGGGACCCGAAAGATGGTGAACTA
TGCC-TGAATAGGGTGAAGCCAGAGGAAACTCTGGTGGAGGCTCGKAGCGATTCTGACGT
GCAAATCGATCGTCGAATTTGGGAGACG-AGGAGTCGAGA-TTGTCGCTGGCC-CCCAC-
TCT----CTGGGG----CATGTGCACATCTTCCTTTT--CGTTGACC---TTTCTCACAC
ACA--ACACACC-TGTGCACCTGTTGTAGGTCCTCGGAAGA--GGATC-TATGTTTTT--
CAT-ATCACACA-CCATCGTATGTCTATAGAATGTATTTGAAGACCGTC-----------
-T--CATCA-CGGTCG------ATA----AATAAA-TT-ATACAACTTTCAGCAACGGAT
CTCTTGGCTCTCGCATCGATGAAGAA-CGCAGCGAATTGCGATAAGTAATGTGAATTGCA
GATTTTCAGTGAATCATCGAATCTTTGAACGCACCTTGCGCTCCTTGGTATTCCGAGGAG
CATGCCTGTTTGAGTGTCATT-GAATTTCTCAATCCC-ATG-TCTTTTT--A--------
GCA-CATGGGCT-TTGGA-GTT-GGGGGCTGCTGGTGGCG-AAA-AGCTGTCGGCTCTCC
TGAAATGCATTAGCAAA--GG-ACG--G-CAAGTCTTT-G-ACGTGCA-CGGCCTTC-GA
CGTGATAATGATCGTCGTGGCT-GGA-GCG--TCAGA-CA----TGCAT--G-AAT-C-G
TCTGT-GCT--GCTTCTAA--TC-CCC---TA-GGCTA--------G-CCTT-GGCTT--
GCTCA-CTTT-AGCTACTA---GTC-GGTCG-TGAGGCTGAC-GAA--CG--TTGAG-T-
GGGCTG---------AGCCCTTT-AGGCTTT-GTCTCTAT-TC--GAAACTT????????
????????????????????????????????????????????????????????????
????????????????????????????????????????????????????????????
????????????????????????????????????????????????????????????
????????????????????????????????????????????????????????????
????????????????????????????????????????????????????????????
????????????????????????????????????????????????????????????
????????????????????????????????????????????????????????????
????????????????????????????????????????????????????????????
????????????????????????????????????????????????????????????
????????????????????????????????????????????????????????????
????????????????????????????????????????????????????????????
????????????????????????????????????????????????????????????
????????????????????????????????????????????????????????????
???????????????????????????????????????????????-------------
------------------------------------------------------------
------------------------------------------------------------
-----------------------GGCGTGCGTCAGCTCATCGTTGCTGTAAACAAGATGG
ACACGACCAAGGTGTGTTGTACATTCTC---AGATG-AATGTGCTTTGATGTGTCCCCAA
TAGTGGAGTGAGGATCGCTTCAATGAAATTATCAAGGAAACCTCGACCTTCATTAAGAAG
GTCGGCTACAACCCCAAGGCCGTCGCTTTCGTGCCCATTTCCGGCTGGCATGGTGACAAC
ATGCTGGAGGAGTCCCCGTAGTAAGCATTATGTCATCAGATCGATCTCTAGCATTCTCAA
AGCGCCGAAGTAGTATGCCCTGGTACAAGGGCTGGACCAAGGAGACCAAGGGTGGTGTTG
TCAAGGGAAAGACCCTTCTTGATGCCATCGATGCCATCGAGCCTCCTGTTCGTCCCTCCG
ACAAACCCCTTCGTCTCCCTCTCCAGGATGTCTACAAGATCGGTGGTATCGGAAC---AG
TGCCCGTCGGTCGTGTTGAAACTGGTATTATCAAGGCTGGCATGATCGTTACTTTCGCAC
CTTCAAACGTGACTACTGAAGTCAAGTCGGTTGAAATGCACCAC-------------
>Exsudoporus floridanus BOS-617
TAGTAACTGCGAGTGAAGCGGG--AAGAGCTCAAATTTTAAATCTGGCAG-TCTCTT-GG
CT--GTCCGAGTTGTAATCTAGAGAAGCATTTTCCGCGCTGGACC-GTGTATAAGTCTCC
TGGAAGGGAGCGTCATAGAGGGTGAGAATCCCGTCTTTGACATGGACT-ACC-AGTGCTA
TGTGATGTGCTCTCGACGAGTCGAGTTGTTTGGGAATGCAGCTCAAAATGGGTGGTAAAT
TCCATCTAAAGCTAAATACAGGCGAGAGACCGATAGCGAACAAGTACCGTGAGGGAAAGA
TGAAAAGAACTTTGGAAA-GAGAGTTAAACAGTACGTGAAATTGCTGAAAGGGAAACGCT
TGATGTCAGTCACGTTGGCT-GGGGATCAACCTTGC-TTC-TCGCTGGGTGTACTTCCCG
GTCGATGGGTCAGCATCAGTTTTGGTTGCCGTACAAGGGCGAGGGGAATGTGGCACTCCT
----CGGAGTGTGT--TATAGCCTTTTGTCG-TATGCGGTGGT-CAGGACTGAGGAG--C
TCAGCATGGCTT-TGGCTT-GTGCTTAGG-ATGCTGGCATAATGGCCTTAAGCGACCCGT
CTTGAAA-CACGGACCAAGGAGTCTAACATGCCTGCGAGTGTTTGGGTGGCAAACCCGAG
CGCGTAATGAAAGTGAAAGTTGAGACCTCTGTCATGGAGGGCATCGACGCCCGGACCTGA
GTCTTTGACGACGGATCTGCGGTAAAGCATGCATGTTGGGACCCGAAAGATGGTGAACTA
TGCC-TGAATAGGGTGAAGCCAGAGGAAACTCTGGTGGAGGCTCGTAGCGATTCTGACGT
GCAAATCGATCGTCGAATTTGGG--------------------------GGCA-CATGCR
CAT----ATCTTT-----AT----ACG------------CGGAGATCCC-TTTCTCTTAC
TC---ACACACC-TGTGCACCTGTTGTAGGTCCTTGAAAGA--GGATC-TATGTTTTT--
CATAATCACAC--CCATCGTATGTCTATAGAATGTAT-TGAA-ACA--------------
-----------------------TA------CAAA-TT-ATACAACTTTCAGCAACGGAT
CTCTTGGCTCTCGCATCGATGAAGAA-CGCAGCGAATTGCGATAAGTAATGTGAATTGCA
GATTTTCAGTGAATCATCGAATCTTTGAACGCACCTTGCGCTCCTTGGTATTCCGAGGAG
CATGCCTGTTTGAGTGTCATT-GAATTCCTCAAATCCCATG-TCTTGATTTATTCA----
TTT-CATGGGCT-TTGGA-CTT-GGGGGCTGCTGGTGGTG-ACA-AGCTGTCAGCTCTCC
TGAAATGCATTAGCAAT--GG-ACTG-G-CAAGTCTCT-GAACGTGCA-CGGCCTTC-GA
CGTGATAATGATCGTCGTGGCT-GGAAGCGATTTGGG-CA----TGCAT--G-AAT-C-G
TCTAT-GCT-----TCCAA--TC-CTAGGACC-CTATA--------G-CCTT-GAGTTTC
AGTCG-CTT--AGCTACTA---GTTGGGTCG-TGAGGCCAAC-GAA--CG--TTGGG-C-
AGGCTG---------AGCTTTTT-GGGCTTTTGGGTCTAC-TA--TAAACT-GCGGAAAC
TCCAGAAGGACAAGCTTGTGGTCTCGTCAAGAACTTGGCGCTGATGGCTTGTATCTCTGT
CGGTTCATATTCTGCTCCCGTCATCGAATTCCTGGAAGAATGGGGTCTCGAATCACTGGA
AGAGAATGCACATTCGTCGACGCCCTGCACAAAAGTTTTCGTGAACGGTGTCTGGATGGG
CGTGCATCGTGACCCCGCCAACCTTGTCAAGACGATCAAAAAACTTCGTCGGAAAGATGA
CATTAGTCCCGAAGTTTCTGTAGTCCGCGATATTCGCGAAAGGGAGCTCCGTCTCTACAC
TGACGCAGGGCGAGTTTGTCGACCGCTTTTCATTGTCGAAAACCAGCAACTTGCCCTTCA
GAAGAAGCATATCAAATGGCTTAACCAGGGCTACCGGGATGATG---GCGAAGAGTTCAA
GTGGGAACAGCTAGTGAAGACAGGGATTATTGAGTTATTGGATGCCGAGGAGGAAGAAAC
AGTGATGATTTCTATGACGCCGGAAGACTTGGAGAATTCCAGGCTACAATCTGCAGGCAT
CAACCCCCACGAGAATGATGGAGAGTTTGACCCTGCGGCGCGACTGAAGGCTGGAATCAA
CGCGCACACATGGACTCACTGTGAGATTCACCCTAGTATGATTCTTGGTGTCTGTGCCAG
TATCATTCCTTTCCCCGATCATAATCAGGTGCGT---ACTGATTCGACATGGATTG-ATA
ATGGCCTTATACCTCTAC-AGTCACCGCGTAACACCTACCAATCCGCA------------
-----------------------------------------------------------C
GTGATTTTATCAAAAACATGATTACTGGTACCTCCCAGGCTGACTGCGCCATTCTCATCA
TCGCCGGTGGCACTGGTGAGTTCGAGGCTGGTATCTCCAAGGACGGTCAGACCCGTGAAC
ACGCTCTTCTGGCGTTCACCCTTGGTGTGCGTCAGCTCATCGTTGCTGTAAATAAGATGG
ACACGACCAAGGTGTGTGGTACATTCTCCCCACACG-GGCGTAGTCTGATGTGTCGCCAA
TAGTGGAGCGAGGATCGCTTCAATGAAATTATCAAGGAAACCTCGACCTTCATTAAGAAG
GTCGGCTACAACCCCAAGACTGTCGCTTTCGTGCCTATTTCTGGCTGGCATGGTGACAAC
ATGCTGGAGGAGTCCCAGCAGTAAGCATTCGGTTATCAGAATGACCTCCA-CGTTCTTAA
AGCTGTGAAATAGTATGCCCTGGTACAAGGGCTGGACCAAGGAGACCAAGACTGGTGTCA
TCAAGGGAAAGACCCTTCTCGATGCAATCGATGCGATCGAGCCTCCCGTTCGCCCCTCCG
ACAAACCCCTCCGCCTTCCTCTCCAGGATGTCTACAAGATCGGTGG--------------
------------------------------------------------------------
---------------------------------------------------------
>Gymnogaster boletoides NY01194009
-------------------GGG--ATGAGCTCAAATTTTGAATCTGGCGG-TC-TTTCGG
CC--GTCCGAGTTGTAATCTAGAGAAGCGTTTTCCGCGCTGGACC-GTGTACAAGTCTCC
TGGAAGGGAGCGTCATAGAGGGTGAGAATCCCGTCTTTGACACGGACT-ACC-AGTGCTA
TGTGATGCGCTCTCGACGAGTCGAGTTGTTTGGGAATGCAGCTCAAAACGGGTGGTAAAT
TCCATCTAAAGCTAAATACAGGCGAGAGACCGATAGCGAACAAGTACCGTGAGGGAAAGA
TGAAAAGAACTTTGGAAA-GAGAGTTAAACAGTACGTGAAATTGCTGAAAGGGAAACGCT
TGACGTCAGTCGCGTCGGCC-GGGGATCAACCTTGCCTAA-TCGCTCGGTGTACTTCCTG
GTCGACGGGTCAGCATCGGTTTCGGTCGCCGTACAAGGGCGAAGGGAACGTGGCACCCTT
----CGGGGTGTGT--TATAGCCTTTCGTCG-CATGCGGTGGT-CGGGACTGAGGAA--C
TCAGCACGGCTTCCGTCT--GTGCTTAGG-ATGCTGGCATAATGGCCTTAAGCGACCCGT
CTTGAAA-CACGGACCAAGGAGTCTAACATGCCTGCGAGTGTTTGGGTGGCAAACTCGGG
CGCGCAATGAAAGTGAAAGTTGAGACCTCTGTCGTGGAGGGCATCGACGCCCGGACCTGA
GTCTTTGACGACGGATCTGCGGTAGAGCATGCATGTTGGGACCCGAAAGATGGTGAACTA
TGCC-TGAATAGGGTGAAGCCAGAGGAAACTCTGGTGGAGGCTCGTAGCGATTCTGACGT
GCAAATCGATCGTCGAATTTGGG?????????????????????????????????????
????????????????????????????????????????????????????????????
????????????????????????????????????????????????????????????
????????????????????????????????????????????????????????????
????????????????????????????????????????????????????????????
????????????????????????????????????????????????????????????
????????????????????????????????????????????????????????????
????????????????????????????????????????????????????????????
????????????????????????????????????????????????????????????
????????????????????????????????????????????????????????????
????????????????????????????????????????????????????????????
????????????????????????????????????????????????????????????
????????????????????????????????????????????????????????????
????????????????????????????????????????????????????--------
------------------------------------------------------------
-GGTTCATATTCTGCTCCCGTCATCGAATTCTTGGAAGAATGGGGTCTTGAATCACTGGA
AGAGAATGCACATTCGTCAACGCCCTGCACAAAGGTTTTCGTGAATGGTGTCTGGATGGG
CGTCCATCGTGATCCCGCCAACCTTGTCAAGACGATCAAAAAACTTCGTCGAAAAGACGA
TATTAGTCCCGAAGTTTCTGTAGTCCGTGATATTCGAGAGAGGGAGCTTCGTCTCTACAC
TGATGCAGGGCGAGTTTGTCGACCTCTCTTCATTGTCGAAAATCAGCAGCTTGCCCTGCA
GAAGAAGCATATCAAATGGCTCAATCAGGGCTACCGTGATGACGATGGTGAAGAGTTCAA
ATGGGAGCAGTTGGTGAAGACGGGGATAATCGAGCTATTGGATGCCGAGGAAGAGGAAAC
GGTGATGATTTCCATGACGCCCGAAGACTTAGAGAATTCCAGGTTACAATCTGCAGGCAT
TAACCCCCATGAGAACGATGGAGAGTTTGACCCCGCGGCTCGACTGAAGGCTGGAATCAA
TGCCCACACATGGACTCACTGCGAGATTCATCCTAGTATGATTCTTGGTGTGTGTGCCAG
TATCATTCCATTCCCCGATCACAATCAGGTGCGT---ATTGCTTCGACAATGGCTG-ATA
ATGACCTTACGTCTTTGC-AGTCACCGCGTAACACCTACCAATCCGCTATG---------
------------------------------------------------------------
------------------------------------------------------------
------------------------------------------------------------
-----CTTCTGGCGTTCACCCTCGGTGTGCGTCAGCTCATCGTCGCTGTAAACAAGATGG
ACACTACCAAGGTGTGTTGAGCATTCGCCTTGGCTG-AATGCTGTTTGATGTGTTGTTAA
TAGTGGAGCGAGGACCGCTTCAACGAAATTATCAAGGAAACCTCAACCTTCATTAAGAAG
GTCGGCTACAATCCCAAAGCCGTCGCTTTCGTACCCATCTCTGGCTGGCATGGTGACAAC
ATGCTGGAGGAGTCCCCCAAGTAAGCATTTTGCTATCGGATTATCTTCAAGCACTCT-AA
TGCATCGAAATAGCATGCCCTGGTACAAGGGTTGGACTAAGGAAACTAAGGGTGGTGTCG
TGAAGGGGAAGACCCTCCTCGATGCCATCGATGCCATCGAGCCTCCTGTTCGTCCCTCCG
ACAAACCCCTTCGCCTTCCTCTCCAGGATGTCTACAAGATCGGTGGTATCGGAAC---AG
TGCCTGTCGGTCGTGTTGAAACT-------------------------------------
---------------------------------------------------------
>Rugiboletus brunneiporus HKAS83209
------------------------------------------------------------
-C--GCCCGAGTTGTAATCTAGAGAAGCGTGTTCTGCGCTGGACC-GTGTACAAGTCTCC
TGGAAGGGAGCGTCATAGAGGGTGAGAATCCCGTCTTTGACACGGACCCACC-AGTGCTG
TGTGATGCGCTCTCAACGAGTCGAGTTGTTTGGGAATGCAGCTCAAAACGGGTGGTAAAT
TCCATCTAAAGCTAAATACAGGCGAGAGACCGATAGCGAACAAGTACCGTGAGGGAAAGA
TGAAAAGAACTTTGAAAA-GAGAGTTAAACAGTACGTGAAATTGCTGAAAGGGAAACGCT
TGATGTCAGTCGCGTCGGCC-GGGGATCAACCTTGC-TT----GCTTGGTGTACTTCCCT
GTCGACGGGTCAGCATCAGTTTCAATCGCCATAGAAGGGCGAGGGGAATGTGGCACTCTC
TTCACGGGGTGTGTGTTATAGCCTTTCGTCAATATGTGGTGGT-CGGGACTGAGGAA--C
TCAGCATGGG--C-GACC--GTGCTTAGG-ATGCTGGCATAATGGCCTTAAGCGACCCGT
CTTGAAA-CACGGACCAAGGAGTCTAACATGCCTGCGAGTGTTTGGGTGGAAAACTCGGA
CGCGCAATGAAAGTGAACGTCGAGACCTCTGTCGTGGAGGGCATCGACGCCCGGACCTGA
GTCTTTGACGACGGATCTGCGGTAGAGCATGCATGTTGGGACCCGAAAGATGGTGAACTA
TGCC-TGAATAGGGTGAAGCCAGAGGAAACTCTGGTGGAGGCTCGTAGCGATTCTGACGT
GCAAATCGATCGTCGAATTTGGG?????????????????????????????????????
????????????????????????????????????????????????????????????
????????????????????????????????????????????????????????????
????????????????????????????????????????????????????????????
????????????????????????????????????????????????????????????
????????????????????????????????????????????????????????????
????????????????????????????????????????????????????????????
????????????????????????????????????????????????????????????
????????????????????????????????????????????????????????????
????????????????????????????????????????????????????????????
????????????????????????????????????????????????????????????
????????????????????????????????????????????????????????????
????????????????????????????????????????????????????????????
????????????????????????????????????????????????????--------
------------------------------------------------------------
------------------------------------------------------------
-----------------------CTTGCACCAAGGTTTTCGTGAATGGTGTCTGGATGGG
CGTACATCGTGATCCCGCTAACCTTGTCAAGACGATCAAAAAACTTCGCCGAAAAGATGA
CATTAGTCCTGAAGTTTCTGTAGTCCGTGATATTCGTGAGAGGGAGCTTCGTCTCTACAC
CGATGCAGGGCGAGTTTGTCGGCCACTCTTCATTGTCGAGAATCAGCAGCTTGCCCTGCA
GAAGAAGCATATAAAATGGCTTAATCAGGGCTACCGCGACGATGATGGCGAAGAGTTCAA
GTGGGAGCAACTGGTGAAGACAGGGATCATTGAATTACTGGACGCAGAGGAGGAGGAGAC
CGTGATGATTTCCATGACGCCCGAAGACTTGGAGAATTCCAGGTTACAATCTGCAGGTAT
CAACCCTCACGAGAATGATGGAGACTTTGACCCTGCGGCGCGACTAAAAGCTGGGATCAG
TGCGCACACATGGACTCACTGCGAGATCCATCCTAGTATGATTCTTGGTGTCTGTGCCAG
TATCATTCCTTTCCCCGATCACAACCAGGTATGTTCAGTTGCTGCGGCGTGCATTG-ATA
ATGGCCTTATACTGCTGC-AGTCACCACGTAACACGTACCAATCCGCCATGGGTAAACAA
GCTATGGGTATTTACCTCACGAACTTCTTGGTTCGGATGGACACCATGCCCCTGGACACC
GTGACTTTATTAAAAACATGATCACTGGTACCTCCCAGGCTGACTGTGCCGTCCTCATCA
TCGCCGCTGGTACTGGTGAGTTCGAGGCTGGTATCTCCAAGGACGGCCAGACCCGTGAAC
ACGCTCTTCTGGCGTTCACCCTTGGTGTGCGTCAGCTCATCGTCGCTGTGAACAAGATGG
ACACCACCAAGGTGTGTTGTACATTCTCCTTGGATG-AATTTGGTTAGATGCGTTGCCGA
TAGTGGAGCGAAGATCGCTTCAACGAAATCATCAAGGAAACCTCGACCTTCATCAAGAAA
GTCGGCTATAACCCCAAGGCTGTCGCTTTCGTACCCATCTCTGGCTGGCACGGTGACAAC
ATGCTCGAGGAGTCCCCCAAGTAAGCAATATATCAACTAATTGACCTC-AGCATTCTCAA
AGCGCCGAAATAGCATGACCTGGTACAAAGGCTGGACTAAGGAGATCAAAAGTGGTGTCG
TCAAGGGAAAGACCCTCCTCGATGCCATCGATGCCATCGAGGCTCCTGTTCGTCCCTCCG
ACAAGCCCCTTCGCCTTCCTCTCCAGGATGTCTACAAGATCGGTGGTATCGGAAC---AG
TGCCCGTCGGTCGTGTTGAAACTGGTGTCATCAAGGCCGGCATGATTGTCACTTTCGCAC
CTACAAACGTGACCACTGAA-------------------------------------
>R. extremiorientalis HKAS63635
-------------------GGG--AAGAGCTCAAATTTTGAATCTGGTGT-TCTTTT-GA
TC--GCCCGAGTTGTAATCTAGAGAAGCGTCTTCTGTGCTGGACC-GTGTACAAGTCTCC
TGGAAGGGAGCGTCATAGAGGGTGAGAATCCCGTCTTTGACACGGACC-ACC-AGTGCTA
TGTGATGCGCTCTCAACGAGTCGAGTTGTTTGGGAATGCAGCTCAAAATGGGTGGTAAAT
TCCATCTAAAGCTAAATACAGGCGAGAGACCGATAGCGAACAAGTACCGTGAGGGAAAGA
TGAAAAGAACTTTGAAAA-GAGAGTTAAACAGTACGTGAAATTGCTGAAAGGGAAACGCT
TGATGTCAGTCGCGTCGGCC-GGGGATCAACCTTGCTTTCTTTGCTGGGTGTACTTCCCT
GTCGACGGGTCAGCATCAGTTTTGATCGCTGTACAAGGGCGAGGGGAACGTGGCACTCTC
TTTGCAGGGTGTGT--TATAGCCTTTCGTCA-TATGCGGTGGT-TGGGACTGAGGAA--C
TCAGCATGGG--C-AACC--GTGCTTAGG-ATGCTGGCATAATGGCCTTAAGCGACCCGT
CTTGAAA-CACGGACCAAGGAGTCTAACATGCCTGCGAGTGTTTGGGTGGAAAACCCGAG
CGCGCAATGAAAGTGAACGTCGAGACCTCTGTCGTGGAGGGCACCGACGCCCGGACCGGA
GTCTTTGACGACGGATCTGCGGTAGAGCATGCATGTTGGGACCCGAAAGATGGTGAACTA
TGCC-TGAATAGGGTGAAGCCAGAGGAAACTCTGGTGGAGGCTCGTAGCGATTCTGACGT
GCAAATCGATCGTCGAATTTGGG?????????????????????????????????????
????????????????????????????????????????????????????????????
????????????????????????????????????????????????????????????
????????????????????????????????????????????????????????????
????????????????????????????????????????????????????????????
????????????????????????????????????????????????????????????
????????????????????????????????????????????????????????????
????????????????????????????????????????????????????????????
????????????????????????????????????????????????????????????
????????????????????????????????????????????????????????????
????????????????????????????????????????????????????????????
????????????????????????????????????????????????????????????
????????????????????????????????????????????????????????????
????????????????????????????????????????????????????--------
------------------------------------------------------------
-GGTTCATATTCTGCGCCCGTCATCGAATTCCTGGAAGAATGGGGCCTCGAGTCACTGGA
AGAGAATGCACATTCGTCCACGCCTTGCACAAAGGTTTTCGTGAATGGTGTCTGGATGGG
CGTACATCGTGATCCTGCCAACCTTGTCAAGACGATCAAAAAACTTCGCCGAAAAGATGA
TATTAGTCCTGAAGTTTCTGTCGTCCGTGATATTCGCGAGAGGGAGCTTCGTCTCTACAC
CGATGCTGGGCGAGTTTGTCGGCCACTCTTCATTGTCGAGAATCAGCAGCTTGCCCTGCA
GAAGAAGCATATAAAATGGCTTAATCAGGGCTACCGTGACGATGATGGAGAAGAGTTCAA
GTGGGAGCAACTGGTGAAGACAGGGATCATTGAATTACTGGACGCAGAAGAGGAGGAGAC
TGTGATGATTTCCATGACGCCCGAAGACTTGGAGAATTCCAGGTTACAATCTGCAGGTAT
CAACCCTCACGAGAATGATGGGGACTTTGACCCTGCGGCGCGACTAAAAGCTGGGATCAG
TGCGCACACATGGACTCACTGTGAGATCCATCCTAGTATGATTCTTGGTGTCTGTGCCAG
TATCATTCCTTTCCCCGATCACAACCAGGTATGTTCAGTTGCTGCGGCGTGCATTG-ATA
AAGGCCTTATACTGCTGC-AGTCGCCACGTAACACGTACCAATCCGCCATGG--------
-----------------------------------------------------------C
GTGACTTTATTAAAAACATGATTACTGGTACCTCCCAGGCTGACTGTGCGGTCCTCATCA
TCGCCGCTGGTACTGGCGAGTTCGAGGCTGGTATCTCCAAGGACGGCCAGACCCGTGAAC
ACGCTCTTCTGGCGTTCACCCTTGGTGTGCGTCAGCTCATCGTCGCTGTGAACAAGATGG
ACACCACCAAGGTGTGTTGTATATTCTCCTTGTATG-GATCTGGTTTGATGCGTTGCCGA
WAGTGGAGCGAAGATCGCTTCAACGAAATCATCAAGGAAACGTCGACTTTCATCAAGAAA
GTCGGCTACAACCCCAAGGCTGTCGCTTTCGTACCCATCTCTGGCTGGCATGGTGACAAC
ATGCTCGAGGAGTCCGCTAAGTAAGCAATATACCAACTAATTGACCTC-AGCGTTCTCAA
AGTACCGAAATAGCATGACCTGGTACAAAGGCTGGTCTAAGGAGGTCAAAGGTGGCGTCG
TTAAGGGAAAGACTCTCCTTGACGCCATTGATGCCATCGAGCCTCCTGTTCGTCCCTCCG
ACAAGCCCCTTCGCCTTCCTCTCCAGGATGTCTACAAGATCGGTGGTATCGGAAC---AG
TGCCCGTCGGTCGTGTTGAAACTGG-----------------------------------
---------------------------------------------------------
>Bu. taughannockensis 263101
TAGTAACTGCGAGTGAAGCGGG--AAGAGCTCAAATTTTGAATCTGGCAG-TC-CTT-GG
CT--GTCYGAGTTGTAATCTAGAGAAGTGTTTTCCGCGCTGGTCC-GTGTATAAGTCTCC
TGGAAGGGAGCGTCATAGAGGGTGAGAATCCCGTCTTTGACACGGACT-ACC-AGTGCTA
TGTGATGCGCTCTCGACGAGTCGAGTTGTTTGGGAATGCAGCTCAAAATGGGTGGTAAAC
TCCATCTAAAGCTAAATAYAGGCGAGAGACCGATAGCGAACAAGTACCGTGAGGGAAAGA
TGAAAAGAACTTTGGAAA-GAGAGTTAAACAGTACGTGAAATTGCTGAAAGGGAAACGCT
TGATGTCAGTCGCGTYGGCT-GGGGATCAACCTTGC-TTT-TCGCTGGGTGTACTTCCCG
GTCGACGGGTCAGCATCAGTTTCAGTCATCGTACAAGGGCGAGGGGAACGTGGCACTCTC
----CGGAGTGTGT--TATAGCCTTTCATCA-TATGCGGTGGT-CGGGACTGAGGAG--C
TCAGCACGGCTTY-GGCTT-GTGCTCAGG-ATGCTGGCATAATGGCCTTAAGCGACCCGT
CTTGAAA-CACGGACCAAGGAGTCTAACATGCCTGCGAGTGTTTGGGTGGTAAACCCGAG
CGCGTAATGAAAGTGAAAGTTGAGACCTCTGTCATGGAGGGCATCGACGCCCGGACCTGA
GTCTTTGACGACGGATCTGCGGTAGAGCATGTATGTTGGGACCCGAAAGATGGTGAACTA
TGCC-TGAATAGGGTGAAGCCAGAGGAAACTCTGGTGGAGGCTCGTAGCGATTCTGACGT
GCAAATCGATCGTCGAATTTGGGAGACCGAGGGGTGGAGA-CTGTTGCTGGCC------C
TCC----CTGGGG----CATGTGCACGTCTTCCTTTT--CGTCGACC---TTTCTCACAC
ACA--ACACACC-TGTGCACCTRTTGTAGGTTCTCGAAAGA--GGATC-TATGTTTTT--
CAC-ATCACACA-CCATCGTATGTCTATAGAATGTAT-TGAAGACTGTC---------CG
AT-----GA-TGGTCG------ATAA-----TAAA-TT-ATACAACTTTCAGCAACGGAT
CTCTTGGCTCTCGCATCGATGAAGAA-CGCAGCGAATTGCGATAAGTAATGTGAATTGCA
GATTTTCAGTGAATCATCGAATCTTTGAACGCACCTTGCGCTCCTTGGTATTCCGAGGAG
CATGCCTGTTTGAGTGTCATTTGAATTTCTCAAACCC-ATG-TCTTTTTTTTTWR-----
GGS-MM-KGGSY--TTKGRAKT-KGGGGSYKSYKGSSGKKRAAA--RSYKKYMRSYYYYC
YKRAAWKSMWTWRSMAA--RG-RMSG---SMARKYYTT-K-RMSKKSM-MSGSCYTY-SR
MSKKRWWAWKRWYSKYSKKGSYKGGA-GCG--TCGGA-CA----TGCAT--G-AAT-C-G
TCTGT-GCT--GCTTCTAA--TTTCC----TA-GGCTA--------G-CCTT-GGGTT--
GGTCA-CTT--AGCTACTA---GTC-RGTCA-TGAGGCTGAT-GAA--CG--TTGAG-C-
AGGCCG---------AGCT-----AGGCTAATGTCTCTAT-TC--GAAACTT????????
????????????????????????????????????????????????????????????
????????????????????????????????????????????????????????????
????????????????????????????????????????????????????????????
????????????????????????????????????????????????????????????
????????????????????????????????????????????????????????????
????????????????????????????????????????????????????????????
????????????????????????????????????????????????????????????
????????????????????????????????????????????????????????????
????????????????????????????????????????????????????????????
????????????????????????????????????????????????????????????
????????????????????????????????????????????????????????????
????????????????????????????????????????????????????????????
????????????????????????????????????????????????????????????
????????????????????????????????????????????????????????????
????????????????????????????????????????????????????????????
????????????????????????????????????????????????????????????
????????????????????????????????????????????????????????????
????????????????????????????????????????????????????????????
????????????????????????????????????????????????????????????
????????????????????????????????????????????????????????????
????????????????????????????????????????????????????????????
????????????????????????????????????????????????????????????
????????????????????????????????????????????????????????????
????????????????????????????????????????????????????????????
????????????????????????????????????????????????????????????
?????????????????????????????????????????????????????????
>Bu. taughannockensis 250839
TAGTAACTGCGAGTGAAGCGGG--AAGAGCTCAAATTTTGAATCTGGCAG-TC-CTT-GG
CT--GTCCGAGTTGTAATCTAGAGAAGTGTTTTCCGCGCTGGTCC-GTGTATAAGTCTCC
TGGAAGGGAGCGTCATAGAGGGTGAGAATCCCGTCTTTGACACGGACT-ACC-AGTGCTA
TGTGATGCGCTCTCGACGAGTCGAGTTGTTTGGGAATGCAGCTCAAAATGGGTGGTAAAC
TCCATCTAAAGCTAAATATAGGCGAGAGACCGATAGCGAACAAGTACCGTGAGGGAAAGA
TGAAAAGAACTTTGGAAA-GAGAGTTAAACAGTACGTGAAATTGCTGAAAGGGAAACGCT
TGATGTCAGTCGCGTCGGCT-GGGGATCAACCTTGC-TTT-TCGCTGGGTGTACTTCCCG
GTCGACGGGTCAGCATCAGTTTCAGTCATCGTACAAGGGTGAGGGGAACGTGGCACTCTC
----CGGAGTGTGT--TATAGCCTTTCATCA-TATGCGGTGGT-CGGGACTGAGGAG--C
TCAGCACGGCTTC-GGCTT-GTGCTCAGG-ATGCTGGCATAATGGCCTTAAGCGACCCGT
CTTGAAA-CACGGACCAAGGAGTCTAACATGCCTGCGAGTGTTTGGGTGGTAAACCCGAG
CGCGTAATGAAAGTGAAAGTTGAGACCTCTGTCATGGAGGGCATCGACGCCCGGACCTGA
GTCTTTGACGACGGATCTGCGGTAGAGCATGTATGTTGGGACCCGAAAGATGGTGAACTA
TGCC-TGAATAGGGTGAAGCCAGAGGAAACTCTGGTGGAGGCTCGTAGCGATTCTGACGT
GCAAATCGATCGTCGAATTTGGGAGACCGAGGGGTGGAGA-CTGTTGCTGGCC------C
TCC----CTGGGG----CATGTGCACGTCTTCCTTTT--CGTCGACC---TTTCTCACAC
ACA--ACACACC-TGTGCACCTGTTGTAGGTTCTCGAAAGA--GGATC-TATGTTTTT--
CAC-ATCACACA-CCATCGTATGTCTATAGAATGTAT-TGAAGACTGTC---------CG
AT-----GA-TGGTCG------ATAA-----TAAA-TT-ATACAACTTTCAGCAACGGAT
CTCTTGGCTCTCGCATCGATGAAGAA-CGCAGCGAATTGCGATAAGTAATGTGAATTGCA
GATTTTCAGTGAATCATCGAATCTTTGAACGCACCTTGCGCTCCTTGGTATTCCGAGGAG
CATGCCTGTTTGAGTGTCATTTGAATTTCTCAAACCC-ATG-TCTTTTTTTTTTA-----
GGG-CACGGGCT--TTGGAATT-GGGGGCTGCTGGCGGTGAAAA--GCTGTCAGCTCTCC
TGAAATGCATTAGCAAA--GG-ACGG---CAAGTCTTT-G-ACGTGCA-CGGCCTTC-GA
CGTGATAATGATCGTCGTGGCT-GGA-GCG--TCGGA-CA----TGCAT--G-AAT-C-G
TCTGT-GCT--GCTTCTAA--TTTCC----TA-GGCTA--------G-CCTT-GGGTT--
GGTCA-CTT--AGCTACTA---GTC-GGTCA-TGAGGCTGAT-GAA--CG--TTGAG-C-
AGGCCG---------AGCT-----AGGCTAATGTCTCTAT-TC--GAAACTT????????
????????????????????????????????????????????????????????????
????????????????????????????????????????????????????????????
????????????????????????????????????????????????????????????
????????????????????????????????????????????????????????????
????????????????????????????????????????????????????????????
????????????????????????????????????????????????????????????
????????????????????????????????????????????????????????????
????????????????????????????????????????????????????????????
????????????????????????????????????????????????????????????
????????????????????????????????????????????????????????????
????????????????????????????????????????????????????????????
????????????????????????????????????????????????????????????
????????????????????????????????????????????????????????????
????????????????????????????????????????????????????????????
????????????????????????????????????????????????????????????
????????????????????????????????????????????????????????????
????????????????????????????????????????????????????????????
????????????????????????????????????????????????????????????
????????????????????????????????????????????????????????????
????????????????????????????????????????????????????????????
????????????????????????????????????????????????????????????
????????????????????????????????????????????????????????????
????????????????????????????????????????????????????????????
????????????????????????????????????????????????????????????
????????????????????????????????????????????????????????????
?????????????????????????????????????????????????????????
>Bu. taughannockensis 252208
TAGTAACTGCGAGTGAAGCGGG--AAGAGCTCAAATTTTGAATCTGGCAG-TC-CTT-GG
CT--GTCCGAGTTGTAATCTAGAGAAGTGTTTTCCGCGCTGGTCC-GTGTATAAGTCTCC
TGGAAGGGAGCGTCATAGAGGGTGAGAATCCCGTCTTTGACACGGACT-ACC-AGTGCTA
TGTGATGCGCTCTCGACGAGTCGAGTTGTTTGGGAATGCAGCTCAAAATGGGTGGTAAAC
TCCATCTAAAGCTAAATACAGGCGAGAGACCGATAGCGAACAAGTACCGTGAGGGAAAGA
TGAAAAGAACTTTGGAAA-GAGAGTTAAACAGTACGTGAAATTGCTGAAAGGGAAACGCT
TGATGTCAGTCACGTCGGCT-GGGGATCAACCTTGC-TTT-TCGCTGGGTGTACTTCCCG
GTCGACGGGTCAGCATCAGTTTCAGTCATCGTACAAGGGCGAGGGGAACGTGGCACTCTC
----CGGAGTGTGT--TATAGCCTTTCATCA-TATGCGGTGGT-CGGGACTGAGGAG--C
TCAGCACRGCTTC-GGCTT-GTGCTCAGG-ATGCTGGCATAATGGCCTTAAGCGACCCGT
CTTGAAA-CACGGACCAAGGAGTCTAACATGCCTGCGAGTGTTTGGGTGGTAAACCCGAG
CGCGTAATGAAAGTGAAAGTTGAGACCTCTGTCATGGAGGGCATCGACGCCCGGACCTGA
GTCTTTGACGACGGATCTGCGGTAGAGCATGTATGTTGGGACCCGAAAGATGGTGAACTA
TGCC-TGAATAGGGTGAAGCCAGAGGAAACTCTGGTGGAGGCTCGTAGCGATTCTGACGT
GCAAATCGATCGTCGAATTTGGGAGACCGAGGGGTGGAGA-CTGTTGCTGGCC------C
TCC----CTGGGG----CATGTGCACGTCTTCCTTTT--CGTCGACC---TTTCTCACAC
ACA--ACACACC-TGTGCACCTGTTGTAGGTTCTCGAAAGA--GGATC-TATGTTTTT--
CAC-ATCACACA-CCATCGTATGTCTATAGAATGTAT-TGAAGACTGTC---------CG
AT-----GA-TGGTCG------ATAA-----TAAA-TT-ATACAACTTTCAGCAACGGAT
CTCTTGGCTCTCGCATCGATGAAGAA-CGCAGCGAATTGCGATAAGTAATGTGAATTGCA
GATTTTCAGTGAATCATCGAATCTTTGAACGCACCTTGCGCTCCTTGGTATTCCGAGGAG
CATGCCTGTTTGAGTGTCATTTGAATTTCTCAAACCC-ATG-TCTTTTTTTWTTA-----
GGG-CACGGGCT--TTGGAGTT-GGGGGCTGCTGGCAGTGAAAA--GCTGTCAGCTCTTC
TGAAATGCATTAGCAAA--GG-ACGG---CAAGTCTTT-G-ACATGCA-CGGCCTTC-GA
CGTGATAATGATCGTCGTGGCT-GGA-GTG--TCGGA-CA----TGCAT--G-AAT-C-R
TCTGT-GCT--GCTTCTAA--TTCCC----TA-GGCTA--------G-CCTT-GGGTT--
GGTCA-CTT--AGCTACTA---GTC-GGTCA-TGAGGCTGAT-GAA--CG--TTGAG-C-
AGGCCG---------AGCT-----AGGCTAATGTCTCTAT-TC--GAAACTT????????
????????????????????????????????????????????????????????????
????????????????????????????????????????????????????????????
????????????????????????????????????????????????????????????
????????????????????????????????????????????????????????????
????????????????????????????????????????????????????????????
????????????????????????????????????????????????????????????
????????????????????????????????????????????????????????????
????????????????????????????????????????????????????????????
????????????????????????????????????????????????????????????
????????????????????????????????????????????????????????????
????????????????????????????????????????????????????????????
????????????????????????????????????????????????????????????
????????????????????????????????????????????????????????????
????????????????????????????????????????????????????????????
????????????????????????????????????????????????????????????
????????????????????????????????????????????????????????????
????????????????????????????????????????????????????????????
????????????????????????????????????????????????????????????
????????????????????????????????????????????????????????????
????????????????????????????????????????????????????????????
????????????????????????????????????????????????????????????
????????????????????????????????????????????????????????????
????????????????????????????????????????????????????????????
????????????????????????????????????????????????????????????
????????????????????????????????????????????????????????????
?????????????????????????????????????????????????????????
