# Supplementary material for: Exploring the Relationships between Four New Species of Boletoid Fungi from Northern China and Their Related Species
Source: J Fungi (Basel). 2022 Feb 22;8(3):218. doi: 10.3390/jof8030218 (PMC8955560; doi:10.3390/jof8030218)
Supplement: Supplementary file 1 [file jof-08-00218-s001.zip › Supplementary File S3. Suillellus multigene.fas]

>Crocinoboletus laetissimus HKAS50232
GGGAAGAGCTCAAATTTT-GAATCTGGCGGTCGTC----GATCGTCCGAGTTGTAATCTA
GAGAAGCGTCTTCC--GTGCCGGCCCTGTGTACAAGTCTCCTGG-AAGGGAGCGTCGTAG
AGGGTGAGAATCCCGTCTCTGACATGGA---TC-GCC-GGTGC-TATGTGATGCGCTCTC
GACGAGTCGAGTTGTTTGGGAATGCAGCTCAAAATGGGTGGTAAACTCCATCTAAAGCTA
AATATGGGCGAGAGACCGATAGCGAACAAGTA-CCGTGAGGGAAAGATGAAAAGAACTTT
GGAAAGAGAGTTAAACAGTACGTGAAATTGCTGAAAGGGAAACGCTTGATGT-CAGTCAC
GTCTGCCGGGGATCAACCTTG-CC--TTTTCGCT------AGGTGTACTTCCCGG-TC--
GACGGGTCAGCATCGGTTTC--GCT---CGCCGTACAAGGGCG-AAGG-GAACGTGGCA-
-TCCTT-CG--GGGTGTG-TTATAGCCTTTCGTCGCATGCGCC-GG---TCGGGACCGAG
GATCTCAGCACGACTTA-C----GTCTGTCGC-TCAGGATGCTGGCATAATGGCCTTAAG
CGACCCGTCTTGAAACACGGACCAAGGAGTCTAACATGCCTGCGAGTGTTCGGG--TGCA
--AAACC-CGAGCGCGCAATGAAAGTG-AAAGTTGAGACCTCTGTCG-TGGAGGGCATCG
ACGCCCGGACCT------GAGTCTCT-----GACGACGGA--TCCGCGGTAGAGCATGCA
TGTTGGGACCCGAAAGATGGTGAACTATGCCTGAATAGGGTGAAGCCAGAGGAAACTCTG
GTGGAGGCTCGTAGCGATTCTGACGTGCAAATCGATCGTCGAATTTGGGTATAGGGGCGA
AAGACTA-----TGAACGAGGAGTGCGAAAATG---AACCGGTGACCACTATTAGTATGC
TGACGGCATG-CTC--TGGTCCCGACT--CGTGCTGCTCTCTTGCCTGTAACGCAGGTGA
GAGACGTTGCATCCTGTGGCCTAGCATATACATCAATGAT-GTGCTTGTCCGCTGCCTCC
TTGTG-------ACGC----TTTTTTGTCGTAGTAG----CTTTTTGCGCACGTCGCATG
TTTCT---TCTG-AATATGCTTGCTGACG--GTTTTTTT-TAACTCCTGCATCCTTTCAA
TTCTCGTGTCGATGTTCATCC-AATACCATGTGCGTTTTC-CAGTCCGACCCCAATTTTG
CCGACAAAATACGGCATGTTCGCGACCCCAAAGCACGGATGGCCGTTGTCTGGTCGCACT
GCAAGACAAAAATGGTTTGCGAAACTGATGATCCAAAAGAGGAAGGTGTCGAAGGGGATG
TTGATGAACCTAAGAAAAGTCGTGGCGGTTGTGGCCATAACCAACCGCTTATCCGAAAGG
AGGGTCTCAAGCTATTTGTCCAGTACAAGCGGCCCAAGGACGAGGATGAGGTTCGTATCA
GTGACGCAAC-CCTTGAGGACTTACC-TTGTTAAACTTTTAACTTTATATGTATATAGGA
CATTAAATCGTTGCAACCCGACAAAAGGTTGTTTACGCCTTCCGAAGTGTACACGACATT
CAAGAAGATGTCTGATTCAGATTTGCATCTGATTGGGCTTTCGGACGAATACGCGCGGCC
TGAGTGGATGATTTTG--??????????????????????????????????????????
????????????????????????????????????????????????????????????
????????????????????????????????????????????????????????????
????????????????????????????????????????????????????????????
????????????????????????????????????????????????????????????
????????????????????????????????????????????????????????????
????????????????????????????????????????????????????????????
????????????????????????????????????????????????????????????
????????????????????????????????????????????????????????????
????????????????????????????????????????????????????????????
????????????????????????????????????????????????????????????
????????????????????????????????????????????????????????????
?????????????????CGTGACTTTATCAAAAACATGATCACCGGTACCTCCCAGGCTG
ACTGTGCCATCCTCATTATTGCCGGTGGTACCGGCGAGTTCGAGGCCGGTATATCCAAGG
ACGGTCAGACCCGTGAACACGCTCTTCTCGCGTTTACCCTTGGTGTGCGTCAGCTCATCG
TTGCCGTTAACAAGATGGACACGACCAAGGTGCGTTGTACATTTTC-TTCAGATGAACTC
CGGTTTGATGTG------TCGCCGGTAGTGGAGCGAGGACCGGTTCAACGAAATTATCAA
AGAAACATCGACCTTCATTAAGAAGGTTGGCTATAACCCCAAGGCCGTCGCGTTCGTGCC
CATCTCTGGCTGGCATGGTGACAATATGCTGGAGGAGTCCCCCAAGTAAGCATTGTGTTA
C-CAGA-GTGACCTCTAGCATCTTTAAAGCGCCGACATAGTATGCCGTGGTTCAAGGGCT
GGACCAAGGAGACCAAGGGTGGTGTTGTCAAGGGAAGGACCCTC----------------
------------------------------------------------------------
------------------------------------------------
>Crocinoboletus laetissimus HKAS59701
GGGAAGAGCTCAAATTTT-GAATCTGGCGGTCGTC----GATCGTCCGAGTTGTAATCTA
GAGAAGCGTCTTCC--GTGCCGGCCCTGTGTACAAGTCTCCTGG-AAGGGAGCGTCGTAG
AGGGTGAGAATCCCGTCTCTGACATGGA---TC-GCC-GGTGC-TATGTGATGCGCTCTC
GACGAGTCGAGTTGTTTGGGAATGCAGCTCAAAATGGGTGGTAAACTCCATCTAAAGCTA
AATATGGGCGAGAGACCGATAGCGAACAAGTA-CCGTGAGGGAAAGATGAAAAGAACTTT
GGAAAGAGAGTTAAACAGTACGTGAAATTGCTGAAAGGGAAACGCTTGATGT-CAGTCAC
GTCTGCCGGGGATCAACCTTG-CC--TTTTCGCT------AGGTGTACTTCCCGG-TC--
GACGGGTCAGCATCGGTTTC--GCT---CGCCGTACAAGGGCG-AAGG-GAACGTGGCA-
-TCCTT-CG--GGGTGTG-TTATAGCCTTTCGTCGCATGCGCC-GG---TCGGGACCGAG
GATCTCAGCACGACTTA-C----GTCTGTCGC-TCAGGATGCTGGCATAATGGCCTTAAG
CGACCCGTCTTGAAACACGGACCAAGGAGTCTAACATGCCTGCGAGTGTTCGGG--TGCA
--AAACC-CGAGCGCGCAATGAAAGTG-AAAGTTGAGACCTCTGTCG-TGGAGGGCATCG
ACGCCCGGACCT------GAGTCTCT-----GACGACGGA--TCCGCGGTAGAGCATGCA
TGTTGGGACCCGAAAGATGGTGAACTATGCCTGAATAGGGTGAAGCCAGAGGAAACTCTG
GTGGAGGCTCGTAGCGATTCTGACGTGCAAATCGATCGTCGAATTTGGGTATAGGGGCGA
AAG----?????????????????????????????????????????????????????
????????????????????????????????????????????????????????????
????????????????????????????????????????????????????????????
????????????????????????????????????????????????????????????
????????????????????????????????????????????????????????????
????????????????????????????????????????????????????????????
????????????????????????????????????????????????????????????
????????????????????????????????????????????????????????????
????????????????????????????????????????????????????????????
????????????????????????????????????????????????????????????
????????????????????????????????????????????????????????????
????????????????????????????????????????????????????????????
????????????????????????????????????????????????????????????
??????????????????-------ATTCTGCTCCAGTCATCGAATTCCTGGAAGAATGG
GGTCTCGAATCACTCGAAGAGAATGCGCATTCGTCAACGCCGTGCACAAAGGTTTTCGTG
AACGGTGTCTGGATGGGTGTGCATCGTGACCCCGCCAATCTTGTCAAGACGATCAAGAAA
CTCCGCCGGAAAGACGACATTAGTCCTGAGGTTTCCGTAGTCCGTGATATTCGTGAGAGG
GAGCTTCGCCTCTACACTGATGCTGGGCGGGTTTGTCGACCTCTCTTCATTGTTGAAAAA
CAGCAGCTCGCCCTACAGAAGAAGCATATCAGATGGCTTAATCAAGGCTACCGCGATGAT
GATGGTGAAGAGTTCAAGTGGGAGCAGCTAGTGAAGACGGGGATAATTGAGTTATTGGAT
GCTGAGGAGGAAGAGACAGTGATGATTTCCATGACGCCGGAAGATTTGGAGAATTCCAGG
TTACAATCGGCAGGCATCAATCCCCATGAAAATGACGGAGACTTTGACCCCGCAGCACGA
CTAAAGGCCGGAATCAATGCACATACGTGGACTCATTGTGAAATCCATCCCAGTATGATC
CTTGGTGTATGCGCCAGTATTATTCCTTTCCCCGATCACAACCAGGTGCGTACTGC----
----TTCAAGTGTGGACTGATAATGG----CCTTACACCTCTGCAGTCACCGCGTAACAC
CTACCAGTCTGCTATGG???????????????????????????????????????????
????????????????????????????????????????????????????????????
????????????????????????????????????????????????????????????
????????????????????????????????????????????????????????????
????????????????????????????????????????????????????????????
????????????????????????????????????????????????????????????
????????????????????????????????????????????????????????????
????????????????????????????????????????????????????????????
????????????????????????????????????????????????????????????
????????????????????????????????????????????????????????????
????????????????????????????????????????????????
>Crocinoboletus rufoaureus HKAS53424
GGGAAGAGCTCAAATTTC-GAATCTGGCGGTCTCT----GGCCGTCCGAGTTGTAATCTA
GAGAAGCGTCTTCC--GCGCCGGCGCCGTGTACAAGTCTCCTGG-AAGGGAGCGTCGTAG
AGGGTGAGAATCCCGTCTTTGACACGGA---TCGGCC-GGTGC-TATGTGATGCGCTCTC
GACGAGTCGAGTTGTTTGGGAATGCAGCTCAAAACGGGTGGTAAACTCCATCTAAAGCTA
AATACGGGCGAGAGACCGATAGCGAACAAGTA-CCGTGAGGGAAAGATGAAAAGAACTTT
GGAAAGAGAGTTAAACAGTACGTGAAATTGCTGAAAGGGAAACGCTTGATGT-CAGTCGC
GTTCGCCGGGGATCAACCTTG-CT--TCTC-GCT------CGGTGTACTTCCCGG-CG--
GACGGGTCAGCGTCGGTCTC--GCT---CGCCGTACAAGGGCG-AAGG-GAACGTGGCA-
-CCCTT-CG--GGGTGTG-TTATAGCCCTTCGTCGCATGCGCC-GG---TCGGGACCGAG
GATCTCAGCACGGCCTT-TCAG-GTCTGTCGC-TCAGGACGCTGGCATAATGGCCTTAAG
CGACCCGTCTTGAAACACGGACCAAGGAGTCTAACATGCCTGCGAGTGTTCGGG--TGGC
--AAACC-CGGGCGCGCAATGAAAGTG-AAAGTCGAGACCTCCGTCG-TGGAGGGCATCG
ACGCCCGGACCT------GAGTCTTC-----GACGACGGA--TCCGCGGTGGAGCATGCA
CGTTGGGACCCGAAAGATGGTGAACTATGCCTGAATAGGGCGAAGCCAGAGGAAACTCTG
GTGGAGGCTCGTAGCGATTCTGACGTGCAAATCGATCGTCGAATTTGGGTATAGGGGCGA
AAGACTAGGCGCTGAACGAGGAGTGCGAAAATG---AACCGGTGACCACTATTGGTATGC
TGACGGCATA-CTC--TGGTCCCGACT--CGTGCCGCTCTCTTGCCTGTGACGCAGGTGA
GAGATGCTGCATCCTGTGGCCTAGCATATACATCAATGAT-GTGCTTGTCCGCTGCCTCC
TTGTG-------ACGC----TTTTTTGTCGTAGTAG----CTTTTTGCGCACGTCGCATC
TTTCT---TCTG-AACATGCTTACTGACG--GTTTTTTTATAACTCCTGCATCCTTTCGA
TTCTCGTGTCGATGTTCATCC-AATACGATGTGTGTTTTC-CAGTCCGACCCCAATTTTG
CCGACAAAATACGGCATGTTCGCGATCCCAAAGCACGGATGGCCGTTGTCTGGTCGCACT
GCAAGACAAAAATGGTTTGCGAAACCGATGATCCTAAAGAGGAAGGCGTCGAAGGGGATG
TCGATGAGCCTAAGAAAGGTCGTGGCGGTTGTGGCCACAACCAACCGCTTATTCGAAAGG
AGGGTCTCAAGTTATTTGTCCAGTACAAGCGGCCCAAGGACGAAGACGAGGTTCGTATCA
GCGACGCAACCCGCTGAGGATTTACC-TTGTTGAACCTTTAACCCTATATGTATATAGGA
CGTCAAATCGTTGCAACCGGACAAAAGGTTGTTTACGCCTTCCGAAGTGTACACGACATT
CAAGAAGATGTCTGATTCAGATTTGCATCTGATTGGGCTTTCGGACGAATACGCGCGGCC
TGAGTGGATGATTTTGACGGTTCATATTCTGCACCAGTCATCGAATTTCTGGAAGAGTGG
GGTCTCGAATCACTCGAAGAGAATGCACATTCGTCGACGCCGTGCACAAAGGTTTTCGTG
AACGGTGTCTGGATGGGCGTGCATCGTGATCCCGCCAACCTTGTCAAGACCATCAAAAAA
CTCCGTCGAAAAGATGACATTAGTCCTGAAGTTTCCGTAGTCCGTGATATTCGTGAGAGG
GAACTTCGTCTCTACACTGATGCTGGGCGGGTTTGTCGGCCTCTCTTCATTGTTGAAAAT
CAGCAGCTTGCCCTACAGAAGAAGCATATCAGATGGCTTAATCAGGGCTTCCGCGATGAT
GACGGTGAAGAGTTCAAGTGGGAGCAACTAGTGAAGACGGGGATAATTGAGTTATTGGAT
GCAGAGGAGGAGGAGACAGTAATGATTTCCATGACGCCGGAAGATTTGGAGAATTCCAGG
TTACAATCGGCAGGCATCAACCCCCACGAGAATGATGGAGACTTTGATCCCGCAGCGCGA
CTAAAGGCTGGAATCAATGCACATACATGGACTCACTGTGAAATCCATCCCAGTATGATC
CTTGGTGTCTGTGCCAGTATCATTCCTTTCCCCGATCACAACCAGGTGCGTATTGC----
----TTCAACTGTGGATTGATATTGG----CCTTACACTTCCGCAGTCACCGCGTAACAC
CTACCAGTCTGCTATGGCGTGACTTTATCAAAAACATGATCACCGGCACCTCCCAGGCTG
ACTGTGCCATCCTCATTATTGCCGGTGGTACCGGTGAGTTCGAGGCCGGTATATCCAAGG
ACGGTCAGACCCGTGAACACGCTCTTCTCGCGTTCACCCTCGGTGTGCGTCAACTCATCG
TTGCTGTAAACAAGATGGACACGACCAAGGTGCGTTGTACGTTTTC-TTCAGATGAATTC
CAGTTTGATGTG------TTGCCGATAGTGGAGCGAGGACCGGTTCAACGAAATTATCAA
GGAAACATCGACCTTCATTAAGAAGGTTGGCTACAACCCCAAGGCCGTCGCATTCGTGCC
CATCTCTGGCTGGCATGGCGATAACATGCTGGAGGAGTCCCCCAAGTAAGCATTGCGTTA
T-CACA-TTGACCTCTAGCATTCTTAAAGCTCCGACGTAGTATGCCGTGGTTCAAGGGGT
GGACCAAGGAGACCAAGGGCGGTGTCGTCAAGGGAAAGACTCTCCTCGATGCCATCGATG
CCATCGAGCCTCCTGTTCGTCCCTCCGACAAACCCCTTCGTCTTCCCCTCCAGGATGTGT
ACAAGATTGGTGGTATCGG-AACAGTGCCCGTCGGTCGTGTTGAAACT
>Crocinoboletus rufoaureus HKAS59820
GGGAAGAGCTCAAATTTC-GAATCTGGCGGTCTCT----GGCCGTCCGAGTTGTAATCTA
GAGAAGCGTCTTCC--GCGCCGGCGCCGTGTACAAGTCTCCTGG-AAGGGAGCGTCGTAG
AGGGTGAGAATCCCGTCTTTGACACGGA---TCGGCC-GGTGC-TATGTGATGCGCTCTC
GACGAGTCGAGTTGTTTGGGAATGCAGCTCAAAACGGGTGGTAAACTCCATCTAAAGCTA
AATACGGGCGAGAGACCGATAGCGAACAAGTA-CCGTGAGGGAAAGATGAAAAGAACTTT
GGAAAGAGAGTTAAACAGTACGTGAAATTGCTGAAAGGGAAACGCTTGATGT-CAGTCGC
GTTCGCCGGGGATCAACCTTG-CT--TCTC-GCT------CGGTGTACTTCCCGG-CG--
GACGGGTCAGCGTCGGTCTC--GCT---CGCCGTACAAGGGCG-AAGG-GAACGTGGCA-
-CCCTT-CG--GGGTGTG-TTATAGCCCTTCGTCGCATGCGCC-GG---TCGGGACCGAG
GATCTCAGCACGGCCTT-TCAG-GTCTGTCGC-TCAGGACGCTGGCATAATGGCCTTAAG
CGACCCGTCTTGAAACACGGACCAAGGAGTCTAACATGCCTGCGAGTGTTCGGG--TGGC
--AAACC-CGGGCGCGCAATGAAAGTG-AAAGTCGAGACCTCCGTCG-TGGAGGGCATCG
ACGCCCGGACCT------GAGTCTTC-----GACGACGGA--TCCGCGGTGGAGCATGCA
CGTTGGGACCCGAAAGATGGTGAACTATGCCTGAATAGGGCGAAGCCAGAGGAAACTCTG
GTGGAGGCTCGTAGCGATTCTGACGTGCAAATCGATCGTCGAATTTGGGTATAGGGGCGA
AAGACTAGGCGCTGAACGAGGAGTGCGAAAATG---AACCGGTGACCACTATTGGTATGC
TGACGGCATA-CTC--TGGTCCCGACT--CGTGCCGCTCTCTTGCCTGTGACGCAGGTGA
GAGATGCTGCATCCTGTGGCCTAGCATATACATCAATGAT-GTGCTTGTCCGCTGCCTCC
TTGTG-------ACGC----TTTTTTGTCGTAGTAG----CTTTTTGCGCACGTCGCATC
TTTCT---TCTG-AACATGCTTACTGACG--GTTTTTTTATAACTCCTGCATCCTTTCGA
TTCTCGTGTCGATGTTCATCC-AATACGATGTGTGTTTTC-CAGTCCGACCCCAATTTTG
CCGACAAAATACGGCATGTTCGCGATCCCAAAGCACGGATGGCCGTTGTCTGGTCGCACT
GCAAGACAAAAATGGTTTGCGAAACCGATGATCCTAAAGAGGAAGGCGTCGAAGGGGATG
TCGATGAGCCTAAGAAAGGTCGTGGCGGTTGTGGCCACAACCAACCGCTTATTCGAAAGG
AGGGTCTCAAGTTATTTGTCCAGTACAAGCGGCCCAAGGACGAAGACGAGGTTCGTATCA
GCGACGCAACCCGCTGAGGATTTACC-TTGTTGAACCTTTAACCCTATATGTATATAGGA
CGTCAAATCGTTGCAACCGGACAAAAGGTTGTTTACGCCTTCCGAAGTGTACACGACATT
CAAGAAGATGTCTGATTCAGATTTGCATCTGATTGGGCTTTCGGACGAATACGCGCGGCC
TGAGTGGATGATTTTGACGGTTCATATTCTGCACCAGTCATCGAATTTCTGGAAGAGTGG
GGTCTCGAATCACTCGAAGAGAATGCACATTCGTCGACGCCGTGCACAAAGGTTTTCGTG
AACGGTGTCTGGATGGGCGTGCATCGTGATCCCGCCAACCTTGTCAAGACCATCAAAAAA
CTCCGTCGAAAAGATGACATTAGTCCTGAAGTTTCCGTAGTCCGTGATATTCGTGAGAGG
GAACTTCGTCTCTACACTGATGCTGGGCGGGTTTGTCGGCCTCTCTTCATTGTTGAAAAT
CAGCAGCTTGCCCTACAGAAGAAGCATATCAGATGGCTTAATCAGGGCTTCCGCGATGAT
GACGGTGAAGAGTTCAAGTGGGAGCAACTAGTGAAGACGGGGATAATTGAGTTATTGGAT
GCAGAGGAGGAGGAGACAGTAATGATTTCCATGACGCCGGAAGATTTGGAGAATTCCAGG
TTACAATCGGCAGGCATCAACCCCCACGAGAATGATGGAGACTTTGATCCCGCAGCGCGA
CTAAAGGCTGGAATCAATGCACATACATGGACTCACTGTGAAATCCATCCCAGTATGATC
CTTGGTGTCTGTGCCAGTATCATTCCTTTCCCCGATCACAACCAGGTGCGTATTGC----
----TTCAACTGTGGATTGATATTGG----CCTTACACTTCCGCAGTCACCGCGTAACAC
CTACCAGTCTGCAATGG???????????????????????????????????????????
????????????????????????????????????????????????????????????
????????????????????????????????????????????????????????????
????????????????????????????????????????????????????????????
????????????????????????????????????????????????????????????
????????????????????????????????????????????????????????????
????????????????????????????????????????????????????????????
????????????????????????????????????????????????????????????
????????????????????????????????????????????????????????????
????????????????????????????????????????????????????????????
????????????????????????????????????????????????
>Cyanoboletus brunneoruber HKAS63504
GGGATGAGCTCAAATTTT-GAATCTGGCGGTCTTT---TGGTCGTCCGAGTTGTAATCTA
GAGAAGCGTCTTCC--GCGCTGG-ACCGTGTACAAGTCTCCTGG-AAGGGAGCGTCATAG
AGGGTGAGAATCCCGTCTTTGACACGGA---CT-ACC-AGTGC-TATGTGATGCGCTCTC
GACGAGTCGAGTTGTTTGGGAATGCAGCTCAAATTGGGTGGTAAATTCCATCTAAAGCTA
AATACAGGCGAGAGACCGATAGCGAACAAGTA-CCGTGAGGGAAAGATGAAAAGAACTTT
GGAAAGAGAGTTAAACAGTACGTGAAATTGCTGAAAGGGAAACGCTTGATGT-CAGTCGC
GTTGTCCGGGGATCAACCTTG-CT--TCATTGCT------GGGTGTACTTCCCGG-TA--
GACGGGTCAGCATCGGTTTT--GGT---CGCCGTATAATGGCG-AGAG-GAATGTGGCA-
-CCCTTCCG--GGGTGTG-TTATAGCCTTTCGTCGCATGCGGT-GG---TCAGGACCGAG
GAACTCAGCACGACCTT-TCAG-GTCTGT-GC-TCAGGATGCTGGCATAATGGCCTTAAG
CGACCCGTCTTGAAACACGGACCAAGGAGTCTAACATGCCTGCGAGTGTTCGGG--TGGC
--AAACT-CGTGCGCGTAATGAAAGTG-AAAGTCGAGACCTCCGTCG-TGGAGGGCATCG
ACGCCCGGACTT------GAGTCTTT-----GACGATGGA--TCTGCGGTAGAGCATGCA
TGTTGGGACCCGAAAGATGGTGAACTATGCCTGAATAGGGTGAAGCCAGAGGAAACTCTG
GTGGAGGCTCGTAGCGATTCTGACGTGCAAATCGATCGTCGAATTTGGGTATAGGGGCGA
AAGACTA-----------------------------------------------------
-----------------------GA--------CTGCCCTCTTACCTGTGACGCAGGTGG
GGGATGTCGTATCCTGTGGCCTAGCATAAACATCAATGATGGTGCTTGTCCACTGCCTCC
TTGTG-------ACGC-----TTTTTGTTGTAGTAGTGACCTTTTTGCGCACATCGCATC
CCTCT---CTGA-AACAAGTTTACTGACA--TTTTCT-----ACCCCTGCATCCTTGCAA
-TCTCGTGTCGATGTCCCACC-ATTATCATGTGCGTTTAC-CAGTCCGACCCCAATTTCG
CCGACAAAATACGCCATGTTCGCGATCCCAAAGCACGAATGGCCGTTGTGTGGGCGCACT
GCAAAACAAAAATGGTCTGCGAAACTGACGATCCCAAAGAGGAGGGTGCCGAAGGGGATG
CCGATGAGCCTAAGAAAGGGCATGGCGGTTGTGGTCACGTTCAACCGCTTATCCGAAAGG
AGGGTCTCAAGTTATTTGTCCAGTACAAGCGGCCAAAGGATGAGGACGAGGTTCGTATCG
GCGACGCAACGCGTTGAGAACTTCCC-TTGTTAAATGTTTTATCTCCTA--CACATAGGA
CGTCAAGTCGTTGCAACCGGACAAAAGGCTGTATACGCCTTCCGAAGTGTACACGACGTT
CAAAAAGATGTCCGATTCAGATTTGCACTTGATTGGGCTTTCGGACGAATACGCTCGGCC
TGAGTGGATGATTTTGACGGTTCATATTCTGCTCCCGTCATCGAATTTTTGGAAGAATGG
GGTCTCGAATCACTGGAAGAGAATGCACATTCATCAACGCCCTGCACGAAGGTTTTCGTG
AACGGTGTCTGGATGGGCGTACATCGTGACCCCGCCAACCTTGTGAAGACCATCAAAAAA
CTTCGCCGGAAAGATGACATTAGTCCCGAAGTTTCTGTGGTTCGGGATATCCGCGAGAGG
GAGCTTCGTCTCTACACTGACGCAGGGCGAGTTTGTCGACCTCTCTTCATTGTTGAAAAT
CAGCAGCTTGCCCTACAGAAGAAGCATATCAAATGGCTTAACCAGGGCTACCGCGACGAT
GATGGTGAAGAGTTCAAGTGGGAGCATTTGGTGAAGACAGGGATAATTGAATTATTGGAT
GCCGAGGAGGAGGAGACAGTGATGATTTCCATGACACCCGAAGATTTGGAGAATTCCAGG
TTACAATCTGCAGGCATCAATCCTCACGAGAACGACGGAGATTTTGACCCCGCGGCGCGA
CTGAAGGCTGGAATCAATGCGCACACATGGACTCACTGCGAGATTCATCCCAGTATGATT
CTTGGTGTTTGTGCCAGTATCATTCCTTTCCCCGATCACAATCAGGTATGTATTAC----
----TTCGAC-ATGGATTGATAATGA----CCTTACACCTCTGCAGTCACCGCGAAACAC
CTACCAGTCCGCTATGGCGTGATTTTATCAAAAACATGATCACTGGTACCTCTCAGGCCG
ACTGCGCCGTCCTCATTATCGCTGGTGGTACCGGTGAGTTTGAGGCAGGTATCTCCAAGG
ACGGTCAAACCCGTGAACACGCCCTTCTGGCATTCACCCTTGGTGTCCGTCAGCTTATCG
TCGCAGTGAACAAGATGGACACGACCAAGGTGTGTTGTATGTT-TC-CTCGGATAAA-TG
TGGTTTGATGTG------TCGACAATAGTGGAGTGAGGACCGCTTCAACGAAATTATCAA
GGAAACCTCAACCTTTATTAAGAAGGTCGGCTACAACCCCAAGGCTGTCGCTTTCGTGCC
TATCTCTGGCTGGCATGGTGACAACATGTTGGAGGAGTCTCCCAAGTAAGCATTATGTAA
T-CACA-TTCACCTCCAACATTCTCTGAACGCCGAAATAGCATGCCCTGGTACAAGGGTT
GGACCAAGGAGACCAAGGGAGGTGTTGTCAAGGGAAAGACCCTCCTTGATGCCATCGATG
CTATCGAGCCTCCTGTTCGTCCCTCTGACAAACCCCTTCGCCTTCCTCTCCAGGATGTTT
ACAAGATCGGTGGTATCGG-GACAGTGCCCGTTGGTCGTGTTGAAACT
>Cyanoboletus brunneoruber HKAS80579 (1)
GGGATGAGCTCAAATTTT-GAATCTGGCGGTCTTT---TGGTCGTCCGAGTTGTAATCTA
GAGAAGCGTCTTCC--GCGCTGG-ACCGTGTACAAGTCTCCTGG-AAGGGAGCGTCATAG
AGGGTGAGAATCCCGTCTTTGACACGGA---CT-ACC-AGTGC-TATGTGATGCGCTCTC
GACGAGTCGAGTTGTTTGGGAATGCAGCTCAAATTGGGTGGTAAATTCCATCTAAAGCTA
AATACAGGCGAGAGACCGATAGCGAACAAGTA-CCGTGAGGGAAAGATGAAAAGAACTTT
GGAAAGAGAGTTAAACAGTACGTGAAATTGCTGAAAGGGAAACGCTTGATGT-CAGTCGC
GTCGTCCGGGGATCAACCTTG-CT--TCATTGCT------GGGTGTACTTCCCGG-TA--
GACGGGTCAGCATCGGTTTT--GGT---CGCCGTATAATGGCG-AGAG-GAATGTGGCA-
-CCCTTCCG--GGGTGTG-TTATAGCCTTTCGTCGCATGCGGT-GG---TCAGGACCGAG
GAACTCAGCACGACCTT-TCAG-GTCTGT-GC-TCAGGATGCTGGCATAATGGCCTTAAG
CGACCCGTCTTGAAACACGGACCAAGGAGTCTAACATGCCTGCGAGTGTTCGGG--TGGC
--AAACT-CGTGCGCGTAATGAAAGTG-AAAGTCGAGACCTCCGTCG-TGGAGGGCATCG
ACGCCCGGACTT------GAGTCTTT-----GACGATGGA--TCTGCGGTAGAGCATGCA
TGTTGGGACCCGAAAGATGGTGAACTATGCCTGAATAGGGTGAAGCCAGAGGAAACTCTG
GTGGAGGCTCGTAGCGATTCTGACGTGCAAATCGATCGTCGAATTTGGGTATAGGGGCGA
AAGACTAGGCGCTGAACGAGGAGTGCGAAAACG---ACCCGGCGACCACTATTGGTGTGC
TGACGGCATG-CTC--TGGTCCCGA--------CTGCCCTCTTACCTGTGACGCAGGTGG
GGGATGTCGTATCCTGTGGCCTAGCATAAACATCAATGATGGTGCTTGTCCACTGCCTCC
TTGTG-------ACGC-----TTTTTGTTGTAGTAGTGACCTTTTTGCGCACATCGCATC
CCTCT---CTGA-AACAAGTTTACTGACA--TTTTCT-----ACCCCTGCATCCTTGCAA
-TCTCGTGTCGATGTCCCACC-ATTATCATGTGCGTTTAC-CAGTCCGACCCCAATTTCG
CCGACAAAATACGCCATGTTCGCGATCCCAAAGCACGAATGGCCGTTGTGTGGGCGCACT
GCAAAACAAAAATGGTCTGCGAAACTGACGATCCCAAAGAGGAGGGTGCCGAAGGGGATG
CCGATGAGCCTAAGAAAGGGCATGGCGGTTGTGGTCACGTTCAACCGCTTATCCGAAAGG
AGGGTCTCAAGTTATTTGTCCAGTACAAGCGGCCAAAGGATGAGGACGAGGTTCGTATCG
GCGACGCAACGCGTTGAGAACTTCCC-TTGTTAAATGTTTTATCTCCTA--CACATAGGA
CGTCAAGTCGTTGCAACCGGACAAAAGGCTGTATACGCCTTCCGAAGTGTACACGACGTT
CAAAAAGATGTCCGATTCAGATTTGCACTTGATTGGGCTTTCGGACGAATACGCTCGGCC
TGAGTGGATGATTTTG--GGTTCATATTCTGCTCCCGTCATCGAATTTTTGGAAGAATGG
GGTCTCGAATCACTGGAAGAGAATGCACATTCATCAACGCCCTGCACGAAGGTTTTCGTG
AACGGTGTCTGGATGGGCGTACATCGTGACCCCGCCAACCTTGTGAAGACCATCAAAAAA
CTTCGCCGGAAAGATGACATTAGTCCCGAAGTTTCTGTGGTTCGGGATATCCGCGAGAGG
GAGCTTCGTCTCTACACTGACGCAGGGCGAGTTTGTCGACCTCTCTTCATTGTTGAAAAT
CAGCAGCTTGCCCTACAGAAGAAGCATATCAAATGGCTTAACCAGGGCTACCGCGACGAT
GATGGTGAAGAGTTCAAGTGGGAGCATTTGGTGAAGACAGGGATAATTGAATTATTGGAT
GCCGAGGAGGAGGAGACAGTGATGATTTCCATGACACCCGAAGATTTGGAGAATTCCAGG
TTACAATCTGCAGGCATCAATCCTCACGAGAACGACGGAGATTTTGACCCCGCGGCGCGA
CTGAAGGCTGGAATCAATGCGCACACATGGACTCACTGCGAGATTCATCCCAGTATGATT
CTTGGTGTTTGTGCCAGTATCATTCCTTTCCCCGATCACAATCAGGTATGTATTAC----
----TTCGAC-ATGGATTGATAATGA----CCTTACACCTCTGCAGTCACCGCGAAACAC
CTACCAGTCCGCTATG-CGTGATTTTATCAAAAACATGATCACTGGTACCTCTCAGGCCG
ACTGCGCCGTCCTCATTATCGCTGGTGGTACCGGTGAGTTTGAGGCAGGTATCTCCAAGG
ACGGTCAAACCCGTGAACACGCCCTTCTGGCATTCACCCTTGGTGTCCGTCAGCTTATCG
TCGCAGTGAACAAGATGGACACGACCAAGGTGTGTTGTATGTT-TC-CTCGGATAAA-TG
TGGTTTGATGTG------TCGACAATAGTGGAGTGAGGACCGCTTCAACGAAATTATCAA
GGAAACCTCAACCTTTATTAAGAAGGTCGGCTACAACCCCAAGGCTGTCGCTTTCGTGCC
TATCTCTGGCTGGCATGGTGACAACATGTTGGAGGAGTCTCCCAAGTAAGCATTATGTAA
T-CACA-TTCACCTCCAACATTCTCTGAACGCCGAAATAGCATGCCCTGGTACAAGGGTT
GGACCAAGGAGACCAAGGGAGGTGTTGTCAAGGGAAAGACCCTCCTTGATGCCATCGATG
CTATCGAGCCTCCTGTTCGTCCCTCTGACAAACCCCTTCGCCTTCCTCTCCAGGATGTTT
ACAAGATCGGTGGTATCGG-GACAGTGCCCGTTGGTCGTGTTGAAACT
>Cyanoboletus brunneoruber HKAS80579 (2)
GGGATGAGCTCAAATTTT-GAATCTGGCGGTCTTT---TGGTCGTCCGAGTTGTAATCTA
GAGAAGCGTCTTCC--GCGCTGG-ACCGTGTACAAGTCTCCTGG-AAGGGAGCGTCATAG
AGGGTGAGAATCCCGTCTTTGACACGGA---CT-ACC-AGTGC-TATGTGATGCGCTCTC
GACGAGTCGAGTTGTTTGGGAATGCAGCTCAAATTGGGTGGTAAATTCCATCTAAAGCTA
AATACAGGCGAGAGACCGATAGCGAACAAGTA-CCGTGAGGGAAAGATGAAAAGAACTTT
GGAAAGAGAGTTAAACAGTACGTGAAATTGCTGAAAGGGAAACGCTTGATGT-CAGTCGC
GTCGTCCGGGGATCAACCTTG-CT--TCATTGCT------GGGTGTACTTCCCGG-TA--
GACGGGTCAGCATCGGTTTT--GGT---CGCCGTATAATGGCG-AGAG-GAATGTGGCA-
-CCCTTCCG--GGGTGTG-TTATAGCCTTTCGTCGCATGCGGT-GG---TCAGGACCGAG
GAACTCAGCACGACCTT-TCAG-GTCTGT-GC-TCAGGATGCTGGCATAATGGCCTTAAG
CGACCCGTCTTGAAACACGGACCAAGGAGTCTAACATGCCTGCGAGTGTTCGGG--TGGC
--AAACT-CGTGCGCGTAATGAAAGTG-AAAGTCGAGACCTCCGTCG-TGGAGGGCATCG
ACGCCCGGACTT------GAGTCTTT-----GACGATGGA--TCTGCGGTAGAGCATGCA
TGTTGGGACCCGAAAGATGGTGAACTATGCCTGAATAGGGTGAAGCCAG-----------
------------------------------------------------------------
-------GGCGCTGAACGAGGAGTGCGAAAACG---ACCCGGCGACCACTATTGGTGTGC
TGACGGCATG-CTC--TGGTCCCGA--------CTGCCCTCTTACCTGTGACGCAGGTGG
GGGATGTCGTATCCTGTGGCCTAGCATAAACATCAATGATGGTGCTTGTCCACTGCCTCC
TTGTG-------ACGC-----TTTTTGTTGTAGTAGTGACCTTTTTGCGCACATCGCATC
CCTCT---CTGA-AACAAGTTTACTGACA--TTTTCT-----ACCCCTGCATCCTTGCAA
-TCTCGTGTCGATGTCCCACC-ATTATCATGTGCGTTTAC-CAGTCCGACCCCAATTTCG
CCGACAAAATACGCCATGTTCGCGATCCCAAAGCACGAATGGCCGTTGTCTGGGCGCACT
GCAAAACAAAAATGGTCTGCGAAACTGACGATCCCAAAGAGGAGGGTGCCGAAGGGGATG
CCGATGAGCCTAAGAAAGGGCATGGCGGTTGTGGTCACGTTCAACCGCTTATCCGAAAGG
AGGGTCTCAAGTTATTTGTCCAGTACAAGCGGCCAAAGGATGAGGACGAGGTTCGTATCG
GCGACGCAACGCGTTGAGAACTTCCC-TTGTTAAATGTTTTATCTCCTA--CACATAGGA
CGTCAAGTCGTTGCAACCGGACAAAAGGCTGTATACGCCTTCCGAAGTGTACACGACGTT
CAAAAAGATGTCCGATTCAGATTTGCACTTGATTGGGCTTTCGGACGAATACGCTCGGCC
TGAGTGGATGATTTTG--GGTTCATATTCTGCTCCCGTCATCGAATTTTTGGAAGAATGG
GGTCTCGAATCACTGGAAGAGAATGCACATTCATCAACGCCCTGCACGAAGGTTTTCGTG
AACGGTGTCTGGATGGGCGTACATCGTGACCCCGCCAACCTTGTGAAGACCATCAAAAAA
CTTCGCCGGAAAGATGACATTAGTCCCGAAGTTTCTGTGGTTCGGGATATCCGCGAGAGG
GAGCTTCGTCTCTACACTGACGCAGGGCGAGTTTGTCGACCTCTCTTCATTGTTGAAAAT
CAGCAGCTTGCCCTACAGAAGAAGCATATCAAATGGCTTAACCAGGGCTACCGCGACGAT
GATGGTGAAGAGTTCAAGTGGGAGCATTTGGTGAAGACAGGGATAATTGAATTATTGGAT
GCCGAGGAGGAGGAGACAGTGATGATTTCCATGACACCCGAAGATTTGGAGAATTCCAGG
TTACAATCTGCAGGCATCAATCCTCACGAGAACGACGGAGATTTTGACCCCGCGGCGCGA
CTGAAGGCTGGAATCAATGCGCACACATGGACTCACTGCGAGATTCATCCCAGTATGATT
CTTGGTGTTTGTGCCAGTATCATTCCTTTCCCCGATCACAATCAGGTATGTATTAC----
----TTCGAC-ATGGATTGATAATGA----CCTTACACCTCTGCAGTCACCGCGAAACAC
CTACCAGTCCGCTATG-CGTGATTTTATCAAAAACATGATCACTGGTACCTCTCAGGCCG
ACTGCGCCGTCCTCATTATCGCTGGTGGTACCGGTGAGTTTGAGGCAGGTATCTCCAAGG
ACGGTCAAACCCGTGAACACGCCCTTCTGGCATTCACCCTTGGTGTCCGTCAGCTTATCG
TCGCAGTGAACAAGATGGACACGACCAAGGTGTGTTGTATGTT-TC-CTCGGATAAA-TG
TGGTTTGATGTG------TCGACAATAGTGGAGTGAGGACCGCTTCAACGAAATTATCAA
GGAAACCTCAACCTTTATTAAGAAGGTCGGCTACAACCCCAAGGCTGTCGCTTTCGTGCC
TATCTCTGGCTGGCATGGTGACAACATGTTGGAGGAGTCTCCCAAGTAAGCATTATGTAA
T-CACA-TTCACCTCCAACATTCTCTGAACGCCGAAATAGCATGCCCTGGTACAAGGGTT
GGACCAAGGAGACCAAGGGAGGTGTTGTCAAGGGAAAGACCCTCCTTGATGCCATCGATG
CTATCGAGCCTCCTGTTCGTCCCTCTGACAAACCCCTTCGCCTTCCTCTCCAGGATGTTT
ACAAGATCGGTGGTATCGG-GACAGTGCCCGTTGGTCGTGTTGAAACT
>Cyanoboletus instabilis HKAS59554
GGGAAGAGCTCAAATTTT-AAATCTGGCGGTCTTT---CGACCGTCCGAGTTGTAATCTA
GAGAAGCGTTTTCC--GCGCTGG-ACCGTGTATAAGTCTCCTGG-AAGGGAGCGTCATAG
AGGGTGAGAATCCCGTCTTTGACACGGA---CG-ACC-AGGGC-TATGTGATGCGCTCTC
GACGAGTCGAGTTGTTTGGGAATGCAGCTCAAAACGGGTGGTAAATTCCATCTAAAGCTA
AATATGGGCGAGAGACCGATAGCGAACAAGTA-CCGTGAGGGAAAGATGAAAAGAACTTT
GGAAAGAGAGTTAAACAGTACGTGAAATTGCTGAAAGGGAAACGCTTGATGT-CAGTCGC
GTCGGCTGGGGATCAACCCTC-GG--CTTT-ACTCGCCGGGGGTGTATTTCCCTG-TT--
GACGGGTCAGCATCGGTTTC--GGT---CGCCGTACAATGGTG-AGGG-GAACGTGGCA-
-CTCTT-CC--GGGTGTG-TTATAGCCTTTCGTCGTATGYGGC-GG---TCGGGACCGAG
GAACTCAGCACGGCTTC-G----GTCTGT-GC-TTAGGATGCTGGCATAATGGCCTTAAG
CGACCCGTCTTGAAACACGGACCAAGGAGTCTAACATGCCTGCGAGTGTTCGGG--TGGC
--AAACC-CGAGCGCGTAATGAAAGTG-AACGTTGAGACCTTCGTCA-TGGAGGGCATCG
ACGCCCGGACCG------GAGTCTTC-----GACGACGGA--TCTGCGGTAGAGCATGTA
TGTTGGGACCCGAAAGATGGTGAACTATGCCTGAATAGGGTGAAGCCAGAGGAAACTCTG
GTGGAGGCTCGTAGCGATTCTGACGTGCAAATCGATCGTCGAATTTGGGTATAGGGGCGA
AAGACTAGGCGCTGAACGAGGAGTGCGAAAACG---ACCCGGTGACCATTATT-TCGTGC
CGACGGCATT-CTC--TGGTCCCGACTCCCGTACTGCTCTCTTGCCTGTGACGCAGGTGG
GAGACGTCGTATCCTGTGGCCTGGCATATACATC---GAT-GTGCTTGTCCGCTGCCTCC
TTGTG-------ACGC--TTTTTTTTGTCGTAGTAATAACTTTTTTGCGCACGTCGCATC
TTTCC---TCTGAAACAAGCTTACTGACG--TTTTCT-----ACCCCTGCATCCTTGCAA
TTTTCGTGTCGATGTTCCACCAATTATCATGTACGTTTAT-CAGTCCGACCCCAATTTTG
CCGACAAAATACGGCATGTTCGCGATCCCAAAGCACGAATGGCTATTGTCTGGGCGCACT
GCAAGACAAAAATGGTTTGCGAAACTGACGATCCCAAAGAGGAGGGTGTCGAAGGGGATG
TTGATGAGCCTAAGAAAGGGCATGGCGGTTGTGGTCACATTCAGCCGCTTATCCGAAAGG
AAGGTCTCAAGTTATTTGTCCAGTACAAGCGGCCCAAGGACGAAGACGAGGTTCGTATTA
GTGACGCGACACGTTGAGGGCTTCCC-TCGTTGAACGTTTTACCTCTTAT-CATATAGGA
CGTCAAGTCGATGCAACCGGACAAAAGGCTATTTACGCCTTCCGAAGTGTACACAACGTT
CAAAAAGATGTCCGATTCGGATTTGCATTTGATTGGGCTTTCCGATGAATATGCGCGGCC
TGAGTGGATGATTTTGACGGTTCATATTCTGCTCCTGTCATCGAATTCTTGGAAGAATGG
GGTCTCGAATCACTGGAGGAGAACGCACATTCATCAACGCCCTGCACGAAAGTTTTCGTG
AACGGTGTCTGGATGGGYGTACATCGTGATCCCGCCAACCTTGTGAAGACGATTAAAAAA
CTTCGACGAAAAGATGATATTAGTCCCGAGGTTTCTGTAGTTCGTGATATTCGCGAGAGG
GAGCTTCGTCTCTACACTGATGCAGGGCGGGTTTGTCGACCTCTGTTCATTGTCGAAAAT
CAGCAGCTTGCCCTGCAGAAGAAGCATATCAAATGGCTTAACCAGGGGTATCGCGATGAG
GATGGCGAAGAGTTCAAGTGGGAACAGCTGGTGAAGACAGGGATAATTGAGTTATTGGAT
GCCGAGGAGGAGGAAACAGTGATGATTTCTATGACACCAGAAGACTTGGAGAATTCCAGG
TTACAATCTGCGGGCATCAACCCCCACGAGAATGATGGAGATTTTGACCCCGCGGCGCGA
CTAAAGGCTGGAATCAATGCACACACATGGACTCACTGCGAGATCCATCCTAGTATGATT
CTTGGTGTCTGTGCTAGTATCATTCCTTTCCCCGATCACAACCAGGTATGTGCTGC----
----TCCGAC-ATGAATTTATAATGA----CCTTACACCTCTGTAGTCACCACGAAACAC
CTACCAATCCGCAATGG----------TCAAGAACATGATTACTGGTACCTCCCAGGCTG
ACTGTGCCATCCTCATTATCGCCGGTGGTATCGGTGAGTTTGAGGCTGGTATCTCCAAGG
ACGGTCAGACCCGTGAACATGCCCTTCTGGCGTTCACCCTTGGTGTGCGTCAGCTCATCG
TTGCAGTGAACAAGATGGACACGACCAAGGTGTGTTGTACATTCGC-CTTGGATGAA-TG
TGGTTTGACGTG------TCGCCCATAGTGGAGCGAGGACCGCTTCAACGAAATCATCAA
GGAAACCTCGACCTTCATTAAGAAGGTCGGATACAACCCCAAGGCTGTCGCTTTCGTGCC
CATCTCTGGCTGGCATGGTGACAACATGCTGGAGGAGTCCCCCAAGTAAGTATTATGTTA
T-TAGA-TTTACCTGCAACATTCTCAAAGCACTGAAATAGCATGCCCTGGTACAAGGGCT
GGACCAAGGAGACCAAGGGAGGTGTCGTCAAGGGAAAGACCCTCCTTGATGCTATCGATG
CCATCGAGCCTCCTGTTCGTCCCTCCGACAAACCCCTCCGCCTCCCTCTCCAGGACGTCA
CCAAGATCGG--------------------------------------
>Cyanoboletus pulverulentus 9606
GGGATGAGCTCAAATTTT-GAATCTGGCGGTCTTT----GGCCGTCCGAGTTGTAATCTA
GAGAAGCGTCTTCC--GCGCTGG-ACCGTGTACAAGTCTCCTGG-AAGGGAGCGTCATAG
AGGGTGAGAATCCCGTCTTTGACACGGA---CT-ACCAAGTGC-TATGTGATGCGCTCTC
GACGAGTCGAGTTGTTTGGGAATGCAGCTCAAATCGGGTGGTAAATTCCATCTAAAGCTA
AATACAGGCGAGAGACCGATAGCGAACAAGTA-CCGTGAGGGAAAGATGAAAAGAACTTT
GGAAAGAGAGTTAAACAGTACGTGAAATTGCTGAAAGGGAAACGCTTGATGT-CAGTCGC
GTCGTCCGGGGATCAACCTTG-CT--TCGCCGCT------GGGTGTACTTCCCGG-TA--
GACGGGTCAGCATCGGTCTC--GGT---CGCCGTACAATKGCG-AGAG-GAACGTGGCA-
-CCCTTCTC--GGGTGTG-TTATAGCCTTTCGTCGTATGCGGC-GG---TCGGGACCGAG
GAACTCAGCACGACTTC-A----GTCTGT-GC-TTAGGATGCTGGCATAATGGCCTTAAG
CGACCCGTCTTGAAACACGGACCAAGGAGTCTAACATGCCTGCGAGTGTTCGGG--TGGC
--AAACT-CGTGCGCGTAATGAAAGTG-AAAGTCGAGACCTCTATCA-TGGAGGGCACCG
ACGCCCGGACTT------GAGTCTTT-----GACGACGGA--TCTGCGGTAGAGCATGCA
TGTTGGGACCCGAAAGATGGTGAACTATGCCTGAATAGGGTGAAGCCAGAGGAAACTCTG
GTGGAGGCTCGTAGCGATTCTGACGTGCAAATCGATCGTCGAATTTGGGTATAGGGGCGA
AAGACTAGGCGCTGAACGAGGAGTGCGAAAACG---ACCCGGCGACCACTATTGGTGTGC
TGACGGC--A-TYCTCTGGTCCCGACT--------GCCCTCTTGCCTGTGACGCAGGTGG
GGGACGTCGTAACAGGGGG-----------------------------------------
------------------------------------------------------------
------------------------------------------------------------
------------------------------------------------------------
------------------------------------------------------------
------------------------------------------------------------
------------------------------------------------------------
------------------------------------------------------------
------------------------------------------------------------
------------------------------------------------------------
------------------------------------------------------------
------------------??????????????????????????????????????????
????????????????????????????????????????????????????????????
????????????????????????????????????????????????????????????
????????????????????????????????????????????????????????????
????????????????????????????????????????????????????????????
????????????????????????????????????????????????????????????
????????????????????????????????????????????????????????????
????????????????????????????????????????????????????????????
????????????????????????????????????????????????????????????
????????????????????????????????????????????????????????????
????????????????????????????????????????????????????????????
????????????????????????????????????????????????????????????
?????????????????CGTGATTTTATCAAAAACATGATCACTGGTACCTCCCAGGCCG
ATTGCGCCGTTCTCATTATCGCTGGTGGTACCGGTGAGTTCGAGGCAGGTATCTCCAAGG
ACGGTCAAACCCGTGAACACGCCCTTCTGGCATTCACCCTTGGTGTCCGTCAGCTTATCG
TCGCAGTGAACAAGATGGACACGACTAAGGTGTGTTGTATATTCTC-CTTAGATAAA-TG
TGGTTTGATGTG------TCGGCAATAGTGGAGTGAGGATCGCTTCAACGAAATTATCAA
GGAAACCTCAACCTTTATTAAGAAGGTCGGCTACAACCCCAAGGCTGTCGCTTTCGTGCC
TATCTCTGGTTGGCATGGTGACAACATGTTGGAGGAGTCCCCCAAGTAAGCATTATGCAA
T-CA-A-TTCACCTCTAGCATTCTCTGAGCGCCGAAATAGCATGCCCTGGTACAAGGGCT
GGACCAAGGAGACCAAGGGAGGTGTCGTCAAGGGAAAGACCCTCCTTGATGCCATCGATG
CCATCGAGCCTCCTGTTCGTCCCTCTGACAAACCCCTTCGCCTTCCCCTCCAGGATGTTT
ACAAGATCGGTGGTATCGG-GACAGTGCCCGTTGGTCGTGTTGAAACT
>Baorangia pseudocalopus HKAS63607
GGGAAGAGCTCAAATTTC-GAATCTGGCGGTCTTT---TGGCCGTCCGAGTTGTAATCTA
GAGAAGCGTTTTCC--GCGCTGG-ACCGTGTACAAGTCTCCTGG-AAGGGAGCGTCATAG
AGGGTGAGAATCCCGTCTTTGACACGGG---CC-CCC-AGTGC-TATGTGATGCGCTCTC
GACGAGTCGAGTTGTTTGGGAATGCAGCTCAAAACGGGTGGTAAATTCCATCTAAAGCTA
AATACAGGCGAGAGACCGATAGCGAACAAGTA-CCGTGAGGGAAAGATGAAAAGAACTTT
GGAAAGAGAGTTAAACAGTACGTGAAATTGCTGAAAGGGAAACGCTTGATGT-CAGTCGC
GTCGGCTGGGGATCAACCTCG-CGT-TCTTCGCT------GGGTGTATTTCCTGG-TC--
TACGGGTCAGCATCAGTTTC--GGT---CGCCGTACAAGGGCG-AGGG-GAACGTGGCA-
-CTCTT-CG--GAGTGTG-TTATAGCCTTTCGTCGCATGCGGT-GG---TGGGGACTGAG
GAACTCAGCACGGCCTA-G----GCTTGT-GT-TTAGGATGCTGGCATAATGGCCTTAAG
CGACCCGTCTTGAAACACGGACCAAGGAGTCTAACATGCCTGCGAGTGTTCGGG--TGCC
--AAACC-CGAGCGCGCAATGAAAGTG-AAAGTCGAGACCTCTGTCG-TGGAGGGCATCG
ACGCCCGGACCT------GAGTCTTC-----GACGACGGA--TCTGCGGTAGAGCATGCA
TGTTGGGACCCGAAAGATGGTGAACTATGCCTGAATAGGGTGAAGCCAGAGGAAACTCTG
GTGGAGGCTCGTAGCGATTCTGACGTGCAAATCGATCGTCGAATTTGGGTATAGGGGCGA
AAGACTAGGCGCTGAACGAGGAGTGCGAGAATG---AACTGGTGACCACTATAGGTGTGC
TGACGGCATA-CTCTGTGGTCCCAACTCCCGTGCCGCTCTCTTGCCTGTGACGCAGGTGG
GAGACGTCACATCCTGTGGCCTAGCATAAACATCAATGAT-GTGCTTGTCCGCTGCCTCC
TTGTG-------ACGC------TTTTGTCGTAGTAGTGACCTTCTTGCGCACGTCGCATC
TTTCT---TCTG-AACATGCTTACTGACG--TTTTTT------------CATCCTTGCCA
TTTTCGTGTCGATCATCCTCC-AATATCATGTACGTTTAT-CAGTCCGACCCCCCTTTTG
CCGACAAAATTCGGCATGTTCGCGATCCCAAAGCACGGATGGCCGTTGTCTGGTCGCACT
GCAAGACGAAAAAGGTTTGCGAAGCTGACGATCCCAAGGAGGAGGGTGTCGATGGGGATG
TCGATGAGCCCAAGAAAGGGCATGGTGGTTGTGGTCACATCCAACCGCTTATCCGGAAGG
AAGGTCTCAAATTATTCGTCCAGTACAAGCGGCCCAAGGACGAAGACGAGGTTCGTATCA
ACGACGCAACGCGTTGAGGACTTACC-TTTTTGAACGTTTTACCTTTCACGCATATAGGA
CGTCAAGTCGTTGCAACCAGACAAAAGGCTGTTTACGCCTTCCGAAGTATACACCACGTT
CAAAAAGATGTCCGACTCGGATTTGCACTTGATTGGACTTTCGGACGAATATGCACGGCC
TGAGTGGATGATTTTGACGGTTCATATTCTGCTCCCGTCATCGAATTCTTGGAAGAATGG
GGTCTCGAATCACTGGAAGAGAATGCCCATTCGTCGACACCCTGCACAAAAGTTTTCGTG
AAYGGTGTCTGGATGGGTGTGCATCGTGATCCCGCCAACCTTGTCAAGACGATTAAGAAA
CTTCGCCGAAAAGATGATATTAGTCCCGAGGTTTCTGTAGTCCGTGACATTCGTGAGAGG
GAGCTTCGTCTCTATACTGATGCAGGACGTGTTTGTCGACCTCTCTTCATTGTCGAAAAT
CAGCAGCTTGCCCTGCAGAAGAAGCATATCAAATGGCTTAATCAGGGCTACCGCGATGAC
GATGGCGAAGAGTTCAAATGGGAGCAGCTGGTGAAGACAGGGATCATTGAGTTATTGGAT
GCCGAGGAGGAGGAAACAGTGATGATTTCCATGACGCCAGAAGACTTGGAGAATTCCAGR
TTACAATCTGCAGGCATTAACCCCCACGAGAATGATGGAGAGTTTGACCCCGCAGCGCGA
CTCAAGGCTGGAATCAATGCGCACACATGGACTCACTGCGAGATTCATCCTAGTATGATT
CTTGGTGTCTGTGCCAGTATCATTCCTTTCCCCGATCACAACCAGGTGGGTACTGC----
----TTCGAC-ACGGACTAATAATGG----TCTTACACCTCTGCAGTCACCGCGTAACAC
CTACCAATCCGCAAT--CGTGATTTTATTAAAAACATGATCACTGGTACCTCCCAGGCTG
ACTGTGCCGTCCTCATTATCGCCGGTGGTACCGGTGAATTCGAGGCTGGTATCTCCAAGG
ACGGTCAGACCCGTGAACACGCTCTTTTGGCGTTCACCCTTGGTGTGCGTCAGCTCATTG
TCGCTGTAAACAAGATGGATACGACCAAGGTGTGTTGTA-ATTTTC-CTCACATGAA-TG
TGGTTTGATGTG------TCGCCAATAGTGGAGCGAGGACCGCTTCAACGAAATTATCAA
GGAAACCTCGACCTTCATTAAGAAGGTCGGCTACAACCCCAAGGCTGTCGCTTTCGTACC
CATCTCTGGTTGGCATGGTGACAACATGCTGGAGGAGTCCCCCAAGTAAGCATTATGTCA
T-CAGA-TTGACCTCCAGCATTCTTAAAACGTTGAAATAGCATGCCCTGGTACAAGGGTT
GGACCAAGGAGACCAAGGGTGGTGTCGTCAAGGGAAAGACCCTCCTCGATGCTATCGATG
CCATCGAGCCTCCTGTTCGTCCCTCCGACAAACCCCTTCGTCTTCCTCTCCAGGATGTCT
ACAAGATCGGTGGTATCGG-AACGGTACCCGTCGGTCGTGTTGAAACC
>Baorangia pseudocalopus HKAS75081
GGGAAGAGCTCAAATTTC-GAATCTGGCGGTCTTT---TGGCCGTCCGAGTTGTAATCTA
GAGAAGCGTTTTCC--GCGCTGG-ACCGTGTACAAGTCTCCTGG-AAGGGAGCGTCATAG
AGGGTGAGAATCCCGTCTTTGACACGGAC--CC-CCC-AGTGC-TATGTGATGCGCTCTC
GACGAGTCGAGTTGTTTGGGAATGCAGCTCAAAATGGGTGGTAAATTCCATCTAAAGCTA
AATACAGGCGAGAGACCGATAGCGAACAAGTA-CCGTGAGGGAAAGATGAAAAGAACTTT
GGAAAGAGAGTTAAACAGTACGTGAAATTGCTGAAAGGGAAACGCTTGATGT-CAGTCGC
GTCGGCTGGGGATCAACCTCG-CGT-TCTTCGCT------GGGTGTATTTCCTGG-TC--
TACGGGTCAGCATCAGTTTC--GGT---CGCCGTACAAGGGCG-AGGG-GAACGTGGCA-
-CTCTT-CG--GAGTGTG-TTATAGCCTTTTGTCGCATGCGGT-GG---TGGGGACTGAG
GAACTCAGCACGGCCTA-G----GCTTGT-GT-TTAGGATGCTGGCATAATGGCCTTAAG
CGACCCGTCTTGAAACACGGACCAAGGAGTCTAACATGCCTGCGAGTGTTCGGG--TGCC
--AAACC-CGAGCGCGCAATGAAAGTG-AAAGTCGAGACCTCTGTCG-TGGAGGGCATCG
ACGCCCGGACCT------GAGTCTTC-----GACGACGGA--TCTGCGGTAGAGCATGCA
TGTTGGGACCCGAAAGATGGTGAACTATGCCTGAATAGGGTGAAGCCAGAGGAAACTCTG
GTGGAGGCTCGTAGCGATTCTGACGTGCAAATCGATCGTCGAATTTGGGTATAGGGGCGA
AAGACTAGGCGCTGAACGAGGAGTGCGAGAATG---AACTGGTGACCACTATAGGTGTGC
TGACGGCATA-CTCTGTGGTCCCAACTCCCGTGCCGCTCTCTTGCCTGTGACGCAGGTGG
GAGACGTCACATCCTGTGGCCTAGCATAAACATCAATGAT-GTGCTTGTCCGCTGCCTCC
TTGTG-------ACGC------TTTTGTCGTAGTAGTGACCTTCTTGCGCACGTCGCATC
TTTCT---TCTG-AACATGCTTACTGACG--TTTTTT------------CATCCTTGCCA
TTTTCGTGTCGATCATCCTCC-AATATCATGTACGTTTAT-CAGTCCGACCCCCCTTTTG
CCGACAAAATTCGGCATGTTCGCGATCCCAAAGCACGGATGGCCGTTGTCTGGTCGCACT
GCAAGACGAAAAAGGGTTGCGAAGCTGACGATCCCAAGGAGGAGGGTGTCGATGGGGATG
TCGATGAGCCCAAGAAAGGGCATGGTGGTTGTGGTCACATCCAACCGCTTATCCGGAAGG
AAGGTCTCAAATTATTCGTCCAGTACAAGCGGCCCAAGGACGAAGACGAGGTTCGTATCA
ACGACGCAACGCGTTGAGGACTTACC-TTTTTGAACGTTTTACCTTTCACGCATATAGGA
CGTCAAGTCGTTGCAACCAGACAAAAGGCTGTTTACGCCTTCCGAAGTATACACCACGTT
CAAAAAGATGTCCGACTCGGATTTGCACTTGATTGGACTTTCGGACGAATATGCACGGCC
TGAGTGGATGATTTTGAC------------------------------------------
--------------GGAAGAGAATGCCCATTCGTCGACACCCTGCACAAAAGTTTTCGTG
AATGGTGTCTGGATGGGCGTGCATCGTGATCCCGCCAACCTTGTCAAGACGATTAAGAAA
CTTCGCCGAAAAGATGATATTAGTCCCGAGGTTTCTGTAGTCCGTGACATTCGTGAGAGG
GAGCTTCGTCTCTATACTGATGCAGGACGTGTTTGTCGACCTCTCTTCATTGTCGAAAAT
CAGCAGCTTGCCCTGCAGAAGAAGCATATCAAATGGCTTAATCAGGGCTACCGCGATGAC
GATGGCGAAGAGTTCAAATGGGAGCAGCTGGTGAAGACAGGGATCATTGAGTTATTGGAT
GCCGAGGAGGAGGAAACAGTGATGATTTCCATGACGCCAGAAGACTTGGAGAATTCCAGG
TTACAATCTGCAGGCATTAACCCCCACGAGAATGATGGAGAGTTTGACCCCGCAGCGCGA
CTCAAGGCTGGAATCAATGCGCACACATGGACTCACTGCGAGATTCATCCTAGTATGATT
CTTGGTGTCTGTGCCAGTATCATTCCTTTCCCCGATCACAACCAGGTGGGTACTGC----
----TTCGAC-ACGGACTAATAATGG----TCTTACACCTCTGCAGTCACCGCGTAACAC
CTACCAATCCGCTATGGCGTGATTTTATTAAAAACATGATCACTGGTACCTCCCAGGCTG
ACTGTGCCGTCCTCATTATCGCCGGTGGTACCGGTGAATTCGAGGCTGGTATCTCCAAGG
ACGGTCAGACCCGTGAACACGCTCTTTTGGCGTTCACCCTTGGTGTGCGTCAGCTCATTG
TCGCTGTAAACAAGATGGATACGACCAAGGTGTGTTGTA-ATTTTC-CTCACATGAA-TG
TGGTTTGACGTG------TCGCCAATAGTGGAGCGAGGATCGCTTCAACGAAATTATCAA
GGAAACCTCGACCTTCATTAAGAAGGTCGGCTACAACCCCAAGGCTGTCGCTTTCGTACC
CATCTCTGGTTGGCATGGTGACAACATGCTGGAGGAGTCCCCCAAGTAAGCATTATGTCA
T-CAGA-TTGACCTCCAGCATTCTTAAAACGTTGAAATAGCATGCCCTGGTACAAGGGTT
GGACCAAGGAGACCAAGGGTGGTGTCGTCAAGGGAAAGACCCTCCTCGATGCTATCGATG
CCATCGAGCCTCCTGTTCGTCCCTCCGACAAACCCCTTCGTCTTCCTCTCCAGGATGTCT
ACAAGATCGGTGGTATCGG-AACGGTACCCGTCGGTCGTGTTGAAACC
>Lanmaoa angustispora HKAS74765
-----------------------------------------CCGTCCGAGTTGTAATCTA
GAGAAGCGTTTTCC--GCGCTGG-ACCGTGTATAAGTCTCCTGG-AAGGGAGCGTCGCAG
AGGGTGAGAATCCCGTCTTTGACACGGA---CT-GCC-AGTGC-TATGTGATGCGCTCTC
GACGAGTCGAGTTGTTTGGGAATGCAGCTCAAAACGGGTGGTAAATTCCATCTAAAGCTA
AATACAGGCGAGAGACCGATAGCGAACAAGTA-CCGTGAGGGAAAGATGAAAAGAACTTT
GGAAAGAGAGTTAAACAGTACGTGAAATTGCTGAAAGGGAAACGCTTGATGT-CAGTCGC
GTCGGCCGGGGATCAACCTTG-CT--TCTC-GCT------GGGTGTACTTCCTGG-TC--
GACGGGTCAGCGTCAGTTTC--GGT---CGCCGTACAAGGGCG-AGGG-GAATGTGGCA-
-CTCTT-CG--GGGTGTG-TTATAGCCTTTCGTCGTATGCGGC-GG---TCGGGACTGAG
GAACTCAGCATGGCCTT-CCAG-GTCTGT-GC-TTAGGATGCTGGCATAATGGCCTTAAG
CGACCCGTCTTGAAACACGGACCAAGGAGTCTAACATGCCTGCGAGTGTTTGGG--TGGC
--AAACT-CGAGCGCGCAATGAAAGTG-AAAGTTGAGACCTCTGTCG-TGGAGGGCATCG
ACGCCCGGACCT------GAGTCTTT-----GACGACGGA--TCTGCGGTAGAGCATGCA
TGTTGGGACCCGAAAGATGGTGAACTATGCCTGAATAGGGTGAAGCCAGAGGAAACTCTG
GTGGAGGCTCGTAGCGATTCTGACGTGCAAATCGATCGTCGAATTTGGGTATAGGGGCGA
AAGACTAGGCGCTGAACGAGGAGTGCGAAAATG---ACCCGGTGACCGCTATTAGTATGC
TAACGGCATA-CTC---GGTCCCGACTTCCGTGCTACTCTCTTGCCTGTGACGCAGGTGA
GAGACGTCGCATCCTGTGGCCTAGCATATACATCAATGAT-GTGCTTGTCCGCTGCCTCC
TTGTG-------ACGC----TTTTTTGTCGTAGTAGTGACCTTTTTGCGCACGTCGCATC
TTTCC---TCTG-AACATGCTTACTGACG--TTTTCT-----ATCCCTGCGTCCTTGCAA
TTTTCGTGTCGATGTTC-CCC-AATATCATGTGCGTTTAT-CAGTCCGACCCCAATTTTG
CCGACAAAATACGGCATGTTCGCGATCCCAAGGCACGAATGGCCGTTGTCTGGTCGCACT
GCAAGACAAAAATGGCCTGCGAAACTGACGAACCCAAAGAAGAAGGTGTTGAAGGTGATG
TTGATGAGCCTAAGAAAGGGCATGGTGGTTGTGGTCACATCCAACCGCAAATCCGAAAGG
AGGGTCTCAAGTTATTCGTCCAGTACAAGCGACCCAAGGACGAAGATGAGGTTCGTATCA
GCGACGCATTGCGTTGAGGACTTTCC-TCGTTAAAGGTTTTACCTCTTACGTTTATAGGA
TGTCAAGTCGATGCAACCAGACAAAAGGCTGTTTACGCCTTCCGAAGTGTACACGACATT
CAAGAAGATGTCGGATGCGGATTTGCACTTGATTGGGCTTTCGGAAGAATACGCGCGGCC
TGAGTGGATGATTTTGAC-------ATTCTGCTCCCGTCATCGAATTCTTGGAAGAATGG
GGCCTTGAATCACTGGAAGAGAATGCACATTCAGCGACGCCCTGTACAAAGGTTTTTGTG
AACGGTGTCTGGATGGGTGTGCATCGTGATCCTGCCAACCTTGTCAAGACGATCAAAAAG
CTTCGCCGAAAAGATGATATTAGTCCCGAAGTCTCTGTAGTTCGTGATATTCGTGAGAGG
GAGCTTCGCCTCTACACTGATGCAGGGCGAGTTTGTCGACCTCTCTTCATTGTCGAAAAT
CAGCAGCTTGCCCTGCAGAAGAAGCATATCAAATGGCTTAATCAGGGCTACCGCGATGAT
GACGGCGAAGAGTTCAAATGGGAACAGCTGGTGAAGACAGGGATAATTGAGCTATTGGAT
GCCGAGGAGGAGGAGACGGTGATGATTTCCATGACGCCGGAAGACTTGGAGAATTCCAGG
TTACAATCCGCAGGCATCAACCCCCACGAGAATGATGGAGAATTTGACCCTGCAGCGCGA
CTAAAGGCTGGGATCAATGCGCATACATGGACTCACTGCGAGATTCATCCTAGTATGATT
CTTGGTGTCTGTGCCAGTATCATTCCATTCCCCGATCACAATCAGGTGCGTACTTC----
----TCCGAT-GTGGATTGATAATGA----CCTTACATCTCTGCAGTCACCACGTAACAC
CTACCAATCCGCTATGGCGTGATTTCATCAAAAACATGATCACCGGTACCTCCCAGGCTG
ACTGCGCCATCCTCATCATCGCCGGTGGTACCGGTGAGTTTGAGGCTGGTATCTCCAAGG
ACGGTCAGACCCGAGAACATGCTCTTCTGGCATTCACCCTTGGCGTGCGTCAGCTCATCG
TTGCCGTAAACAAGATGGACACGACCAAGGTGTGTTGTGCAATCTC-CTTGGATGAA-TG
T-GTTTCACGTG------TTACCAATAGTGGAGCGAGGACCGCTTCAACGAAATTATCAA
GGAAACTTCGACCTTCATCAAGAAGGTTGGCTACAACCCCAAGGCTGTCGCTTTCGTGCC
CATCTCTGGCTGGCATGGTGACAATATGCTGGAGGAGTCCCCCAAGTAAGCATCATGTTA
T-CAGA-TCGATCACCAGGATTCTCAAAGCGCCGAAATAGCATGCCCTGGTACAAGGGCT
GGACCAAGGAGACCAAGGGTGGTGTAGTCAAGGGAAAAACCCTCCTCGATCCTATCGATG
CCATCGAGCCTCCTGTTCGTCCCTCCGATAAACCCCTTCGTCTTCCTCTCCAGGATGTCT
ACAAGATCGGTGGTATCGG-AACAGTGCCCGTCGGCCGTGTTGAAACA
>Lanmaoa angustispora HKAS74752
GGGAAGAGCTCAAATTTT-GAATCTGGCGGTCCT------GCCGTCCGAGTTGTAATCTA
GAGAAGCGTTTTCC--GCGCTGG-ACCGTGTATAAGTCTCCTGG-AAGGGAGCGTCGCAG
AGGGTGAGAATCCCGTCTTTGACACGGA---CT-GCC-AGTGC-TATGTGATGCGCTCTC
GACGAGTCGAGTTGTTTGGGAATGCAGCTCAAAACGGGTGGTAAATTCCATCTAAAGCTA
AATACAGGCGAGAGACCGATAGCGAACAAGTA-CCGTGAGGGAAAGATGAAAAGAACTTT
GGAAAGAGAGTTAAACAGTACGTGAAATTGCTGAAAGGGAAACGCTTGATGT-CAGTCGC
GTCGGCCGGGGATCAACCTTG-CT--TCTC-GCT------GGGTGTACTTCCTGG-TC--
GACGGGTCAGCGTCAGTTTC--GGT---CGCCGTACAAGGGCG-AGGG-GAATGTGGCA-
-CTCTT-CG--GGGTGTG-TTATAGCCTTTCGTCGTATGCGGC-GG---TCGGGACTGAG
GAACTCAGCATGGCCTT-CCAG-GTCTGT-GC-TTAGGATGCTGGCATAATGGCCTTAAG
CGACCCGTCTTGAAACACGGACCAAGGAGTCTAACATGCCTGCGAGTGTTTGGG--TGGC
--AAACT-CGAGCGCGCAATGAAAGTG-AAAGTTGAGACCTCTGTCG-TGGAGGGCATCG
ACGCCCGGACCT------GAGTCTTT-----GACGACGGA--TCTGCGGTAGAGCATGCA
TGTTGGGACCCGAAAGATGGTGAACTATGCCTGAATAGGGTGAAGCCAGAGGAAACTCTG
GTGGAGGCTCGTAGCGATTCTGACGTGCAAATCGATCGTCGAATTTGGGTATAGGGGCGA
-------GGCGCTGAACGAGGAGTGCGAAAATG---ACCCGGTGACCGCTATTAGTATGC
TAACGGCATA-CTC---GGTCCCGACTTCCGTGCTACTCTCTTGCCTGTGACGCAGGTGA
GAGACGTCGCATCCTGTGGCCTAGCATATACATCAATGAT-GTGCTTGTCCGCTGCCTCC
TTGTG-------ACGC----TTTTTTGTCGTAGTAGTGACCTTTTTGCGCACGTCGCATC
TTTCC---TCTG-AACATGCTTACTGACG--TTTTCT-----ATCCCTGCGTCCTTGCAA
TTTTCGTGTCGATGTTC-CCC-AATATCATGTGCGTTTAT-CAGTCCGACCCCAATTTTG
CCGACAAAATACGGCATGTTCGCGATCCCAAGGCACGAATGGCCGTTGTCTGGTCGCACT
GCAAGACAAAAATGGCCTGCGAAACTGACGAACCCAAAGAAGAAGGTGTTGAAGGTGATG
TTGATGAGCCTAAGAAAGGGCATGGTGGTTGTGGTCACATCCAACCGCAAATCCGAAAGG
AGGGTCTCAAGTTATTCGTCCAGTACAAGCGACCCAAGGACGAAGATGAGGTTCGTATCA
GCGACGCATTGCGTTGAGGACTTTCC-TCGTTAAAGGTTTTACCTCTTACGTTTATAGGA
TGTCAAGTCGATGCAACCAGACAAAAGGCTGTTTACGCCTTCCGAAGTGTACACGACATT
CAAGAAGATGTCGGATGCGGATTTGCACTTGATTGGGCTTTCGGAAGAATACGCGCGGCC
TGAGTGGATGATTTTGACGGCTCATATTCTGCTCCCGTCATCGAATTCTTGGAAGAATGG
GGCCTTGAATCACTGGAAGAGAATGCACATTCAGCGACGCCCTGTACAAAGGTTTTTGTG
AACGGTGTCTGGATGGGTGTGCATCGTGATCCTGCCAACCTTGTCAAGACGATCAAAAAG
CTTCGCCGAAAAGATGATATTAGTCCCGAAGTCTCTGTAGTTCGTGATATTCGTGAGAGG
GAGCTTCGCCTCTACACTGATGCAGGGCGAGTTTGTCGACCTCTCTTCATTGTCGAAAAT
CAGCAGCTTGCCCTGCAGAAGAAGCATATCAAATGGCTTAATCAGGGCTACCGCGATGAT
GACAGCGAAGAGTTCAAATGGGAACAGCTGGTGAAGACAGGGATAATTGAGCTATTGGAT
GCCGAGGAGGAGGAGACGGTGATGATTTCCATGACGCCGGAAGACTTGGAGAATTCCAGG
TTACAATCCGCAGGCATCAACCCCCACGAGAATGATGGAGAATTTGACCCTGCAGCGCGA
CTAAAGGCTGGGATCAATGCGCATACATGGACTCACTGCGAGATTCATCCTAGTATGATT
CTTGGTGTCTGTGCCAGTATCATTCCATTCCCCGATCACAATCAGGTGCGTACTTC----
----TCCGAT-GTGGATTGATAATGA----CCTTACATCTCTGCAGTCACCACGTAACAC
CTACCAATCCGCTATGGCGTGATTTCATCAAAAACATGATCACCGGTACCTCCCAGGCTG
ACTGCGCCATCCTCATCATCGCCGGTGGTACCGGTGAGTTTGAGGCTGGTATCTCCAAGG
ACGGTCAGACCCGAGAACATGCTCTTCTGGCATTCACCCTTGGCGTGCGTCAGCTCATCG
TTGCCGTAAACAAGATGGACACGACCAAGGTGTGTTGTGCAATCTC-CTTGGATGAA-TG
T-GTTTCACGTG------TTACCAATAGTGGAGCGAGGACCGCTTCAACGAAATTATCAA
GGAAACTTCGACCTTCATCAAGAAGGTTGGCTACAACCCCAAGGCTGTCGCTTTCGTGCC
CATCTCTGGCTGGCATGGTGACAATATGCTGGAGGAGTCCCCCAAGTAAGCATCATGTTA
T-CAGA-TCGATCACCAGGATTCTCAAAGCGCCGAAATAGCATGCCCTGGTACAAGGGCT
GGACCAAGGAGACCAAGGGTGGTGTAGTCAAGGGAAAAACCCTCCTCGATGCTATCGATG
CCATCGAGCCTCCTGTTCGTCCCTCCGATAAACCCCTTCGTCTTCCTCTCCAGGATGTCT
ACAAGATCGGTGGTATCGG-AACAGTGCCCGTCGGTCGTGTTGAAACA
>Lanmaoa angustispora HKAS74759
GGGAAGAGCTCAAATTTT-GAATCTGGCGGTCCT------GCCGTCCGAGTTGTAATCTA
GAGAAGCGTTTTCC--GCGCTGG-ACCGTGTRTAAGTCTCCTGG-AAGGGAGCGTCGCAG
AGGGTGAGAATCCCGTCTTTGACACGGA---CT-GCC-AGTGC-TATGTGATGCGCTCTC
GACGAGTCGAGTTGTTTGGGAATGCAGCTCAAAACGGGTGGTAAATTCCATCTAAAGCTA
AATACAGGCGAGAGACCGATAGCGAACAAGTA-CCGTGAGGGAAAGATGAAAAGAACTTT
GGAAAGAGAGTTAAACAGTACGTGAAATTGCTGAAAGGGAAACGCTTGATGT-CAGTCGC
GTCGGCCGGGGATCAACCTTG-CT--TCTC-GCT------GGGTGTACTTCCTGG-TC--
GACGGGTCAGCGTCAGTTTC--GGT---CGCCGTACAAGGGCG-AGGG-GAATGTGGCA-
-CTCTT-CG--GGGTGTG-TTATAGCCTTTCGTCGTATGCGGC-GG---TCGGGACTGAG
GAACTCAGCATGGCCTT-CCAG-GTCTGT-GC-TTAGGATGCTGGCATAATGGCCTTAAG
CGACCCGTCTTGAAACACGGACCAAGGAGTCTAACATGCCTGCGAGTGTTTGGG--TGGC
--AAACT-CGAGCGCGCAATGAAAGTG-AAAGTTGAGACCTCTGTCG-TGGAGGGCATCG
ACGCCCGGACCT------GAGTCTTT-----GACGACGGA--TCTGCGGTAGAGCATGCA
TGTTGGGACCCGAAAGATGGTGAACTATGCCTGAATAGGGTGAAGCCAGAGGAAACTCTG
GTGGAGGCTCGTAGCGATTCTGACGTGCAAATCGATCGTCGAATTTGGGTATAGGGGCGA
-------GGCGCTGAACGAGGAGTGCGAAAATG---ACCCGGTGACCGCTATTAGTATGC
TAACGGCATA-CTC---GGTCCCGACTTCCGTGCTACTCTCTTGCCTGTGACGCAGGTGA
GAGACGTCGCATCCTGTGGCCTAGCATATACATCAATGAT-GTGCTTGTCCGCTGCCTCC
TTGTG-------ACGC----TTTTTTGTCGTAGTAGTGACCTTTTTGCGCACGTCGCATC
TTTCT---TCTG-AACATGCTTACTGACG--TTTTCT-----ATCCCTGCGTCCTTGCAA
TTTTCGTGTCGATGTTC-CCC-AATATCATGTGCGTTTAT-CAGTCCGACCCCAATTTTG
CCGACAAAATACGGCATGTTCGCGATCCCAAGGCACGAATGGCCGTTGTCTGGTCGCACT
GCAAGACAAAAATGGCCTGCGAAACTGACGAACCCAAAGAAGAAGGTGTTGAAGGTGATG
TTGATGAGCCTAAGAAAGGGCATGGTGGTTGTGGTCACATCCAACCGCAAATCCGAAAGG
AGGGTCTCAAGTTATTCGTCCAGTACAAGCGACCCAAGGACGAAGATGAGGTTCGTATCA
GCGACGCATTGCGTTGAGGACTTTCC-TCGTTAAAGGTTTTACCTCTTACGTTTATAGGA
TGTCAAGTCGATGCAACCAGACAAAAGGCTGTTTACGCCTTCCGAAGTGTACACGACATT
CAAGAAGATGTCGGATGCGGATTTGCACTTGATTGGGCTTTCGGAAGAATACGCGCGGCC
TGAGTGGATGATTTTGACGGCTCATATTCTGCTCCCGTCATCGAATTCTTGGAAGAATGG
GGCCTCGAATCACTGGAAGAGAATGCACATTCAGCGACGCCCTGTACAAAGGTTTTTGTG
AACGGTGTCTGGATGGGTGTGCATCGTGATCCTGCCAACCTTGTCAAGACGATCAAAAAG
CTTCGCCGAAAAGATGATATTAGTCCCGAAGTCTCTGTAGTTCGTGATATTCGTGAGAGG
GAGCTTCGCCTCTACACTGATGCAGGGCGAGTTTGTCGACCTCTCTTCATTGTCGAAAAT
CAGCAGCTTGCCCTGCAGAAGAAGCATATCAAATGGCTTAATCAGGGCTACCGCGATGAT
GACGGCGAAGAGTTCAAATGGGAACAGCTGGTGAAGACAGGGATAATTGAGCTATTGGAT
GCCGAGGAGGAGGAGACGGTGATGATTTCCATGACGCCGGAAGACTTGGAGAATTCCAGG
TTACAATCCGCAGGCATCAACCCCCACGAGAATGATGGAGAATTTGACCCTGCAGCGCGA
CTAAAGGCTGGGATCAATGCGCATACATGGACTCACTGCGAGATTCATCCTAGTATGATT
CTTGGTGTCTGTGCCAGTATCATTCCATTCCCCGATCACAATCAGGTGCGTACTTC----
----TCCGAT-GTGGATTGATAATGA----CCTTACATCTCTGCAGTCACCACGTAACAC
CTACCAATCCGCTATGGCGTGATTTCATCAAAAACATGATCACCGGTACCTCCCAGGCTG
ACTGCGCCATCCTCATCATCGCCGGTGGTACCGGTGAGTTTGAGGCTGGTATCTCCAAGG
ACGGTCAGACCCGAGAACATGCTCTTCTGGCATTCACCCTTGGCGTGCGTCAGCTCATCG
TTGCCGTAAACAAGATGGACACGACCAAGGTGTGTTGTGCAATCTC-CTTGGATGAA-TG
T-GTTTCACGTG------TTACCAATAGTGGAGCGAGGACCGCTTCAACGAAATTATCAA
GGAAACTTCGACCTTCATCAAGAAGGTTGGCTACAACCCCAAGGCTGTCGCTTTCGTGCC
CATCTCTGGCTGGCATGGTGACAATATGCTGGAGGAGTCCCCCAAGTAAGCATCATGTTA
T-CAGA-TCGATCACCAGGATTCTCAAAGCGCCGAAATAGCATGCCCTGGTACAAGGGCT
GGACCAAGGAGACCAAGGGTGGTGTAGTCAAGGGAAAAACCCTCCTCGATGCTATCGATG
CCATCGAGCCTCCTGTTCGTCCCTCCGATAAACCCCTTCGTCTTCCTCTCCAGGATGTCT
ACAAGATCGGTGGTATCGG-AACAGTGCCCGTCGGTCGTGTTGAAACA
>Lanmaoa asiatica HKAS54094
GGGATGAGCTCAAATTTC-GAATCTGGCGGTCTT------GCCGTCCGAGTTGTAATCTA
GAGAAGTGTTTTCC--GCGCTGG-ACCGTGTATAAGTCTCCTGG-AAGGGAGCGTCGTAG
AGGGTGAGAATCCCGTCTTTGACACGGA---CT-ACC-AGTGC-TATGTGATACGCTCTC
GACGAGTCGAGTTGTTTGGGAATGCAGCTCAAAATGGGTGGTAAATTCCATCTAAAGCTA
AATACAGGCGAGAGACCGATAGCGAACAAGTA-CCGTGAGGGAAAGATGAAAAGAACTTT
GGAAAGAGAGTTAAACAGTACGTGAAATTGCTGAAAGGGAAACGCTTGATGT-CAGTCGC
GTCGGCCGGGGATCAACCTTG-CTTGTTTC-GCT------GGGTGTACTTCTCGG-TC--
GACGGGTCAGCGTCAGTTTC--GGT---CGTCGTACAAGGGCG-AGGG-GAACGTGGCA-
-CTCTT-CG--GGGTGTG-TTATAGCCTTTCGTCGTATGCGGCGGG---TCGGGACTGAG
GAACTCAGCACGGCCTC-CGGGTTTCTGT-GCTTTAGGATGCTGGCATAATGGCCTTAAG
CGACCCGTCTTGAAACACGGACCAAGGAGTCTAACATGCCTGCGAGTGTTTGGG--TGGC
--AAACT-CGAGCGCGCAATGAAAGTG-AAAGTCGAGACCTCTGTCG-TGGAGGGCATCG
ACGCCCGGACCT------GAGTCTTT-----GACGACGGA--TCTGCGGTAGAGCATGCA
TGTTGGGACCCGAAAGATGGTGAACTATGCCTGAATAGGGTGAAGCCAGAGGAAACTCTG
GTGGAGGCTCGTAGCGATTCTGACGTGCAAATCGATCGTCGAATTTGGGTATAGGGGCGA
AAGACTAGGCGCTGAACGAGGAGTGCGAAAATG---ACCCGGTGACCATTACTGGTATGC
TGACGGCATA-CTC--CGGTCCCGACTCCCGTGCTACTCTCTTGCCTGTGACGCAGGTGA
GAGACGTTGCATCCTGTGGCCTAGCATATACATCAATGAT-GTGCTTGTCCGCTGCCTCC
TTGTG-------ACGC----TTTTTTGTCGTAGTAGTGA-TTTTTTGCGCACATCGCATC
TTTCC---TCTG-AACATGCTTACTGTCG--CTTTCT-----ATCCCTGCATCCTTGCAA
TTTTCGTGTCGATGTTCCCCC-AATATTATTTGCGTTTAT-CAGTCCGACCCCAATTTTG
CCGACAAAATACGGCATGTTCGCGATCCCAAGGCACGGATGGCCGTTGTCTGGTCGCACT
GCAAGACAAAAATGGCCTGCGAAACTGACGATCCCAAAGAGGAGGGTGTTGAAGGTGATG
TCGATGAGCCTAAGAAAGGGCATGGTGGTTGTGGTCACATCCAACCGCTTATCCGGAAGG
AGGGTCTCAAGTTATTTGTCCAGTACAAGCGGCCCAAGGACGAAGATGAGGTTAGTATCA
GCCACGTATCTCATTGAGGACTTCCCTTTGTTAAATCTTTTACCTCTTACGCATATAGGA
TGTCAAGTCGTTGCAACCAGACAAAAGGCTGTTTACGCCTTCTGAAGTGTACACGACATT
CAAGAAGATGTCGGATGCGGATTTGCACTTGATTGGGCTTTCGGAAGAATACGCGCGGCC
TGAGTGGATGATCTTGACGGTTCATATTCTGCTCCCGTCATCGAATTCTTGGAAGAATGG
GGTCTCGAATCACTGGAAGAGAACGCACATTCAGCAACGCCTTGCACAAAGGTTTTCGTG
AACGGTGTCTGGATGGGCGTGCATCGTGATCCCGCCAATCTTGTCAAGACAATCAAAAAA
CTTCGCCGAAAGGATGACATTAGTCCCGAAGTCTCTGTAGTTCGTGATATTCGTGAGAGG
GAGCTTCGCCTCTACACTGATGCAGGGCGAGTTTGTCGACCTCTCTTCATTGTTGAAAAC
CAGCAGCTTGCCCTGCAGAAGAAGCATATCAAATGGCTTAATCAGGGCTACCGCGATGAT
GATAGAGAAGAGTTCAAGTGGGAGCAGCTGGTGAAGACAGGCATAATTGAGCTATTGGAT
TCTGAGGAGGAGGAAACAGTGATGATTTCCATGACGCCAGAAGACTTGGAGAATTCCAGG
TTACAATCTGCGGGCATCAACCCCCACGAGAATGATGGAGACTTTGACCCCGCGGCGCGA
CTAAAGGCTGGAATCAAYGCGCACACATGGACTCACTGCGAGATTCATCCTAGTATGATT
CTTGGCGTCTGTGCCAGTATTATTCCATTCCCCGATCACAACCAGGTGTGTACTTC----
----TTCGAC-GTGGATTGATAATGA----CCTTACATCTTTGCAGTCACCGCGTAACAC
CTATCAATCCGCCATGGCGTGATTTTATCAAAAACATGATCACYGGTACCTCCCAGGCTG
ACTGCGCCATCCTCATTATCGCCGGTGGTACCGGTGAGTTCGAGGCTGGTATCTCCAAGG
ACGGTCAGACCCGTGAACACGCTCTTCTGGCATTCACCCTTGGTGTGCGTCAGCTCATCG
TCGCTGTAAACAAGATGGACACGACCAAGGTGCGTTGTACATTCTC-TTCGGATGAA-TG
TGGTTTCATGTG------TCGCCAATAGTGGAGCGAGGACCGCTTCAACGAAATTATCAA
GGAAACTTCGACCTTCATCAAGAAGGTTGGCTACAACCCCAAGGCTGTCGCTTTCGTGCC
CATCTCTGGCTGGCATGGTGACAATATGCTGGAGGAGTCCCCCAAGTGAGTATTRTGTTA
TACAGA-TTGATCCCCAACATTCTCAAAGCGCCGAAATAGCATGCCCTGGTACAAGGGCT
GGACCAAGGAGACCAAGGGTGGTGTCGTCAAGGGAAAAACCCTCCTCGATGCCATCGATG
CCATCGAGCCTCCTGTTCGTCCCTCCGACAAACCCCTTCGCCTTCCTCTCCAGGATGTCT
ACAAGATCGGTGGTATCGG-AACAGTGCCCGTTGGTCGTGTTGAAACC
>Lanmaoa asiatica HKAS63516
GGGATGAGCTCAAATTTC-GAATCTGGCGGTCTT------GCCGTCCGAGTTGTAATCTA
GAGAAGTGTTTTCC--GCGCTGG-ACCGTGTATAAGTCTCCTGG-AAGGGAGCGTCGTAG
AGGGTGAGAATCCCGTCTTTGACACGGA---CT-ACC-AGTGC-TATGTGATACGCTCTC
GACGAGTCGAGTTGTTTGGGAATGCAGCTCAAAATGGGTGGTAAATTCCATCTAAAGCTA
AATACAGGCGAGAGACCGATAGCGAACAAGTA-CCGTGAGGGAAAGATGAAAAGAACTTT
GGAAAGAGAGTTAAACAGTACGTGAAATTGCTGAAAGGGAAACGCTTGATGT-CAGTCGC
GTCGGCCGGGGATCAACCTTG-CTTGTTTC-GCT------GGGTGTACTTCTCGG-TC--
GACGGGTCAGCGTCAGTTTC--GGT---CGTCGTACAAGGGCG-AGGG-GAACGTGGCA-
-CTCTT-CG--GGGTGTG-TTATAGCCTTTCGTCGTATGCGGCGGG---TCGGGACTGAG
GAACTCAGCACGGCCTC-CGGGTTTCTGT-GCTTTAGGATGCTGGCATAATGGCCTTAAG
CGACCCGTCTTGAAACACGGACCAAGGAGTCTAACATGCCTGCGAGTGTTTGGG--TGGC
--AAACT-CGAGCGCGCAATGAAAGTG-AAAGTCGAGACCTCTGTCG-TGGAGGGCATCG
ACGCCCGGACCT------GAGTCTTT-----GACGACGGA--TCTGCGGTAGAGCATGCA
TGTTGGGACCCGAAAGATGGTGAACTATGCCTGAATAGGGTGAAGCCAGAGGAAACTCTG
GTGGAGGCTCGTAGCGATTCTGACGTGCAAATCGATCGTCGAATTTGGGTATAGGGGCGA
AAGACTAGGCGCTGAACGAGGAGTGCGAAAATG---ACCCGGTGACCATTACTGGTATGC
TGACGGCATA-CTC--CGGTCCCGACTCCCGTGCTACTCTCTTGCCTGTGACGCAGGTGA
GAGACGTTGCATCCTGTGGCCTAGCATATACATCAATGAT-GTGCTTGTCCGCTGCCTCC
TTGTG-------ACGA----TTTTTTGTCGTAGTAGTGA-TTTTTTGCGCACATCGCATC
TTTCC---TCTG-AACATGCTTACTGACG--CTTTCT-----ATCCCTGCATCCTTGCAA
TTTTCGTGTCGATGTTCCCCC-AATATTATTTGCGTTTAT-CAGTCCGACCCCAATTTTG
CCGACAAAATACGGCATGTTCGCGATCCCAAGGCACGGATGGCCGTTGTCTGGTCGCACT
GCAAGACAAAAATGGCCTGCGAAACTGACGATCCCAAAGAGGAGGGTGTTGAAGGTGATG
TCGATGAGCCTAAGAAAGGGCATGGTGGTTGTGGTCACATCCAACCGCTTATCCGGAAGG
AGGGTCTCAAGTTATTTGTCCAGTACAAGCGGCCCAAGGACGAAGATGAGGTTAGTATCA
GCCACGTATCTCATTGAGGACTTCCCTTTGTTAAATCTTTTACCTCTTACGCATATAGGA
TGTCAAGTCGTTGCAACCAGACAAAAGGCTGTTTACGCCTTCTGAAGTGTACACGACATT
CAAGAAGATGTCGGATGCGGATTTGCACTTGATTGGGCTTTCGGAAGAATACGCGCGGCC
TGAGTGGATGATCTTG--GGTTCATATTCTGCTCCCGTCATCGAATTCTTGGAAGAATGG
GGTCTCGAATCACTGGAAGAGAACGCACATTCAGCAACGCCTTGCACAAAGGTTTTCGTG
AACGGTGTCTGGATGGGCGTGCATCGTGATCCCGCCAATCTTGTCAAGACAATCAAAAAA
CTTCGCCGAAAGGATGACATTAGTCCCGAAGTCTCTGTAGTTCGTGATATTCGTGAGAGG
GAGCTTCGCCTCTACACTGATGCAGGGCGAGTTTGTCGACCTCTCTTCATTGTTGAAAAC
CAGCAGCTTGCCCTGCAGAAGAAGCATATCAAATGGCTTAATCAGGGCTACCGCGATGAT
GATAGAGAAGAGTTCAAGTGGGAGCAGCTGGTGAAGACAGGCATAATTGAGCTATTGGAT
TCTGAGGAGGAGGAAACAGTGATGATTTCCATGACGCCAGAAGACTTGGAGAATTCCAGG
TTACAATCTGCGGGCATCAACCCCCACGAGAATGATGGAGACTTTGACCCCGCGGCGCGA
CTAAAGGCTGGAATCAATGCGCACACATGGACTCACTGCGAGATTCATCCTAGTATGATT
CTTGGCGTCTGTGCCAGTATTATTCCATTCCCCGATCACAACCAGGTGTGTACTTC----
----TTCGAC-GTGGATTGATAATGA----CCTTACATCTTTGCAGTCACCGCGTAACAC
CTATCAATCCGCCATG-CGTGATTTTATCAAAAACATGATCACCGGTACCTCCCAGGCTG
ACTGCGCCATCCTCATTATCGCCGGTGGTACCGGTGAGTTCGAGGCTGGTATCTCCAAGG
ACGGTCAGACCCGTGAACACGCTCTTCTGGCATTCACCCTTGGTGTGCGTCAGCTCATCG
TCGCTGTAAACAAGATGGACACGACCAAGGTGCGTTGTACATTCTC-TTCGGATGAA-TG
TGGTTTCATGTG------TCGCCAATAGTGGAGCGAGGACCGCTTCAACGAAATTATCAA
GGAAACTTCGACCTTCATCAAGAAGGTTGGCTACAACCCCAAGGCTGTGGCTTTCGTGCC
CATCTCTGGCTGGCATGGTGACAATATGCTGGAGGAGTCCCCCAAGTGAGTATTGTGTTA
TACAGA-TTGATCCCCAACATTCTCAAAGCGCCGAAATAGCATGCCCTGGTACAAGGGCT
GGACCAAGGAGACCAAGGGTGGTGTCGTCAAGGGAAAAACCCTCCTCGATGCCATCGATG
CCATCGAGCCTCCTGTTCGTCCCTCCGACAAACCCCTTCGCCTTCCTCTCCAGGATGTCT
ACAAGATCGGTGGTATCGG-AACAGTGCCCGTTGGTCGTGTTGAAACC
>Neoboletus brunneissimus HKAS52660
GGGAAGAGCTCAAATTTC-GAATCTGGCGGTCTTC---TGGCCGTCCGAGTTGTAATCTA
GAGAAGCGTTTTCC--GCGCTGG-ACCGTGTATAAGTCTCCTGG-AAGGGAGCGTCGTAG
AGGGTGAGAATCCCGTCTTTGACACGGA---CT-ACC-AGGGC-TATGTGATGCGCTCTC
GACGAGTCGAGTTGTTTGGGAATGCAGCTCAAAACGGGTGGTAAATTCCATCTAAAGCTA
AATACAGGCGAGAGACCGATAGCGAACAAGTA-CCGTGAGGGAAAGATGAAAAGAACTTT
GGAAAGAGAGTTAAACAGTACGTGAAATTGCTGAAAGGGAAACGCTTGATGT-CAGTCGC
GTCGGCCGGGGATCAACCTTG-CT--TCTC-GCT------RGGTGTACTTCTCGG-TC--
GACGGGTCAGCATCGGTTTC--GGT---CGCCGTACAAGGGCG-AGGG-GAACGTGGCA-
-CTCTT-CG--GGGTGTG-TTATAGCCTTTCGTCGTATGCGGT-GG---TCGGGACCGAG
GAACTCAGCACGGCTTC-G----GTCTGT-GC-TTAGGATGCTGGCATAATGGCCTTAAG
CGACCCGTCTTGAAACACGGACCAAGGAGTCTAACATGCCTGCGAGTGTTTGGG--TGAC
--AAACC-CGAGCGCGCAATGAAAGTG-AAAGTTGAGACCTCCGTCG-TGGAGGGCATCG
ACGCCCGGACCT------GAGTCTTC-----GACGACGGA--TCTGCGGTAGAGCATGCA
TGTTGGGACCCGAAAGATGGTGAACTATGCCTGAATAGGGTGAAGCCAGAGGAAACTCTG
GTGGAGGCTCGTAGCGATTCTGACGTGCAAATCGATCGTCGAATTTGGGTATAGGGGCGA
AAGACTAGGCGCTGAACGAGGAGTGCGAAAATG---AACCGGCGACCACTATTGGCATGC
TGACGGCATA-CTGTGTGGTCCTGATTCCTGTACCGCTCTCTTGCCTGTGACGCAGGCGA
GAGACGTTGCATCCTGTGGCCTAGCATATACATCAATGAT-GTGCTTGTCCGCTGCCTCC
TTGTG-------ACGC----TTTTTTGTCGTAGTAGTGACCTTTTTGCGCACGTCGCATC
TTTCT---TCTG-AACGTGCTTACTGACG-TTTTTTT-----ATCCCTGCATCCTTTCAA
TCTTCGTATCAATCTTCGTCC-AATATCATGTGTGTTTTT-CAGTCCGACCCCAATTTTG
CCGACAAAATACGGCATGTTCGCGATCCCAAAGCACGCATGGCCGTTGTCTGGGCGCACT
GCAAGACAAAAATGGTTTGCGAGACTGATGAACCCAAAGAGGAGGGTGTCGAAGGGGATG
TCGATGACCCTAAGAAAGGGCATGGCGGTTGTGGTCACGTTCAACCGCTTATCCGAAAGG
AGGGTCTCAAGTTATTTGTCCAGTACAAGCGGCCCAAGGACGAAGACGAGGTTCGTATCA
GCGACGCAACGCATTGAGGACTTGCA-TTGTTAAACGTTTTACCT--TGCGCATATAGGA
CGTTAAGTCGTTGCAACCGGACAAAAGGCTCTTCACGCCTTCCGAAGTGTACACGACATT
CAAAAAGATGTCCGATTCGGATTTGCATCTGATTGGGCTCTCCGACGAATATGCGCGGCC
TGAATGGATGATTTTGACGGTTCATATTCTGCTCCAGTCATCGAATTCCTGGAAGAGTGG
GGTCTCGAATCTCTGGAAGAGAATGCACATTCGTCGACGCCCTGCACAAAGGTTTTCGTG
AACGGTGTCTGGATGGGCGTTCATCGTGATCCCGCCAACCTTGTCAAGACGATCAAAAAG
CTTCGCCGAAAAGATGACATTAGTCCTGAGGTTTCTGTAGTTCGTGATATTCGTGAGAGG
GAACTTCGTCTCTACACTGATGCAGGGCGAGTTTGTCGACCTCTCTTCATCGTCGAAAAT
CAGCAGCTTGCCCTGCAGAAGAAACATATTAAATGGCTTAATCAGGGCTACCGCGATGAG
GATGGCGAAGAATTCAAGTGGGAGCAGATGGTGAAGACAGGGATAATTGAGCTTTTGGAT
GCCGAGGAGGAGGAAACTGTAATGATTTCCATGACCCCGGAAGACTTGGAGAATTCCAGG
TTACAATCGGCAGGCATCAACCCACACGAGAATGATGGGGAATTTGACCCCGCAGCGCGA
CTAAAGGCTGGAATCAATGCCCATACATGGACTCACTGCGAGATTCATCCTAGTATGATT
CTTGGTGTCTGTGCCAGTATTATTCCTTTCCCTGATCACAACCAGGTGCGTACGGC----
----TTCGACTGCGGATTGATAATRA----CCTTACCCCTCTACAGTCACCGCGTAACAC
CTACCAATCCGCTATGGCGTGACTTCATCAAGAACATGATCACTGGTACCTCTCAGGCTG
ACTGTGCCGTCCTCATTATCGCTGCTGGTACTGGTGAGTTCGAGGCTGGTATCTCCAAGG
ACGGTCAAACCCGTGAACACGCTCTTCTGGCGTTCACCCTTGGTGTGCGTCAGCTCATTG
TCGCTGTAAACAAGATGGACACGACCAAGGTGTGTTGCACATTCTC-TTTAGGTGAA-TA
TAGTTTGATGTG------TCGCCGATAGTGGAGYGAGGACCGCTTCAACGAAATCATCAA
GGAAACCTCGACCTTCATTAAGAAGGTCGGTTACAACCCCAAGGCCGTCGCTTTCGTGCC
CATCTCTGGCTGGCATGGTGACAACATGCTGGAGGAGTCCCCCAAGTAAGCATTATGTTA
T-CGGA-TCAACCTCTAGCATTCTCAGAGCGCCGACCTAGCATGGCCTGGTACAAGGGTT
GGACCAAGGAGACCAAGGGTGGTGTTGTCAARGGAAAGACCCTCCTTGATGCCATCGATG
CCATCGAGCCTCCTGTTCGCCCCTCCGACAAACCTCTTCGCCTTCCTCTCCAGGATGTCT
ACAAGATCGGTGGTATCGG-GACAGTGCCCGTCGGTCGTGTCGAGACT
>Neoboletus hainanaensis HKAS63515
GGGAAGAGCTCAAATTTT-GAATCTGGCGGTCTTT---CGGCCGTCCGAGTTGTAATCTA
GAGAAGCGTCTTCT--GCGCTGG-ACCGTGTACAAGTCTCCTGG-AAGGGAGCGTCGTAG
AGGGTGAGAATCCCGTCTTTGACACGGA---CT-ACC-AGGGC-TATGTGATGCGCTCTC
GACGAGTCGAGTTGTTTGGGAATGCAGCTCAAAACGGGTGGTAAATTCCATCTAAAGCTA
AATACAGGCGAGAGACCGATAGCGAACAAGTA-CCGTGAGGGAAAGATGAAAAGAACTTT
GGAAAGAGAGTTAAACAGTACGTGAAATTGCTGAAAGGGAAACGCTTGATGT-CAGTCAC
GTCGCCCGGGGATCAACCTTG-CC--TCTG-GCT------GGGTGTATTTCCCGG-CT--
GACGGGTCAGCATCAGTTTC--GGT---CGCCGTACAAGGGCG-AGGG-GAACGTGGCA-
-CTCTT-CG--GAGTGTG-TTATAGCCTTTCGTCGCATGCGGC-GC---TCGTGACTGAG
GAACTCAGCACGGCTTC-G----GTCTGT-GC-TTAGGATGCTGGCATAATGGCCTTAAG
CGACCCGTCTTGAAACACGGACCAAGGAGTCTAACATGCCTGCGAGTGTTTGGG--TGGC
--AAACT-CGAGCGCGTAATGAAAGTG-AAAGTTGAGACCTTCGTCG-TGGAGGGCATCG
ACGCCCGGACCT------GAGTCTTT-----GACGATGGA--TCTGTGGTAGAGCATGCA
TGTTGGGACCCGAAAGATGGTGAACTATGCCTGAATAGGGTGAAGCCAGAGGAAACTCTG
GTGGAGGCTCGTAGCGATTCTGACGTGCAAATCGATCGTCGAATTTGGGTATAGGGGCGA
AAGACTAGGCGCTGAACGAGGAGTGCGAAAATG---AACCGGCGACCACTATTGGCATGC
TGACGGCATA-CTGCGTGGTCCCGATTCCCGTGCCACTCTCTTGCCTGTGACGCCGGTGA
GAGATGTTGCACCCTGTGGCCTTGCATATACATCAATGAT-GTGCTTGTCCGCTGCCTCC
TTGTG-------ACGC----TTTTTTGTCGTAGTAGTAACCTTTTTGCGCACGTCGCACC
TTTCT---GCTG-AACGTGCTTACTGACG--GTTTTT-----ATCCCTGCATCCTTTCAA
TCTTCATGTCAATGTTCGTCC-AATATCATGTGCGTTTTT-CAGTCCGACCCCAATTTTG
CCGACAAAATACGGCATGTTCGCGATCCCAAAGCACGGATGGCCGTTGTCTGGGCGCACT
GCAAGACAAAAATGATTTGCGAGCCTGACGAACCCAAAGAGGAGGGTGTCGAAGGGGACG
TCGACGAGCCTAAGAAGGGGCATGGCGGTTGTGGCCACGTTCAACCACTTATCCGAAAGG
AAGGTCTCAAGTTATTCGTCCAGTACAAGCGGCCCAAGGACGAAGACGAGGTTCGTATCA
GCGACGCAACGCGTTGAGGACTTCCG-TTGTTAAATGTTTTACCT--TGCGCATATAGGA
CGTTAAGTCGTTGCAACCGGACAAAAGGCTTTTCACCCCTTCCGAAGTGTATACGACGTT
CAAAAAGATGTCCGATTCGGATTTGCACTTGATTGGGCTCTCCGACGAATATGCGCGGCC
TGAGTGGATGATTTTG--GGTTCATATTCTGCTCCGGTCATCGAATTCCTGGAGGAATGG
GGTCTCGAATCCCTGGAAGAGAATGCACATTCGTCGACGCCCTGCACAAAGGTATTCGTG
AACGGTGTCTGGATGGGCGTCCATCGTGATCCCGCCAACCTTGTCAAGACGATCAAAAAA
CTTCGCCGAAAAGATGACATTAGTCCCGAAGTTTCTGTAGTCCGTGATATTCGTGAGAGG
GAACTCCGTCTCTACACTGATGCAGGGCGAGTTTGTCGACCTCTCTTCATTGTCGAAAAT
CAGCAGCTTGCCCTGCAGAAGAAACATATCAAATGGCTTAATCAAGGCTACCGTGATGAT
GATGGCGAAGAGTTCAAGTGGGAGCAACTGGTGAAGACAGGGATAATCGAGCTATTGGAT
GCTGAGGAGGAGGAAACGGTAATGATTTCTATGACGCCGGAAGACTTGGAGAATTCCAGG
TTACAATCAGCAGGCATCAACCCACACGAGAATGATGGGGAGTTTGACCCCGCAGCGCGA
CTAAAGGCTGGAATCAATGCCCATACATGGACTCACTGCGAGATTCATCCCAGTATGATT
CTCGGTGTCTGTGCCAGTATTATTCCTTTCCCCGATCACAATCAGGTGCGTACCGC----
----TTCGACTGTGGAGTGATAGTGG----CCTTACCCCTCTGTAGTCACCGCGTAACAC
CTACCAATCCGCA----CGTGACTTCATCAAAAACATGATCACTGGTACCTCTCAGGCTG
ACTGTGCCATCCTCATTATCGCTGCTGGTACTGGTGAGTTCGAGGCTGGTATCTCCAAGG
ACGGTCAGACCCGTGAACATGCCCTTCTGGCGTTCACCCTTGGTGTTCGTCAGCTCATCG
TCGCTGTAAACAAGATGGACACGACCAAGGTGTGTTGCACATTCTC-TTTAGACGAA-TA
TAGTTTGATGTG------TCCCCGATAGTGGAGCGAGGACCGCTTCAACGAAATCATCAA
GGAAACCTCGACCTTCATCAAGAAGGTCGGCTACAACCCCAAGGCCGTTGCTTTCGTACC
CATCTCTGGCTGGCATGGTGACAATATGCTGGAGGAGTCCGCCAAGTAAGCATTGTGTTG
T-CAGA-TTGACCTCTAGCATTCTCAAAACGCCGACATAGCATGACCTGGTACAAGGGTT
GGACCAAGGAGACCAAGAGTGGTGTCGTCAAAGGAAAGACCCTCCTCGATGCCATCGATG
CCATCGAACCTCCTGTTCGTCCCTCCGACAAACCCCTTCGCCTTCCTCTCCAGGATGTCT
ATAAGATCGGTGGTATCGG-AACAGTGCCCGTCGGTCGTGTTGAAACT
>Porphyrellus castaneus HKAS52554
GGGAAAAGCTCAAATTTT-GAATCTGGCGGTCCTT--GTGGCCGTCCGAATTGTAATCTA
GAGAAGCGTCGTCC--GCGCTGG-CCCGTGTACAAGTCTCCTGG-AAGGGAGCGTCTTAG
AGGGTGACAATCCCGTCTATGACACGGA---CT-ACC-AGGGCTTATGTGATGCGCTCTC
GACGAGTCGAGTTGTTTGGGAATGCAGCTCAAATAGGGTGGTAAACTCCATCTAAAGCTA
AATACTGGCGAGAGACCGATAGCGAACAAGTA-CCGTGAGGGAAAGACGAAAAGGACTCT
GGAAAGAGAGTTAAATAGTACGTGAAATTGCTGAAAGGGAAACGTTTGATGTCCAGTCGC
GTCGGCCGGGGATCAGCCTTG-CT--TCACTGTG------GGGCGTACTTTCCGG-TC--
GTCGGGTCAGCACCAGTTTCGCGCT---CATCGTACAAGGGCG-AGAGTGAATGTACCA-
-CCCTC-----GGGTGCG-TTATAGCCTCTTGTCGGATGCGGT-GG---CCGGGACTGAG
GAACTCAGCACAG----------CGATGT-GC-ATGGGATGCTGGCATAATGGCATTCAA
CGACCCGTCTTGAAACACGGACCAAGGAGTCTAACATGCTTGCGAGTGTTTGGG--TGCC
--AAACC-CGTGCACGTAACGAAAGTGTTCAGTCGAGAGCTCCGTCC-AGGAGCGCACCG
ACGCCCAGATAG------CCATCCAC-----GGATGTGAATTTCTGCGGTAGAGCATGCA
TGTTGGGACCCGAAAGATGGTGAACTATGCCTGAATAGGGTGAAGCCAGAGGAAACTCTG
GTGGAGGCTCGTAGCGATTCTGACGTGCAAATCGATCGTCGAATTTGGGTATAGGGGCGA
AAGACTAGGCGCTGAACGAGGGG-GCAAAGATG---GAACGTTGACCGTGATTGCTACGC
TGACGGCGTA--TTTGTGGTCCTGA-----------------------------------
--------------------------------------------TTTGTCCGATGCCTCG
TGATG-------CTTTTTTTCTTTTTTTCGTAGTAGTAA-CTTTTTGCGCATGTCGCACC
TTTTT-CGCCTG-GTAATGATCACTGACG--TCCCT-----------------------A
TTTTCGTGTCGA--------C-AATATGAT-TGTGTTCAT-CAGTCGGACCACAATTTCG
CCGAGAAAATACGGCATGTCCGCGATCCCAAAGCACGGATGGCCGTTGTCTGGTCCCACT
GCAAGACGAAAATGGTGTGCGAAACTGACGAACCGAAGGAGGAGGGGATGGAAGGGGACG
TCGATGAGCCTAAGAAAGGGCATGGCGGCTGTGGTCACGTCCAACCAAATATCCGAAAGG
AGGGTCTCAAGTTGTTCGTTCAGTATAAGCGACCCAAAGATGAAGACGAGGTTTGTGTCA
GCGATCCAACGCGCTGAGAACTTGC--TTGTTGAACGATT-------TACGCATGTAGGA
CGTCAAGTCACAGCAACCAGACAAAAGGTTGTTCACACCTTCCGAAGTATACACCACGTT
CAAAAAGATGTCCGATTCGGATCTGCACTTGATTGGGCTCTCGGATGAGTATGCTCGG--
------------------------------------------------------------
------------------------------------------------------------
------GTCTGGATGGGTGTGCATCGTGACCCCGCTAACCTGGTCAAGACGATCAAAAAG
CTTCGCCGGAAAGATGACATTAGTCCCGAAGTTTCTGTGGTCCGTGACATCCGCGAAAGG
GAACTGCGTCTCTACACTGATGCAGGTCGAGTCTGTCGGCCTCTCTTCATTGTCGAAAAT
CAACAGCTTGCTTTGCAGAAAAAGCATATCAAATGGCTTAATCAGGGCTACCGTGATGAG
GACGGTGAAGAATTTAAGTGGGAACAGCTTGTTAAGACGGGGATAATCGAATTGCTGGAT
GCAGAGGAGGAGGAGACAGTGATGATTTCCATGACGCCGGAGGACTTGGAGAATTCCAGA
TTACAATCTGCGGGTATCAACCCTCACGAAAATGACGGGGACTTTGACCCTGCGGCGCGC
CTAAAGGCTGGAATCAATGCGCATACATGGACTCATTGCGAGATCCATCCTAGTATGATT
CTTGGTGTCTGTGCTAGTATTATTCCTTTCCCCGATCACAACCAGGTACGTACTGC----
----TTCAAC-GTGCACTGAAAATGG----CCTTACATCTCTGCAGTCGCCGCGTAATAC
CTACCAATCTGCTATG--------------------------------------------
------------------------------------------------------------
------------------------------------------------------------
-----------AAGATGGACACTACCAAGGTTCGTGATGCACCCTG-CTGTGACGGA-TG
CGAACTGATGAGT---CATCGCCAATAGTGGAGCGAGGACCGCTTTAACGAAATTGTCAA
GGAAACGTCGACCTTTATTAAGAAGGTCGGCTACAACCCCAAGGCCGTTGCTTTCGTGCC
TATCTCTGGCTGGCATGGTGACAATATGCTGGAGGAATCCCCCAAGTAAGCGTTATGTTA
T-CAGA-TTAGCCTCCAACATTCTCAATGCTTCGTAATAGCATGCCCTGGTACAAGGGTT
GGACTAAAGAGATCAAGAGCGGTGCCGTCAAGGGAAAGACCCTCCTCGATGCCATTGATG
CCATTGAGCCTCCCGTTCGTCCCTCTGACAAACCCCTTCGGCTTCCTCTTCAAGACGTCT
ACAAG-------------------------------------------
>Porphyrellus castaneus HKAS63076
GGGAAAAGCTCAAATTTT-GAATCTGGCGGTCCTT--GTGGCCGTCCGAATTGTAATCTA
GAGAAGCGTCGTCC--GCGCTGG-CCCGTGTACAAGTCTCCTGG-AAGGGAGCGTCTTAG
AGGGTGACAATCCCGTCTATGACACGGA---CT-ACC-AGGGCTTATGTGATGCGCTCTC
GACGAGTCGAGTTGTTTGGGAATGCAGCTCAAATAGGGTGGTAAACTCCATCTAAAGCTA
AATACTGGCGAGAGACCGATAGCGAACAAGTA-CCGTGAGGGAAAGACGAAAAGGACTCT
GGAAAGAGAGTTAAATAGTACGTGAAATTGCTGAAAGGGAAACGTTTGATGTCCAGTCGC
GTCGGCCGGGGATCAGCCTTG-CT--TCACTGCG------GGGCGTACTTTCCGG-TC--
GTCGGGTCAGCACCAGTTTCGCGCT---CATCGTACAAGGGCG-AGAGTGAATGTACCA-
-CCCTC-----GGGTGCG-TTATAGCCTCTCGTCGGATGCGGT-GG---CCGGGACTGAG
GAACTCAGCACAG----------CGATGT-GC-ATGGGATGCTGGCATAATGGCATTCAA
CGACCCGTCTTGAAACACGGACCAAGGAGTCTAACATGCTTGCGAGTGTTTGGG--TGCC
--AAACC-CGTGCGCGTAACGAAAGTGTTCAGTCGAGAGCTCCGTCC-AGGAGCGCACCG
ACGCCCAGATAG------CCATCCAC-----GGATGTGARTTTCTGCGGTAGAGCATGCA
TGTTGGGACCCGAAAGATGGTGAACTATGCCTGAATAGGGTGAAGCCAGAGGAAACT---
------------------------------------------------------------
-------GGCGCTGAACGAGGGG-GCAAAGATG---GAACGTTGACCGTGATTGCTACGC
TGACGGCGTA--TTTGTGGTCCTGA-----------------------------------
--------------------------------------------TTTGTCCGATGCCTCG
TGATGCTTTTTTCTTTTTTTTTTTTTTTCGTAGTAGTGA-CTTTTTGCGCATGTCGCACC
TTTTT-CGCCTG-GTAATGATCACTGACG--TCCCT-----------------------A
TTTTCGTGTCGA--------C-AATATGAT-TGTGTTCAT-CAGTCGGACCACAACTTCG
CCGAGAAAATACGGCATGTCCGCGATCCCAAAGCACGGATGGCCGTTGTCTGGTCCCACT
GCAAGACGAAAATGGTGTGCGAAACTGACGAACCGAAGGAGGAGGGGATGGAAGGGGACG
TCGATGAGCCTAAGAAAGGGCATGGCGGCTGTGGTCACGTCCAACCAAATATCCGAAAGG
AGGGTCTCAAGTTATTCGTTCAGTATAAGCGACCCAAAGATGAAGACGAGGTTTGTGTCA
GCGATCCAACGCGCTGAGAGCTTGC--TTGTTGAACGATT-------TACGCATGTAGGA
CGTCAAGTCACAGCAACCAGATAAAAGGTTGTTCACACCTTCCGAAGTATACACCACGTT
CAAAAAGATGTCCGATTCGGATCTGCACTTGATTGGGCTCTCGGATGAATATGCTCGG--
------------------------------------------------------------
------------------------------------------------------------
------GTCTGGATGGGTGTGCATCGTGACCCCGCTAACCTGGTCAAGACGATCAAAAAG
CTTCGCCGGAAAGATGACATTAGTCCCGAAGTTTCTGTGGTCCGTGACATCCGCGAAAGG
GAACTGCGTCTCTACACTGATGCAGGTCGAGTCTGTCGGCCTCTCTTCATTGTCGAAAAT
CAACAGCTTGCTTTGCAGAAAAAGCATATCAAATGGCTTAATCAGGGCTACCGTGATGAG
GACGGTGAAGAATTTAAGTGGGAACAGCTTGTTAAGACGGGGATAATCGAATTGCTGGAT
GCAGAGGAGGAGGAGACAGTGATGATTTCCATGACGCCGGAGGACTTGGAGAATTCCAGA
TTACAATCTGCGGGTATCAACCCTCACGAAAATGACGGGGACTTTGACCCTGCGGCGCGC
CTAAAGGCTGGAATCAATGCGCATACATGGACTCATTGCGAGATCCATCCTAGTATGATT
CTTGGTGTCTGTGCTAGTATTATCCCTTTCCCCGATCACAACCAGGTACGTACTGC----
----TTCAGC-GTGCACTGAAAATGG----CCTTACATCTTTGTAGTCGCCGCGTAATAC
CTACCAATCTGCTATG--------------------------------------------
------------------------------------------------------------
------------------------------------------------------------
------------------------------------------------------------
--------------------------AGTGGAGCGAGGACCGCTTTAACGAAATTGTCAA
GGAAACGTCGACCTTTATTAAGAAGGTCGGGTACAATCCCAAGGCCGTTGCTTTTGTGCC
TATCTCTGGCTGGCATGGTGACAACATGCTGGAGGAATCCCCCAAGTAAGCGTTATGTTA
T-CAGA-TTAGCCTCCAACATTCTCAATGCTTCGCAATAGCATGCCCTGGTACAAGGGTT
GGACTAAGGAGATCAAGAGCGGTGCCGTCAAGGGAAAGACCCTCCTCGATGCCATTGACG
CCATTGAGCCTCCCGTTCGTCCCTCTGACAAACCCCTTCGGCTTCCTCTTCAAGACGTCT
ACAAGATTGGTGGTATCGG-AACGGTACCCGTTGGTCGTGTTGAAACT
>Porphyrellus castaneus HKAS68575
GGGAAAAGCTCAAATTTT-GAATCTGGCGGTCCTT--GTGGCCGTCCGAATTGTAATCTA
GAGAAGCGTCGTCC--GCGCTGG-CCCGTGTACAAGTCTCCTGG-AAGGGAGCGTCTTAG
AGGGTGACAATCCCGTCTATGACACGGA---CT-ACC-AGGGCTTATGTGATGCGCTCTC
GACGAGTCGAGTTGTTTGGGAATGCAGCTCAAATAGGGTGGTAAACTCCATCTAAAGCTA
AATACTGGCGAGAGACCGATAGCGAACAAGTA-CCGTGAGGGAAAGACGAAAAGGACTCT
GGAAAGAGAGTTAAATAGTACGTGAAATTGCTGAAAGGGAAACGTTTGATGTCCAGTCGC
GTCGGCCGGGGATCAGCCTTG-CT--TCACTGCG------GGGCGTACTTTCCGG-TC--
GTCGGGTCAGCACCAGTTTCGCGCT---CATCGTACAAGGGCG-AGAGTGAATGTACCA-
-CCCTC-----GGGTGCG-TTATAGCCTCTCGTCGGATGCGGT-GG---CCGGGACTGAG
GAACTCAGCACAG----------CGATGT-GC-ATGGGATGCTGGCATAATGGCATTCAA
CGACCCGTCTTGAAACACGGACCAAGGAGTCTAACATGCTTGCGAGTGTTTGGG--TGCC
--AAACC-CGTGCGCGTAACGAAAGTGTTCAGTCGAGAGCTCCGTCC-AGGAGCGCACCG
ACGCCCAGATAG------CCATCCAC-----GGATGTGAATTTCTGCGGTAGAGCATGCA
TGTTGGGACCCGAAAGATGGTGAACTATGCCTGAATAGGGTGAAGCCAGAGGAAACTCTG
GTGGAGGCTCGTAGCGATTCTGACGTGCAAATCGATCGTCGAATTTGGGTATAGGGGCGA
AAGACTA?????????????????????????????????????????????????????
????????????????????????????????????????????????????????????
????????????????????????????????????????????????????????????
????????????????????????????????????????????????????????????
????????????????????????????????????????????????????????????
????????????????????????????????????????????????????????????
????????????????????????????????????????????????????????????
????????????????????????????????????????????????????????????
????????????????????????????????????????????????????????????
????????????????????????????????????????????????????????????
????????????????????????????????????????????????????????????
????????????????????????????????????????????????????????????
????????????????????????????????????????????????????????????
????????????????????????????????????????????????????????????
????????????????????????????????????????????????????????????
????????????????????????????????????????????????????????????
????????????????????????????????????????????????????????????
????????????????????????????????????????????????????????????
????????????????????????????????????????????????????????????
????????????????????????????????????????????????????????????
????????????????????????????????????????????????????????????
????????????????????????????????????????????????????????????
????????????????????????????????????????????????????????????
????????????????????????????????????????????????????????????
????????????????????????????????????????????????????????????
????????????????????????????????????????????????????????????
????????????????????????????????????????????????????????????
????????????????????????????????????????????????????????????
????????????????????????????????????????????????????????????
????????????????????????????????????????????????????????????
????????????????????????????????????????????????????????????
????????????????????????????????????????????????????????????
????????????????????????????????????????????????????????????
????????????????????????????????????????????????????????????
????????????????????????????????????????????????????????????
????????????????????????????????????????????????
>Porphyrellus holophaeus HKAS59407
GGGAAAAGCTCAAATTTT-GAATCTGGCGGTCCTTCCATGGCCGTCCGAATTGTAATCTA
GAGAAGCGTCTTCC--GCGCTGGACCCGTGTACAAGTCTCCTGG-AAGGGAGCGTCATAG
AGGGTGAGAATCCCGTCTTTGACACGGA---CC-GCC-AGGGCTTATGTGATGCGCTCTC
GACGAGTCGAGTTGTTTGGGAATGCAGCTCAAAACGGGTGGTAAATTCCATCTAAAGCTA
AATACAGGCGAGAGACCGATAGCGAACAAGTA-CCGTGAGGGAAAGATGAAAAGGACTTT
GAAAAGAGAGTTAAACAGTACGTGAAATTGCTGAAAGGGAAACGCTTGATGT-CAGTCGC
GTCGCCTGGGGATCAACCTTG-CT--TCACTGCT------CGGCGTACTTCCCGG-TC--
GATGGGTCAGCATCAGTGTC--GCT---CGTCATACAATGGCGCTAGG-GAACGTGGCAC
CCTCTT-CT--GGGTGTG-TTATAGCCCTTCGTCATATCTGGCGGG---TCGGCACTGAG
GAACTCAGCACCCCCTC-GGGGTTCTCGT-GC-ATGGGATGCTGGCATAATGGCCTTAAG
CGACCCGTCTTGAAACACGGACCAAGGAGTCTAACATGCCTGCGAGTGTTCGGG--TGCC
CAAAACC-CGTCCGCGCAACGAAAGTG-AACGTCGAGATCTCTGTCG-TGGAGTGCACCG
ACGCCCAGACCCCCTTTGTCCTTTTC-----GACGAAGGT--TCTGCGGTAGAGCATGCA
TGTTAGGACCCGAAAGATGGTGAACTATGCCTGAATAGGGTGAAGCCAGAGGAAACTCTG
GTGGAGGCTCGTAGCGATTCTGACGTGCAAATCGATCGTCGAATTTGGGTATAGGGGCGA
GAGACT------------------------------------------------------
--------------------------------------------------ACGCAGGTGG
GAAATGTTGCATCTTGTGGCCTAGCACATGCGTCGACGAC-GTGCTTGTCCGCTGCCTCC
TTGTG-------ACGC-----TTTTTGTCGTAGTAGTGATCTTTTTGCGCACGTCGCGTC
TTTCT---TCAG-AACATGATTACTGACG--TTTTTC-----ATCCCTGCATCGTTGCAA
TTTTCGTGTCGATGTTCCTCC-AATATCATGTGCGTTTAT-TAGTCCGACCCCAATTTTG
CCGACAAAGTACGGCATGTTCGCGATCCCAAAGCACGGATGGCCATTGTCTGGACGCACT
GCAAGACCAAAATGATCTGCGACACTGACGAACCCAAAGAGGAGGGAGCCGAAGGGGATG
TCGATGAGCCTAAGAAAGGGCATGGTGGTTGTGGCCACATCCAGCCCCTTATTCGAAAGG
AGGGTCTCAAGTTGTTCGTCCAATATAAGCGACCCAAGGATGAAGACGAGGTTCGTATCA
TCGACGCAACGCGTTGATGGGTCACC-TTGATGAACGTTTTGCTCT---GATGTACAGGA
CGTCAAATCATTGCAACCGGACAAAAGGCTGTTTACGCCCTCCGAAGTGTACACGACGTT
CAAAAAGATGTCCGATTCGGATCTACACTTGATTGGCCTCTCGGACGAATATGCGCGG--
------------------------------------------------------------
------------------------------------------------------------
------GTCTGGATGGGTGTACACCGTGATCCCGCCAACCTTGTCAAGACAATCAAGAAA
CTTCGCCGGAAAGACGACATCAGTCCGGAAGTTTCGGTCGTCCGCGACATTCGCGAGAGG
GAGCTTCGTCTCTATACTGATGCAGGGCGAGTTTGTCGACCGCTCTTCATTGTTGAAAAT
CAGCAGCTTGCCCTGCAGAAGAAGCACATCAAGTGGCTTAATCAGGGTTTCCGCGATGAC
GACGGCGAAGAGTTCAAATGGGAACAGCTGGTGAAGACAGGAATAATCGAGCTATTAGAT
GCCGAGGAGGAGGAAACAGTGATGATTTCGATGACCCCGGAGGACTTGGAGAATTCCAGG
TTACAGTCAGCGGGCATCAACCCCCACGAGAACGATGGTGACTTTGACCCCGCGGCTCGA
CTAAAGGCCGGAATCAATGCGCATACGTGGACGCACTGCGAGATTCATCCTAGTATGATT
CTTGGTGTGTGTGCTAGTATCATTCCGTTCCCCGATCACAACCAGGTGCGTGCTAC----
----TTCGAC-ATGGATCGATGGTGG----CCTTACGCCTTCACAGTCGCCACGTAACAC
CTACCAA----------CGTGATTTTATCAAAAACATGATCACAGGTACCTCACAGGCTG
ACTGTGCCATTCTCATTATCGCCGGTGGTACCGGTGAGTTTGAGGCTGGTATCTCCAAGG
ATGGTCAGACCCGTGAACACGCCCTTTTGGCGTTCACTCTCGGTGTGCGTCAGCTCATCG
TCGCTGTTAACAAGATGGACATGACCAAGGTGTGTTGTGCATTCTA-CTGTGATGAA-TG
TGGCTTGACGTGC---TATCACGAATAGTGGAGTGAGGACCGCTTCAACGAAATTGTAAA
GGAAACCTCGACGTTCATTAAAAAGGTCGGCTACAACCCCAAGGCTGTCGCTTTCGTGCC
CATCTCTGGCTGGCATGGTGACAACATGCTAGAGGAGTCCTCCAAGTAAGTACGGTATC-
--CAAA-ATGATTTCTAGCATCCTCAAAGCGTCGCCATAGCATGCCCTGGTACAAGGGCT
GGACCAAGGAAGTCAAGGGTGGTGCCGTCAAGGGCAAGACCCTCCTCGACGCCATCGACG
CCATCGAACCTCCTGTCCGTCCC-------------------------------------
------------------------------------------------
>Porphyrellus nigropurpureus HKAS52685
------------------------------------------------------------
-------------------------CCGTGTACAAGTCTCCTGG-AAGGGAGCGTCATAG
AGGGTGAGAATCCCGTCTTTGACACGGA---CT-ACC-AGGGC-TATGTGATGCGCTCTC
GACGAGTCGAGTTGTTTGGGAATGCAGCTCAAAACGGGTGGTAAATTCCATCTAAAGCTA
AATACAGGCGAGAGACCGATAGCGAACAAGTA-CCGTGAGGGAAAGATGAAAAGAACTTT
GGAAAGAGAGTTAAACAGTACGTGAAATTGCTGAAAGGGAAACGCTTGATGT-CAGTCAC
GTCGCTCGGGGATCAACCTTG-CT--TCTC-GCT------CGGTGTACTTCCCGC-TC--
GATGGGTCAGCATCAGTTTC--GCT---CGCCGTACAAGGGCA-AAGG-GAACGTGGCA-
-CTCTT-CG--GGGTGTG-TTATAGCCTTTCGTCGCATGCGCC-GG---TCGGGACTGAG
GAACTCAGCACGGCTTC-C----GTCTGT-GC-TCAGGATGCTGGCATAATGGCCTTAAG
CGACCCGTCTTGAAACACGGACCAAGGAGTCCAACATGCCTGCGAGTGTTCGGG--TGTC
--AAACC-CGAGTGCGTAATGAAAGTG-AACGTCGAGACCTCTGTCA-TGGAGGGCACCG
ACGCCCGGACCT------GAGTCTTC-----GACGACGGA--TCTGCGGTAGAGCATGCA
TGTTGGGACCCGAAAGATGGTGAACTATGCCTGAATAGGGTGAAGCCAGAGGAAACTCTG
GTGGAGGCTCGTAGCGATTCTGACGTGCAAATCGA-------------------------
-------GGCGCTGAACGAGGAGTGCGAAAATG---GGACGGTGATCGCTATTGGTGCGC
TGACGGCGCA-CCTCGCGATCCCGACTCTCATGCTACTCTCCTGCCTGCGACGCAGGTGT
GAGATGTTGCATCTTAGGGCCTAGCATATGCGTTAATGAT-GTGCTTGTCCGCTGCCTCC
TTGTG-------ACGC---TTTTTTTGTCGTAGTAGTGACCTTTTTGCGCAAGTCGCACC
TTTTT---TCTG-AACGTGATTACTGACG--TTTTTC-----ATCCCTGCATTTTTGCAA
TTTTCGTATCGACGTTCCTTC-AATATGATGTGCGTTTAT-TAGTCCGACCCCAATTTTG
CCGACAAAATACGGCATGTCCGGGATCCCAAAGCACGGATGGCCATTGTCTGGGCGCACT
GCAAGACGAAAATGGTTTGCGAAACCGACGAACCTAAAGAGGGA---GTCGAAGGAGACG
TCGATGAGCCTAAGAAAGGGCATGGTGGTTGTGGTCACATCCAACCCCTTATCCGAAAGG
AGGGTCTCAAGTTATTCGTCCAGTATAAGCGACCCAAGGATGAAGACGAGGTTCGTATCA
GTGACGCAACGCGTTAAGAATTTCCC-CGGTTAAACGTTTTGCCCT---TATGTCTAGGA
CGTCAAATCACTGCAACCGGACAAAAGGCTGTTTACGCCTTCCGAAGTGTACACGACATT
CAAAAAGATGTCCGATTCGGATTTGCACTTGATTGGCCTCTCGGACGAATATGCACGT--
------------------------------------------------------------
------------------------------------------------------------
------GTTTGGATGGGCGTACATCGTGATCCCGCCAACCTTGTCAAGACGATCAAGAAA
CTTCGCCGGAAAGACGACATCAGTCCGGAAGTTTCGGTCGTCCGCGACATTCGTGAGAGG
GAGCTCCGTCTCTATACTGATGCGGGGCGAGTTTGTCGACCCCTTTTCATTGTCGAAAAC
CAGCAGCTTGCTCTGCAGAAGAAGCATATCAAGTGGCTTAATCAGGGTTACCGCGATGAC
GATGGTGAGGAGTTCAAATGGGAGCAGCTGGTGAAAACAGGAATAATTGAGTTACTGGAT
GCGGAGGAGGAGGAAACAGTGATGATTTCCATGACCCCAGAGGACTTGGAGAATTCCAGG
TTACAATCAGCAGGCATCAACCCCCATGAGAACGACGGTGACTTTGACCCAGCGGCGCGA
CTAAAGGCTGGAATTAATGCGCATACATGGACGCACTGCGAGATTCACCCTAGTATGATT
CTTGGTGTCTGTGCTAGTATTATTCCGTTCCCCGATCACAACCAGGTGCGTACTAC----
----TTCGAC-GTAGATTGATAATGG----CCTTACACCTCCGCAGTCGCCGCGCAATAC
CTATCAATCTGCCATG--------------------------------------------
------------------------------------------------------------
------------------------------------------------------------
--------AACAAGATGGACACTACAAAGGTGTGTTGTGCATTCTG-CTGCGCTGAA-TG
TGGTTTGATGTAC---CATTGCGAATAGTGGAGCGAGGACCGCTTCAATGAAATTGTCAA
GGAAACCTCGACCTTCATTAAGAAGGTTGGCTACAACCCTAAGGCTGTCGCTTTCGTGCC
CATCTCTGGCTGGCACGGTGACAACATGCTGGAGGAATCCCCCAAGTAAGTATTGCATTT
T-TAGA-TTGGCTTCCAGCATTCTCAAAACGTCGCAATAGCATGCCCTGGTATAAGGGTT
GGGTTAAGGAGGTCAAGAGTGGTGCCGTCAAGGGCAAGACCCTCCTCGACGCAATCGACG
CCATTGAGCCTCCTGTCCGTCCCTCCGACAAACCCCTTCGGCTTCCTCTTCAAGATGTTT
ACAAGATCGGTGGT----------------------------------
>Porphyrellus nigropurpureus HKAS53370
--------------------------------CCT---CGGTCGTCCGAGTTGTAATCTA
GAGAAGCGTCTTCC--GCGCTGG-CCCGTGTACAAGTCTCCTGG-AAGGGAGCGTCATAG
AGGGTGAGAATCCCGTCTTTGACACGGA---CT-ACC-AGGGC-TATGTGATGCGCTCTC
GACGAGTCGAGTTGTTTGGGAATGCAGCTCAAAACGGGTGGTAAATTCCATCTAAAGCTA
AATACAGGCGAGAGACCGATAGCGAACAAGTA-CCGTGAGGGAAAGATGAAAAGAACTTT
GGAAAGAGAGTTAAACAGTACGTGAAATTGCTGAAAGGGAAACGCTTGATGT-CCGTCAC
GTCGCTCGGGGATCAACCTTG-CT--TCTC-GCT------CGGTGTACTTCCCGC-TC--
GACGGGTCAGCATCAGTTTC--GCT---CGCCGTACAAGGGCG-AAGG-GAACGTGGCA-
-CTCTT-CG--GGGTGTG-TTATAGCCTTTCGTCGCATGCGCC-GG---TCGGGACTGAG
GAACTCAGCACGGCTTC-C----GTCTGT-GC-TCAGGATGCTGGCATAAT-GCCTTAAG
CGACCCGTCTTGAAACACGGACCAAGGAGTCCAACATG-CTGCGAGTGTTCGGG--TGTC
--AAACC-CGAGTGCGTAATGAAAGTG-AACGTCGAGACCTCTGTCA-TGGAGGGCACCG
ACGCCCGGACCT------GAGTCTTC-----GACGACGGA--TCTGCGGTAGAGCATGCA
TGTTGGGACCCGAAAGATGGTGAACTATGCCTGAATAGGGTGAAGCCAGAGGAAACTCTG
GTGGAGGCTCGTAGCGATTCTGACGTGCAAATCGATCGTCGAATTTGGGTATAGGGGCGA
AAGACTAGGCGCTGAACGAGGAGTGCGAAAATG---GGACGGTGATCGCTATTGGTGCGC
TGACGGCGCA-CCTCGCGATCCCGACTCTCATGCTACTCTCCTGCCTGCGACGCAGGTGT
GAGATGTTGCATCTTAGGGCCTAGCATATGCGTTAATGAT-GTGCTTGTCCGCTGCCTCC
TTGTG-------ACGC---TTTTTTTGTCGTAGTAGTGACCTTTTTGCGCAAGTCGCACC
TTTTT---TCTG-AACGTGATTACTGACG--TTTTTC-----ATCCCTGCATTTTTGCAA
TTTTCGTATCGACGTTCCTTC-AATATGATGTGCGTTTAT-TAGTCCGACCCCAATTTTG
CCGACAAAATACGGCATGTCCGCGATCCCAAAGCACGGATGGCCATTGTCTGGGCGCACT
GCAAGACGAAAATGGTTTGCGAAACCGACGAACCTAAAGAGGGA---GTCGAAGGAGACG
TCGATGAGCCTAAGAAAGGGCATGGTGGTTGTGGTCACATCCAACCCCTTATCCGAAAGG
AGGGTCTCAAGTTATTCGTCCAGTATAAGCGACCCAAGGATGAAGACGAGGTTCGTATCA
GTGACGCAACGCGTTAAGAATTTCCC-CGGTTAAACGTTTTGCTCT---TATGTCTAGGA
CGTCAAATCACTGCAACCGGACAAAAGGCTGTTTACGCCTTCCGAAGTGTACACGACATT
CAAAAAGATGTCCGATTCGGATTTGCACTTGATTGGCCTCTCGGACGAATATGCACGT--
------------------------------------------------------------
------------------------------------------------------------
------GTTTGGATGGGCGTACATCGTGATCCCGCCAACCTTGTCAAGACGATCAAGAAA
CTTCGCCGGAAAGACGACATCAGTCCGGAAGTTTCGGTCGTCCGCGACATTCGTGAGAGG
GAGCTCCGTCTCTATACTGATGCGGGGCGAGTTTGTCGACCCCTTTTCATTGTCGAAAAC
CAGCAGCTTGCTCTGCAGAAGAAGCATATCAAGTGGCTTAATCAGGGTTACCGCGATGAC
GATGGTGAGGAGTTCAAATGGGAGCAGCTGGTGAAAACAGGAATAATTGAGTTACTGGAT
GCGGAGGAGGAGGAAACAGTGATGATTTCCATGACCCCAGAGGACTTGGAGAATTCCAGG
TTACAATCAGCAGGCATCAACCCCCATGAGAACGACGGTGACTTTGACCCAGCGGCGCGA
CTAAAGGCTGGAATTAATGCGCATACATGGACGCACTGCGAGATTCACCCTAGTATGATT
CTTGGTGTCTGTGCTAGTATTATTCCGTTCCCCGATCACAACCAGGTGCGTACTAC----
----TTCGAC-GTAGATTGATAATGG----CCTTACACCTCCGCAGTCGCCGCGCAATAC
CTATCAATCTGCCATG--------------------------------------------
------------------------------------------------------------
------------------------------------------------------------
--------AACAAGATGGACACTACAAAGGTGTGTTGTGCATTCTG-CTGCGCTGAA-TG
TGGTTTGATGTAC---CATTGCGAATAGTGGAGCGAGGACCGCTTCAATGAAATTGTCAA
GGAAACCTCGACCTTCATTAAGAAGGTTGGCTACAACCCTAAGGCTGTCGCTTTCGTGCC
CATCTCTGGCTGGCACGGTGACAACATGCTGGAGGAATCCCCCAAGTAAGTATTGCATTT
T-TAGA-TTGGCTTCCAGCATTCTCAAAACGTCGCAATAGCATGCCCTGGTATAAGGGTT
GGGTTAAGGAAGTCAAGAGTGGTGCCGTCAAGGGCAAGACCCTCCTCGACGCAATCGACG
CCATTGAGCCTCCTGTCCGTCCCTCCGACAAACCCCTTCGGCTTCCTCTTCAAGATGTTT
ACAAGATCGGTGGT----------------------------------
>Porphyrellus orientifumosipes HKAS75078
GGGAAAAGCTCAAATTTT-GAATCTGGCGGTCCTT--GCGGCCGTCCGAATTGTAATCTA
GAGAAGCGTCGTCC--GCGCTGG-CCCGTGTACAAGTCTCCTGG-AAGGGAGCGTCTTAG
AGGGTGACAATCCCGTCTATGACACGGA---CC-ACC-AGGGCTTATGTGATGCGCTCTC
GACGAGTCGAGTTGTTTGGGAATGCAGCTCAAATAGGGTGGTAAACTCCATCTAAAGCTA
AATACTGGCGAGAGACCGATAGCGAACAAGTA-CCGTGAGGGAAAGACGAAAAGGACTCT
GGAAAGAGAGTTAAATAGTACGTGAAATTGCTGAAAGGGAAACGTTTGATGTCCAGTCGC
GTCGGCCGGGGATCAGCCTTG-CT--TCACTGCG------GGGCGTACTTTCCGG-TC--
GTCGGGTCAGCACCAGTTTCGTGCT---CGCCGTACAAGGGCG-AAAGTGAATGTACCA-
-CCCTC-----GGGTGCG-TTATAGCCTTTCGTCGGATGCGGT-GG---CCGGGACTGAG
GAACTCAGCACAG----------CGATGT-GC-ATGGGATGCTGGCATAATGGCATTCAA
CGACCCGTCTTGAAACACGGACCAAGGAGTCTAACATGCTTGCGAGTGTTCGGG--TGGC
--AAACC-CGTGCGCGCAACGAAAGTGTTCAGTCGAGAGCTCCGTCC-GGGAGCGCACCG
ACGCCCAGATAG------CCATCCAC-----GGATGTGAATTTCTGCGGTAGAGCATGCA
TGTTGGGACCCGAAAGATGGTGAACTATGCCTGAATAGGGTGAAGCCAGAGGAAACTCTG
GTGGAGGCTCGTAGCGATTCTGACGTGCAAATCGATCGTCGAATTTGGGTATAGGG----
-------?????????????????????????????????????????????????????
????????????????????????????????????????????????????????????
????????????????????????????????????????????????????????????
????????????????????????????????????????????????????????????
????????????????????????????????????????????????????????????
????????????????????????????????????????????????????????????
????????????????????????????????????????????????????????????
????????????????????????????????????????????????????????????
????????????????????????????????????????????????????????????
????????????????????????????????????????????????????????????
????????????????????????????????????????????????????????????
????????????????????????????????????????????????????????????
????????????????????????????????????????????????????????????
??????????????????-------------------------------TGGAAGAATGG
GGTCTCGAATCACTAGAAGAGAACGCACATTCGTCGACGCCCTGCACAAAGGTTTTCGTG
AATGGTGTCTGGATGGGTGTGCATCGCGACCCCGCCAACCTGGTCAAGACGATCAAAAAG
CTTCGTCGGAAAGATGACATTAGTCCCGAAGTTTCTGTGGTCCGTGACATTCGCGAGAGG
GAGCTGCGTCTCTACACTGATGCAGGTCGAGTCTGTCGACCTCTCTTTATTGTCGAAAAT
CAACAGCTTGCTTTGCAGAAGAAGCATATCAAATGGCTTAATCAGGGCTACCGCGATGAC
GATGGCGAAGAATTTAAGTGGGAACAGCTTGTTAAGACGGGGATAATCGAGTTACTGGAT
GCAGAGGAGGAGGAAACAGTGATGATTTCCATGACGCCGGAGGACTTGGAGAACTCCAGA
TTACAGTCTGCGGGTATCAATCCTCACGAGAATGACGGGGACTTTGACCCTGCGGCACGC
CTAAAGGCTGGAATCAACGCGCATACATGGACTCATTGCGAGATTCATCCCAGTATGATT
CTTGGTGTCTGTGCTAGTATTATTCCTTTCCCCGATCACAACCAGGTGCGTACTGC----
----TTCGAC-ATGCATTGAAAATAG----CCTCACATCTCCTCAGTCGCCGCGTAATAC
CTACCAATCTGCTATGGCGTGACTTCATCAAGAACATGATCACTGGTACTTCCCAAGCTG
ACTGTGCCATCCTCATTATCGCCGGTGGTACTGGTGAGTTCGAAGCTGGTATCTCCAAGG
ACGGTCAGACCCGTGAACACGCTCTCCTGGCGTTCACCCTCGGTGTGCGTCAGCTCATTG
TCGCTGTCAACAAAATGGACACAACCAAGGTTCGAGGTGTACCTTTGCTGTGATGGA-TG
CGAACTGATGAGT---CATCGCCAATAGTGGAGCGAGGACCGCTTTAACGAAATTGTCAA
GGAAACGTCGACCTTCATTAAGAAGGTCGGGTACAACCCCAAGGCCGTCGCTTTCGTGCC
TATCTCTGGCTGGCATGGTGACAACATGCTGGAGGAATCCCCCAAGTAAGCGCTATGTTA
T-CAGA-TTAG---CCAGCATTCTCAATGCTTCGCAATAGCATGCCCTGGTATAAGGGTT
GGACTAAGGAGATCAAGAGCGGTGCCGTAAAGGGAAAGACCCTCCTCGACGCCATTGATG
CCATTGAGCCTCCTACTCGTCCCTCTGACAAACCCCTTCGGCTTCCTCTGCAAGACGTCT
ACAAGATTGGTGGTATCGG-AACGGTGCCCGTTGGTCGTGTTGAAACT
>Porphyrellus orientifumosipes HKAS53372
GGGAAAAG-TCAAATTTT-G-ATCTGGCGG--ATG--GGTGGCGTCCGAATTGTAATCTA
GAGAAGCGTCGTCC--GCGCTGG-CCCGTGTACAAGTCTCCTGG-AAGGGAGCGTCTTAG
AGGGTGACAATCCCGTCTATGACACGGA---CC-ACC-AGGGCTTATGTGATGCGCTCTC
GACGAGTCGAGTTGTTTGGGAATGCAGCTCAAATAGGGTGGTAAACTCCATCTAAAGCTA
AATACTGGCGAGAGACCGATAGCGAACAAGTA-CCGTGAGGGAAAGATGAAAAGGACTCT
GGAAAGAGAGTTAAATAGTACGTGAAATTGCTGAAAGGGAAACGTTTGATGTCCAGTCGC
GTCGGCCGGGGATCAGCCTTG-CT--TCACTGCG------GGGCGTACTTTCCGG-TC--
GTCGGGTCAGCACCAGTTTCGTGCT---CGCCATACAAGGGCG-AAAGTGAATGTACCA-
-CCCTC-----GGGTGCG-TTATAGCCTTTTGTCGGATGTGGT-GG---CCGGGACTGAG
GAACTCAGCACAG----------CGATGT-GC-ATGGGATGCTGGCATAATGGCATTCAA
CGACCCGTCTTGAAACACGGACCAAGGAGTCTAACATGCTTGCGAGTGTTCGGG--TGGC
--AAACC-CGTGCGCGCAACGAAAGTGTTCAGTCGAGAGCTCCGTCC-AGGAGCGCACCG
ACGCCCAGATAG------CCATCCAC-----GGATGTGAATTTCTGCGGTAGAGCATGCA
TGTTAGGACCCGAAAGATGGTGAACTATGCCTGAATAGGGTGAAGCCAGAGGAAACTCTG
GTGGAGGCTCGTAGCGATTCTGACGTGCAAATCGATCGTCGAATTTGGGTATAGGGGCGA
AAGACTAGGCGCTGAACGAGGGG-GCAAAGTTG---GAACGTTGACCATGATTGGTACGC
TGACGGCGTA--AATGTGGTCCTGA-----------------------------------
--------------------------------------------TTTGTCCGATGCCTCG
TTGTG-------ATGC---TTTTTTTTTTGTAGTAGTGG-CTTTTTGCGCACGTCGCACC
CTTTTTCGCCTG-GTAATGATCACTGACD--TCCCT-----------------------G
TTTTCGTTTCGA--------C-AATATGAT-TGTGTTTAT-CAGTCGGACCCCAACTTCG
CCGACAAAATACGGCATGTCCGCGATCCCAAAGCACGTATGGCCATTGTCTGGTCTCATT
GCAAGACGAAAATGGTGTGCGAAACTGACGAACCGAAGGAGGAGGGAATGGAGGGGGACG
TCGATGAGCCTAAAAAAGGACATGGTGGCTGTGGTCACATACAACCAAATATCCGCAAGG
AGGGTCTCAAGTTGTTCGTTCAGTATAAGCGACCCAAAGACGAAGACGAGGTTTGTGTCA
GCGATGCAATGCGCTGAAAGC------TTGTTCAACAATT-------TACGCATATAGGA
CGTCAAGTCACAGCAACCAGACAAAAGGTTGTTCACGCCTTCCGAAGTATACACGACGTT
CAAAAAGATGTCCGATTCGGATTTGCACTTGATTGGGCTCTCGGACGAATATGCTCGG--
------------------------------------------------------------
------------------------------------------------------------
------GTCTGGATGGGTGTGCATCGCGACCCCGCCAACCTGGTCAAGACGATCAAAAAG
CTTCGTCGGAAAGATGACATTAGTCCCGAAGTTTCTGTGGTCCGTGACATTCGCGAGAGG
GAGCTGCGTCTCTACACTGACGCAGGTCGAGTCTGTCGACCTCTCTTTATTGTCGAGAAT
CAACAGCTTGCTTTGCAGAAGAAGCATATCAAATGGCTTAATCAGGGCTACCGCGATGAC
GATGGCGAAGAGTTTAAGTGGGAACAGCTTGTTAAGACGGGGATAATCGAGTTACTGGAC
GCAGAGGAGGAGGAAACAGTGATGATTTCCATGACGCCGGAGGACTTGGAGAATTCCAGA
TTACAGTCTGCGGGTATCAATCCTCACGAGAATGACGGAGACTTTGACCCTGCGGCACGC
CTAAAGGCTGGAATCAACGCGCATACATGGACTCATTGCGAGATTCATCCCAGTATGATT
CTTGGTGTCTGTGCTAGTATTATTCCTTTCCCCGATCACAACCAGGTGCGTATTGC----
----TTCAAC-ATGCATTGAAAATAG----CCTCACATCTCCTCAGTCGCCGCGTAATAC
CTACCAATCTGCTATG--------------------------------------------
------------------------------------------------------------
------------------------------------------------------------
-----------AAGATGGACACTACCAAGGTTCGAGGTGTACCTTTGCTGTGATGGA-TG
CGAACTGATGAGT---CATCGCCAATAGTGGAGCGAGGACCGCTTTAACGAAATTGTCAA
GGAAACGTCGACCTTCATTAAGAAGGTCGGGTACAACCCCAAGGCCGTCGCTTTCGTGCC
TATCTCTGGCTGGCATGGTGACAACATGCTGGAGGAATCCCCCAAGTAAGCGCTATGTTA
T-CAGA-TTAG---CCAGCATTCTCAATGCTTCGCAATAGCATGCCCTGGTATAAGGGTT
GGACTAAGGAGATCAAGAGCGGTGCCGTAAAGGGAAAGACCCTCCTCGACGCCATTGATG
CCATTGAGCCTCCTACTCGTCCCTCTGACAAACCCCTTCGGCTTCCTCTGCAAGACGTCT
ACAAGATTGGTGGT----------------------------------
>Rubroboletus dupainii JAM0607
????????????????????????????????????????????????????????????
????????????????????????????????????????????????????????????
????????????????????????????????????????????????????????????
????????????????????????????????????????????????????????????
????????????????????????????????????????????????????????????
????????????????????????????????????????????????????????????
????????????????????????????????????????????????????????????
????????????????????????????????????????????????????????????
????????????????????????????????????????????????????????????
????????????????????????????????????????????????????????????
????????????????????????????????????????????????????????????
????????????????????????????????????????????????????????????
????????????????????????????????????????????????????????????
????????????????????????????????????????????????????????????
????????????????????????????????????????????????????????????
???????GGCGCTGAACGAGGAGTGCGAAAATG---GGCCGGTGACCACTATTTGTATGC
TGACGGCATA-CTCTGTGG--CCGACTTCCGTGCTACTCTCTCGCCTGTGACGCAGGTGA
GAGACGTTGCATCCTGTGGCCTAGCATATACATCAATGAT-GTGCTCGTCCGCTGCCTCC
TTGTC-------ACGC----TTTTTTGTCGTAGTAGTGACCTTTTTGCGCATGTCGCACC
TTTCT---TCTG-AACGTGTTTACTGACG--TTTTTT-----ATCCCTGCATCCTCTCAA
TTTTCGTGTCGATGTTCATCC-AATATCATGTGCATTTTT-CAGTCCGACCCCAATTTTG
CCGACAAAATACGGCACGTTCGCGATCCCAAAGCTCGGATGGCCGTTGTCTGGTCGCACT
GCAAGACGAAAATGGTTTGCGAAACTGACGATCCCAAAGAGGAGGGTGYCRAAGGRRATG
YYGATGAGCCTAAGAAAGGGCATGGTGGTTGTGGCCACATCCAACCACTTATCCGAAAGG
AGGGTCTCAARTTRTTCGTCCAGTAYAAGCGRCCCAAGGAYGAAGAYGAGGTTCGTATCA
GYGACGCARCGCGTYGAGGGCT-----TTGTTAAACATTTTACCTTATACGCATATAGGA
CGTTAAGTCGTTGCAACCTGACAAAAGGCTGTTCACGCCTTCCGAAGTGCACACAACATT
CAAAAAGATGTCCGATTCGGATCTGCACTTGATTGGGCTCTCGGACGAATATGCGCGGCC
TGAGTGGATGATTTTGAC??????????????????????????????????????????
????????????????????????????????????????????????????????????
????????????????????????????????????????????????????????????
????????????????????????????????????????????????????????????
????????????????????????????????????????????????????????????
????????????????????????????????????????????????????????????
????????????????????????????????????????????????????????????
????????????????????????????????????????????????????????????
????????????????????????????????????????????????????????????
????????????????????????????????????????????????????????????
????????????????????????????????????????????????????????????
????????????????????????????????????????????????????????????
?????????????????CGTGATTTCATCAAAAACATGATCACCGGCACCTCCCAGGCTG
ACTGTGCCATCCTCATTATTGCCGGTGGTACCGGTGAGTTCGAGGCTGGCATCTCCAAGG
ACGGTCAGACCCGTGAACACGCTCTTCTGGCGTTTACCCTCGGTGTGCGTCAGCTCATCG
TCGCTGTAAACAAGATGGACACGACCAAGGTATGTTGTACATTCTC-TTCAAATGAA-TG
TGGTTTGATGTG------TCGTCAATAGTGGAGCGAGGACCGCTTCAACGAAATCATCAA
GGAAACGTCGACCTTCATTAAGAAGGTCGGCTACAACCCCAAGGCCGTCGCTTTCGTGCC
TATTTCCGGCTGGCATGGTGACAACATGCTGGAGGAGTCCCCCAAGTAAGTATTATGTTA
T-CAGA-TTGATTTCTAGCATTCTCAACGCCCCGACATAGCATGCCCTGGTACAAGGGCT
GGACCAAGGAGACCAAGGCTGGTGTCGTCAAGGGAAAGACCCTCCTCGATGCCATCGATG
CCATCGAGCCTCCTGTTCGTCCCTCCGACAAACCCCTTCGCCTTCCTCTCCAGGATGTTT
ACAAGATCGGTGGTATCGG-AACAGTGCCCGTCGGTCGTGTTGAAACT
>Rubroboletus latisporus HKAS63517
-----------------------------------------------GAGTTGTAATCTA
GAGAAGCGTCTTCC--GCGCTGG-ACCGTGTACAAGTCTCCTGG-AAGGGAGCGTCGTAG
AGGGTGAGAATCCCGTCTTTGACACGGA---CC-GCC-AGTGC-TATGTGATGCGCTCTC
GACGAGTCGAGTTGTTTGGGAATGCAGCTCAAAACGGGTGGTAAATTCCATCTAAAGCTA
AATACAGGCGAGAGACCGATAGCGAACAAGTA-CCGTGAGGGAAAGATGAAAAGAACTTT
GGAAAGAGAGTTAAACAGTACGTGAAATTGCTGAAAGGGAAACGCTTGATGT-CAGTCGC
GTCGGCCAGGAATCAACCTTG-CT--TCTC-GCT------GGGTGTACTTCCTGG-TC--
GACGGGTCAGCATCAGTTTC--GGT---CGCCGTACAAGGGCG-AGGG-GAACGTGGCA-
-CCCTT-CG--GGGTGTG-TTATAGCCTTTCGTCGCATGCGGC-GG---TCGGGACTGAG
GAACTCAGCACGGCTTC-C----GTCTGT-GC-TTAGGATGCTGGCATAATGGCCTTAAG
CGACCCGTCTTGAAACACGGACCAAGGAGTCTAACATGCCTGCGAGTGTTTGGG--TGAC
--AAACC-CGAGCGCGTAATGAAAGTG-AAAGTTGAGACCTCTGTCG-TGGAGGGCATCG
ACGCCCGGACCC------GAGTCTTT-----GACGAAGGA--TCTGCGGTAGAGCATGCA
TGTTGGGACCCGAAAGATGGTGAACTATGCCTGAATAGGGTGAAGCCAGAGGAAACTCTG
GTGGAGGCTCGTAGCGATTCTGACGTGCAAATCGATCGTCG-------------------
------------------------------------------------------------
------------------------------------------------------------
------------------------------------TGAT-GTGCTTGTCCGCTGCCTCC
TTGTC-------ACGC----TTTTTTGTCGTAGTAGTGACCTTTTTGCGCATGTCGCACC
TTTCT---TCTG-AACGTGCTTACTGACG--TTTTTT-----ATCCCTGCATCCTCTCAA
TTTTCGTGTCGATGTTCGTCC-AATATCATGTGCATTTTT-CAGTCCGACCCCAATTTTG
CCGACAAAATACGGCACGTTCGCGATCCCAAAGCTCGGATGGCCGTTGTCTGGTCGCACT
GCAAGACAAAAATGGTTTGCGAAACTGACGATCCCAAAGAGGAAGGTGTCGAAGGAGATG
TCGATGAGCCTAAGAAAGGGCATGGTGGTTGTGGCCACATCCAACCACTTATCCGAAAGG
AGGGTCTCAAGTTATTCGTCCAGTACAAGCGACCCAAGGACGAAGACGAGGTTCGTATCA
GCGACGCAACGCGTTGAGGGCT-----TTGTTAAACATTTTACCTTATACGCATATAGGA
CGTTAAGTCGTTGCAACCTGACAAAAGGCTGTTCACGCCTTCCGAAGTGCACACAACGTT
CAAAAAGATGTCCGATTCGGATCTGCACTTGATTGGGCTCTCGGACGAATATGCGCGGCC
TGAGTGGATGATTTTGAC------------------------------------------
------------------------------------------------------------
------------------------------------------------------------
------------------------------------------------------------
-------------------------GGCGAGTTTGTCGACCTCTCTTCATTGTCGAAAAT
CAGCAGCTTGCCCTGCAGAAGAAGCATATCAAATGGCTTAATCAGGGCTACCGCGACGAT
GATGGTGAAGAGTTCAAGTGGGAGCAGCTGGTGAAGACAGGGATAATCGAGTTATTAGAT
GCTGAGGAGGAGGAAACAGTGATGATTTCCATGACGCCGGAAGACTTGGAGAATTCCAGG
TTACAATCGGCAGGCATCAACCCCCATGAGAATGATGGAGATTTTGATCCTGCAGCGCGA
CTAAAGGCTGGAATCAATGCGCATACATGGACTCACTGTGAGATCCATCCTAGTATGATT
CTTGGTGTCTGCGCCAGTATCATTCCTTTCCCTGATCACAACCAGGTGCGTACTAC----
----TTCGACTGTGTATTGACTGTGG----TTTTACCTCT--------------------
------------------------------------------------------------
------------------------------------------------------------
---------------------------------------TTGGTGTGCGTCAGCTCATCG
TCGCTGTAAACAAGATGGACACGACCAAGGTGTGTTGTACATTCTC-TTCAAATGAA-TG
TGGTTTGATGTG------TCGCCAATAGTGGAGCGAGGACCGCTTCAACGAAATCATCAA
GGAAACGTCGACCTTCATTAAGAAAGTCGGCTACAACCCCAAGGCCGTCGCTTTCGTGCC
CATCTCTGGCTGGCATGGTGACAACATGCTGGAGGAGTCCCCC--GTAAGTGTTATGTTA
T-CGGA-TTGATTTCTAGCATTCTCAAAGCGCCGATATAG-ATGCCCTGGTACAAGGGCT
GGACCAAGGAGACCAAGAGTGGTGTCGTCAAGGGAAAGACCCTCCTCGATGCCATCGATG
CCATCGAGCCTCCTGTTCGTCCCTCCGACAAACCCCTTCGCCTTCCTCTCCAGGATGTCT
ACAAGATCGGTGGTATCGG-AACAGTGCCCGTCGGTCGTGTTGAAACT
>Rubroboletus latisporus HKAS80358
GGGAAGAGCTCAAATTTT-GAATCTGGCGGTCTTC---AGGCCGTCCGAGTTGTAATCTA
GAGAAGCGTCTTCC--GCGCTGG-ACCGTGTACAAGTCTCCTGG-AAGGGAGCGTCGTAG
AGGGTGAGAATCCCGTCTTTGACACGGA---CC-GCC-AGTGC-TATGTGATGCGCTCTC
GACGAGTCGAGTTGTTTGGGAATGCAGCTCAAAACGGGTGGTAAATTCCATCTAAAGCTA
AATACAGGCGAGAGACCGATAGCGAACAAGTA-CCGTGAGGGAAAGATGAAAAGAACTTT
GGAAAGAGAGTTAAACAGTACGTGAAATTGCTGAAAGGGAAACGCTTGATGT-CAGTCGC
GTCGGCCAGGAATCAACCTTG-CT--TCTC-GCT------GGGTGTACTTCCTGG-TC--
GACGGGTCAGCATCAGTTTC--GGT---CGCCGTACAAGGGCG-AGGG-GAACGTGGCA-
-CCCTT-CG--GGGTGTG-TTATAGCCTTTCGTCGCATGCGGC-GG---TCGGGACTGAG
GAACTCAGCACGGCTTC-C----GTCTGT-GC-TTAGGATGCTGGCATAATGGCCTTAAG
CGACCCGTCTTGAAACACGGACCAAGGAGTCTAACATGCCTGCGAGTGTTTGGG--TGAC
--AAACC-CGAGCGCGTAATGAAAGTG-AAAGTTGAGACCTCTGTCG-TGGAGGGCATCG
ACGCCCGGACCC------GAGTCTTT-----GACGAAGGA--TCTGCGGTAGAGCATGCA
TGTTGGGACCCGAAAGATGGTGAACTATGCCTGAATAGGGTGAAGCCAGAGGAAACTCTG
GTGGAGGCTCGTAGCGATTCTGACGTGCAAATCGATCGTCGAATTTGGGTATA-------
------------------------------------------------------------
------------------------------------------------------------
------------------------------------TGAT-GTGCTTGTCCGCTGCCTCC
TTGTC-------ACGC----TTTTTTGTCGTAGTAGTGACCTTTTTGCGCATGTCGCACC
TTTCT---TCTG-AACGTGCTTACTGACG--TTTTTT-----ATCCCTGCATCCTCTCAA
TTTTCGTGTCGATGTTCGTCC-AATATCATGTGCATTTTT-CAGTCCGACCCCAATTTTG
CCGACAAAATACGGCACGTTCGCGATCCCAAAGCTCGGATGGCCGTTGTCTGGTCGCACT
GCAAGACAAAAATGGTTTGCGAAACTGACGATCCCAAAGAGGAAGGTGTCGAAGGAGATG
TCGATGAGCCTAAGAAAGGGCATGGTGGTTGTGGCCACATCCAACCACTTATCCGAAAGG
AGGGTCTCAAGTTATTCGTCCAGTACAAGCGACCCAAGGACGAAGACGAGGTTCGTATCA
GCGACGCAACGCGTTGAGGGCT-----TTGTTAAACATTTTACCTTATACGCATATAGGA
CGTTAAGTCGTTGCAACCTGACAAAAGGCTGTTCACGCCTTCCGAAGTGCACACAACGTT
CAAAAAGATGTCCGATTCGGATCTGCACTTGATTGGGCTCTCGGACGAATATGCGCGGCC
TGAGTGGATGATTTTGAC------------------------------------------
------------------------------------------------------------
------------------------------------------------------------
---------------GACATTAGTCCTGAAGTTTCTGTAGTCCGTGATATTCGTGAGAGG
GAACTTCGTCTCTACACTGATGCAGGGCGAGTTTGTCGACCTCTCTTCATTGTCGAAAAT
CAGCAGCTTGCCCTGCAGAAGAAGCATATCAAATGGCTTAATCAGGGCTACCGCGACGAT
GATGGTGAAGAGTTCAAGTGGGAGCAGCTGGTGAAGACAGGGATAATCGAGTTATTAGAT
GCTGAGGAGGAGGAAACAGTGATGATTTCCATGACGCCGGAAGACTTGGAGAATTCCAGG
TTACAATCGGCAGGCATCAACCCCCATGAGAATGATGGAGATTTTGATCCTGCAGCGCGA
CTAAAGGCTGGAATCAATGCGCATACATGGACTCACTGTGAGATCCATCCTAGTATGATT
CTTGGTGTCTGCGCCAGTATCATTCCTTTCCCTGATCACAACCAGGTGCGTACTAC----
----TTCGACTG------------------------------------------------
------------------------------------------------------------
------------------------------------------------------------
---------------------------------------TTGGTGTGCGTCAGCTCATCG
TCGCTGTAAACAAGATGGACACGACCAAGGTGTGTTGTACATTCTC-TTCAAATGAA-TG
TGGTTTGATGTG------TCGCCAATAGTGGAGCGAGGACCGCTTCAACGAAATCATCAA
GGAAACGTCGACCTTCATTAAGAAAGTCGGCTACAACCCCAAGGCCGTCGCTTTCGTGCC
CATCTCTGGCTGGCATGGTGACAACATGCTGGAGGAGTCCCCC--GTAAGTGTTATGTTA
T-CGGA-TTGATTTCTAGCATTCTCAAAGCGCCGATATAG-ATGCCCTGGTACAAGGGCT
GGACCAAGGAGACCAAGAGTGGTGTCGTCAAGGGAAAGACCCTCCTCGATGCCATCGATG
CCATCGAGCCTCCTGTTCGTCCCTCCGACAAACCCCTTCGCCTTCCTCTCCAGGATGTCT
ACAAGATCGGTGGTATCGG-AACAGTGCCCGTCGGTCGTGTTGAAACT
>Rubroboletus rhodosanguineus 4252
GGGAAGAGCTCAAATTTT-GAATCTGGCGGTCTTT---GGTCCGTCCGAGTTGTAATCTA
GAGAAGCGTCTTCC--GCGCTGG-ACCGTGTACAAGTCTCCTGG-AAGGGAGCGTCATAG
AGGGTGAGAATCCCGTCTTTGACACGGA---CT-ACC-AGTGC-TATGTGATGCGCTCTC
GACGAGTCGAGTTGTTTGGGAATGCAGCTCAAAATGGGTGGTAAATTCCATCTAAAGCTA
AATACAGGCGAGAGACCGATAGCGAACAAGTA-CCGTGAGGGAAAGATGAAAAGAACTTT
GGAAAGAGAGTTAAACAGTACGTGAAATTGCTGAAAGGGAAACGCTTGATGT-CAGTCGC
GTCGTCCGGGGATCAACCTTG-CT--TCTC-GCT------GGGTGTATTTCCCGG-TC--
GACGGGTCAGCATCAGTTTC--GGT---CGTCGTACAAGGGCG-AGGG-GAACGTGGCA-
-CTCTT-CG--GAGTGTG-TTATAGCCTTTCGTCGTATGCGGC-GG---TCGGGACTGAG
GAACTCAGCACGACTTC-C----GTTTGT-GC-TTAGGATGCTGGCATAATGGCCTTAAG
CGACCCGTCTTGAAACACGGACCAAGGAGTCTAACATGCCTGCGAGTGTTTGGG--TGGC
--AAACC-CGAGCGCGTAATGAAAGTG-AAAGTTGAGACCTCTGTCG-TGGAGGGCATCG
ACGCCCGGACCT------GAGTCTTT-----GACGACGGA--TCTGCGGTAGAGCATGCA
TGTTGGGACCCGAAAGATGGTGAACTATGCCTGAATAGGGTGAAGCCAGAGGAAACTCTG
GTGGAGGCTCGTAGCGATTCTGACGTGCAAATCGATCGTCGAATTTGGGTATAGGGGCGA
AAGACTA?????????????????????????????????????????????????????
????????????????????????????????????????????????????????????
????????????????????????????????????????????????????????????
????????????????????????????????????????????????????????????
????????????????????????????????????????????????????????????
????????????????????????????????????????????????????????????
????????????????????????????????????????????????????????????
????????????????????????????????????????????????????????????
????????????????????????????????????????????????????????????
????????????????????????????????????????????????????????????
????????????????????????????????????????????????????????????
????????????????????????????????????????????????????????????
????????????????????????????????????????????????????????????
????????????????????????????????????????????????????????????
????????????????????????????????????????????????????????????
????????????????????????????????????????????????????????????
????????????????????????????????????????????????????????????
????????????????????????????????????????????????????????????
????????????????????????????????????????????????????????????
????????????????????????????????????????????????????????????
????????????????????????????????????????????????????????????
????????????????????????????????????????????????????????????
????????????????????????????????????????????????????????????
????????????????????????????????????????????????????????????
????????????????????????????????????????????????????????????
?????????????????CGTGATTTTATCAAAAACATGATCACCGGTACCTCCCAGGCTG
ATTGTGCCATCCTCATTATCGCCGGTGGTACTGGTGAGTTCGAGGCTGGTATCTCCAAGG
ACGGTCAGACCCGTGAACACGCCCTTCTGGCGTTTACCCTTGGTGTGCGTCAGCTCATCG
TCGCTGTAAACAAGATGGACACGACCAAGGTGTGTTGTACATTCTC-TTGAAAACAA-TG
TGGTTTGACTTG------TCGCCAATAGTGGAGCGAGGACCGCTTCAACGAAATCATCAA
GGAAACATCGACCTTCATTAAGAAGGTCGGCTACAACCCCAAGGCCGTCGCTTTCGTGCC
CATCTCTGGTTGGCATGGTGACAACATGCTGGAGGAGTCCCCCAAGTAAGCATTATGTTA
T-CAGATTTGATTTCTAGCATTCTCAAAGCGCCGACATAGCATGCCCTGGTACAAGGGCT
GGACCAAGGAGACCAAGGGTGGTGTCGTCAAGGGAAAGACCCTCCTCGATGCCATCGATG
CCATCGAGCCTCCTGTTCGTCCCTCCGACAAACCCCTTCGCCTTCCTCTCCAGGATGTCT
ACAAGATCGGTGGTATCGG-AACAGTGCCTGTTGGTCGTGTTGAAACT
>Rubroboletus rhodoxanthus HKAS84879
GGGAAGAGCTCAAATTTT-GAATCTGGCGGCCTTC---GGTCCGTCCGAGTTGTAATCTA
GAGAAGCGTCTTCC--GCGCTGG-ACCGTGTATAAGTCTCCTGG-AAGGGAGCGTCGTAG
AGGGTGAGAATCCCGTCTTTGACACGGA---CT-GCC-AGTGC-TATGTGATGCGCTCTC
GACGAGTCGAGTTGTTTGGGAATGCAGCTCAAAACGGGTGGTAAATTCCATCTAAAGCTA
AATACAGGCGAGAGACCGATAGCGAACAAGTA-CCGTGAGGGAAAGATGAAAAGAACTTT
GGAAAGAGAGTTAAACAGTACGTGAAATTGCTGAAAGGGAAACGCTTGATGT-CAGTCGC
GTCGCCCGGGGATCAACCTTG-CT--TCTC-GCT------GGGTGTACTTCCCGG-TC--
GACGGGTCAGCATCAGTTTC--GGT---CGCCGTACAAGGGTG-AGGG-GAACGTGGCA-
-CCCTT-CG--GGGTGTG-TTATAGCCTCTCGTCGTATGCGGC-GG---TCAGGACTGAG
GAACTCGGCACGGCTTC-AC---GCTTGT-GC-TTAGGATGCTGGCATAATGGCCTTAAG
CGACCCGTCTTGAAACACGGACCAAGGAGTCTAACATGCCTGCGAGTGTTTGGG--TGAC
--AAACT-CGAGCGCGTAATGAAAGTG-AAAGTTGAGACCTCTGTCG-TGGAGGGCATCG
ACGCCCGGACCT------GAGTCTTT-----GACGACGGA--TCTGCGGTAGAGCATGCA
TGTTGGGACCCGAAAGATGGTGAACTATGCCTGAATAGGGTGAAGCCAGAGGAAA-----
------------------------------------------------------------
------------------------------------------------------------
------------------------------------------TGCCTGTGACGCAAGTGA
GAGACGTTGCATCCTGTGG-CTAGCATATACATCAATGAT-GTGCTTGTCCGCTGCCTCC
TTGTC-------ACGC--TTTTTTTTGTCGTAGTAGTGACCTTTTTGCGCATGTCGCATC
TTTCT---TCTG-AACATGCTTACTGACG--TTTTTT-----ATCCCTGCGTCCTCTCAA
TTTTCGTGTCGATATTCGTCC-AATATCATGTGCGTTTTTCCAGTCCGACCCCAATTTTG
CCGACAAAATACGGCATGTTCGCGATCCCAAAGCACGGATGGCCGTTGTATGGTCGCATT
GCAAAACAAAGATGGCTTGCGAAACTGACGATCCCAAAGAGGAGGGTGTCGAAGGTGACG
TCGATGAGCCTAAGAAAGGGCATGGTGGTTGTGGCCATATTCAACCGCTTATCCGAAAGG
AGGGTCTCAAGTTATTCGTCCAATACAAGCGACCGAAGGATGAAGACGAGGTTAGTATCA
GCGACGCAGCGCGTTGAG----------------ACTTTTTACCTTATACGCATACAGGA
CGTTAAGTCGTTGCAACCTGACAAAAGGCTGTTTACGCCTTCCGAAGTGCATACGACATT
CAAAAAGATGTCCGATTCGGATCTGCACTTGATTGGGCTCTCGGATGAATATGCGCGGCC
T-----------------GGTTCATATTCTGCTCCTGTCATCGAATTCTTGGAAGAATGG
GGTCTCGAATCACTGGAAGAGAATGCACATTCCTCGACGCCCTGCACAAAGGTTTTCGTG
AACGGTGTCTGGATGGGCGTACATCGTGATCCCGCCAACCTTGTCAAGACGATCAAAAAA
CTTCGCCGAAAAGATGACATTAGTCCTGAAGTTTCTGTAGTCCGTGACATTCGTGAGAGA
GAACTCCGTCTCTACACTGATGCAGGGCGAGTCTGTCGACCTCTCTTCATTGTCGAAAAT
CAGCAGCTTGCTCTGCAGAAGAAGCATATCAAATGGCTTAATCAGGGCTACCGCGATGAT
GATGGTGAAGAGTTCAAGTGGGAGCAGCTGGTGAAGACAGGGATAATTGAGTTATTAGAC
GCCGAGGAGGAGGAAACAGTGATGATTTCCATGACGCCGGAAGACTTGGAGAATTCCAGG
TTACAATCGGCAGGCATCAACCCCCACGAGAATGATGGAGATTTTGATCCCGCAGCGCGA
CTAAAGGCTGGAATCAATGCCCATACATGGACTCACTGTGAGATCCATCCTAGTATGATT
CTTGGTGTCTGTGCCAGTATCATTCCTTTCCCTGATCACAACCAGGTGCGTGCTGC----
----TTCGACTGTGGATTGATAATGG----CCTTACACCTCTGCAGTCACCGCGTAACAC
CTACCAATCGGCTATG--------------------------------------------
------------------------------------------------------------
------------------------TTCTGGCGTTTACCCTTGGTGTGCGTCAGCTCATTG
TCGCTGTAAACAAGATGGACACGACCAAGGTGTGTTATACATTCTG-CTCAAATGAA-TG
TGGTTTGATGTG------TCACCGATAGTGGAGCGAGGACCGCTTCAACGAAATCATCAA
GGAAACATCGACCTTCATTAAGAAGGTCGGCTACAACCCCAAGGCCGTCGCTTTCGTGCC
CATCTCTGGCTGGCATGGTGACAACATGCTGGAGGAGTCCCCCAAGTAAGCATTATGTTA
C-CAGA-TTGATTTCAAGCATTCTCAAAGCGCCAACATAGCATGCCCTGGTACAAGGGCT
GGACCAAGGAGACCAAGAGTGGTGTCGTCAAGGGAAAGACCCTCCTTGATGCCATCGATG
CCATCGAGCCTCCTGTTCGTCCCTCCGACAAGCCCCTTCGTCTTCCTCTTCAGGATGTCT
ACAAGATCGGTGGTATCGG-AACAGTGCCGGTCGGTCGTGTTGAAACT
>Rubroboletus sinicus HKAS68620
GGGAAGAGCTCAAATTTT-GAATCTGGCGGTCTTT---GGCCCGTCCGAGTTGTAATCTA
GAGAAGCGTCTTCC--GCGCTGG-ACCGTGTACAAGTCTCCTGG-AAGGGAGCGTCGTAG
AGGGTGAGAATCCCGTCTTTGACACGGA---CT-ACC-AGTGC-TGTGTGATGCGCTCTC
GACGAGTCGAGTTGTTTGGGAATGCAGCTCAAAACGGGTGGTAAATTCCATCTAAAGCTA
AATACAGGCGAGAGACCGATAGCGAACAAGTA-CCGTGAGGGAAAGATGAAAAGAACTTT
GGAAAGAGAGTTAAACAGTACGTGAAATTGCTGAAAGGGAAACGCTTGATGT-CAGTCGC
GTCGTCCGGGGATCAACCTTG-CT--TCTC-GCT------GGGTGTACTTCCCGG-TC--
GACGGGTCAGCATCAGTTTC--GGT---CGTCGTACAAGGGCG-AGGG-GAATGTGGCA-
-CTCTT-CG--GAGTGTG-TTATAGCCTTTCGTCGTATGCGGC-GG---TCGGGACTGAG
GAACTCGGCACGACTTC-G----GTTTGT-GC-TTAGGATGCTGGCATAATGGCCTTAAG
CGACCCGTCTTGAAACACGGACCAAGGAGTCTAACATGCCTGCGAGTGTTTGGG--TGGC
--AAACC-CGAGCGCGCAATGAAAGTG-AAAGTTGAGACCTCTGTCG-TGGAGGGCATCG
ACGCCCGGACCT------GAGTCTTT-----GACGACGGA--TCTGCGGTAGAGCATGCA
TGTTGGGACCCGAAAGATGGTGAACTATGCCTGAATAGGGTGAAGCCAGAGGAAACTCTG
GTGGAGGCTCGTAGCGATTCTGACGTGCAAATCGATCGTCGAATTTGGGTATAGGGGCGA
AAGACTA-------AACGAGGAGTGCGAAAATG---GACTGGTGACCACTATTTGTATGC
TGACGGCATA-CTCTGTGGCCCCAACCCCCATGCTACTCTCTTGCCTGTGACGCAGGTGA
GAGACGTTGCACCCTGTGGCCTAGCATATACATCAATGAT-GTGCTTGTCCGCTGCCTCC
TTGTC-------ACGC----TTTTTTGTCGTAGTAATGACCTTTTTGCGCATGTCGCAYC
TTTCT---TCTG-AACATGCTTACTGACG--TTTTTT-----ATCCCTGCATCCTTTCAA
CTTTCGTGTCGATGTTCGTCC-AATATCATGTGCGTTTTT-CAGTCCGACCCCAATTTTG
CCGACAAAATACGGCATGTTCGCGATCCCAAAGCACGGATGGCCGTTGTCTGGTCGCACT
GCAAGACAAAAATGGTTTGCGAAACTGACGATCCCAAAGAGGAGGGTGTCGAAGGAGATG
TCGACGAGCCTAAGAAAGGGCATGGTGGTTGTGGTCACATCCAACCAGTTATCCGAAAGG
AGGGTCTCAAGTTATTCGTCCAGTACAAGCGGCCCAAGGACGAAGACGAGGTTCGTATCA
GCGACGCAATGCGTTGAGGGCT-----TTGTTAAACGTTTTACCTTATACTCATATAGGA
CGTCAAGTCGTTGCAACCGGACAAAAGGCTGTTTACGCCTTCCGAAGTGCATACGACGTT
CAAAAAGATGTCCGATTCGGATCTGCACTTGATTGGGCTCTCGGACGAATATGCGCGGCC
TGAGTGGATGATTTTGACGGTTCATATTCTGCTCCAGTCATCGAATTCTTGGAAGAATGG
GGTCTCGAATCACTGGAAGAGAATGCACATTCCTCRACGCCCTGCACAAAGGTTTTCGTG
AACGGTGTCTGGATGGGCGTGCATCGTGATCCCGCCAACCTTGTCAAGACGATCAAAAAA
CTTCGCCGAAAAGATGACATTAGTCCTGAAGTTTCTGTAGTCCGTGACATTCGTGAGAGG
GAACTTCGTCTCTACACTGATGCAGGGCGAGTTTGTCGACCTCTCTTCATTGTCGAAAAT
CAGCAGCTTGCCCTGCAGAAGAAGCATATCAAATGGCTTAATCAGGGCTACCGCGATGAT
GATGGTGAAGAGTTCAAGTGGGAGCAGCTGGTGAAGACAGGGATAATTGAGTTATTAGAT
GCCGAGGAGGAGGAAACAGTGATGATTTCCATGACGCCGGAAGACCTGGAGAATTCCAGG
TTACAATCGGCAGGCATCAACCCCCACGAGAATGATGGAGATTTTGATCCCGCAGCGCGA
CTAAAGGCTGGAATCAATGCGCATACATGGACTCACTGCGAGATCCATCCTAGTATGATT
CTTGGTGTCTGTGCTAGTATCATTCCTTTCCCTGATCACAACCAGGTGCGTACTGC----
----TTCGACTGTGGATTGATAATGG----CCTTACACCTCTGCAGTCACCGCGTAACAC
CTACCAATCGGCTATGGCGCGACTTTATCAAAAACATGATCACTGGTACCTCCCAGGCTG
ATTGTGCCGTCCTCATTATCGCCGGTGGTACCGGTGAGTTCGAGGCTGGTATCTCCAAGG
ACGGTCAGACCCGTGAACACGCCCTGCTGGCGTTTACCCTTGGTGTGCGTCAGCTCATCG
TCGCTGTAAACAAGATGGACACGACCAAGGTGTGTTGTACATTCTC-TTGAAAACAA-TG
TGGTTTGACGTG------TCGCCAATAGTGGAGCGAGGACCGCTTCAACGAAATCATCAA
GGAAACATCGACCTTCATTAAGAAGGTCGGCTACAACCCCAAGGCCGTCGCTTTCGTGCC
CATCTCTGGTTGGCATGGTGACAACATGCTGGAGGAGTCCCCCAAGTAAGCATTATGTTA
T-CAGA-TTGATTTCTAGCATTCTCAAAGCGCCGACATAGCATGCCCTGGTACAAGGGCT
GGACCAAGGAGACCAAGGGTGGTGTCGTCAAGGGAAAGACCCTCCTCGATGCCATCGATG
CCATCGAGCCTCCTGTTCGTCCCTCCGACAAACCCCTTCGCCTTCCTCTCCAGGATGTCT
ACAAGATCGGTGGTATCGG-AACAGTGCCTGTTGGTCGTGTTGAAACT
>Rubroboletus sinicus HKAS56304
GGGAAGAGCTCAAATTTT-GAATCTGGCGGTCTTT---GGCCCGTCCGAGTTGTAATCTA
GAGAAGCGTCTTCC--GCGCTGG-ACCGTGTACAAGTCTCCTGG-AAGGGAGCGTCGTAG
AGGGTGAGAATCCCGTCTTTGACACGGA---CT-ACC-AGTGC-TGTGTGATGCGCTCTC
GACGAGTCGAGTTGTTTGGGAATGCAGCTCAAAACGGGTGGTAAATTCCATCTAAAGCTA
AATACAGGCGAGAGACCGATAGCGAACAAGTA-CCGTGAGGGAAAGATGAAAAGAACTTT
GGAAAGAGAGTTAAACAGTACGTGAAATTGCTGAAAGGGAAACGCTTGATGT-CAGTCGC
GTCGTCCGGGGATCAACCTTG-CT--TCTC-GCT------GGGTGTACTTCCCGG-TC--
GACGGGTCAGCATCAGTTTC--GGT---CGTCGTACAAGGGCG-AGGG-GAATGTGGCA-
-CTCTT-CG--GAGTGTG-TTATAGCCTTTCGTCGTATGCGGC-GG---TCGGGACTGAG
GAACTCGGCACGACTTC-G----GTTTGT-GC-TTAGGATGCTGGCATAATGGCCTTAAG
CGACCCGTCTTGAAACACGGACCAAGGAGTCTAACATGCCTGCGAGTGTTTGGG--TGGC
--AAACC-CGAGCGCGCAATGAAAGTG-AAAGTTGAGACCTCTGTCG-TGGAGGGCATCG
ACGCCCGGACCT------GAGTCTTT-----GACGACGGA--TCTGCGGTAGAGCATGCA
TGTTGGGACCCGAAAGATGGTGAACTATGCCTGAATAGGGTGAAGCCAGAGGAAACTCTG
GTGGAGGCTCGTAGCGATTCTGACGTGCAAATCGATCGTCAAATTTGGGTATAGGGGCGA
AAGACTAGGCGCTGAACGAGGAGTGCGAAAATG---GACTGGTGACCACTATTTGTATGC
TGACGGCATA-CTCTGTGGCCCCAACCCCCATGCTACTCTCTTGCCTGTGACGCAGGTGA
GAGACGTTGCACCCTGTGGCCTAGCATATACATCAATGAT-GTGCTTGTCCGCTGCCTCC
TTGTC-------ACGC-----TTTTTGTCGTAGTAATGACCTTTTTGCGCATGTCGCATC
TTTCT---TCTG-AACATGCTTACTGACG--TTTTTT-----ATCCCTGCATCCTTTCAA
CTTTCGTGTCGATGTTCGTCC-AATATCATGTGCGTTTTT-CAGTCCGACCCCAATTTTG
CCGACAAAATACGGCATGTTCGCGATCCCAAAGCACGGATGGCCGTTGTCTGGTCGCACT
GCAAGACAAAAATGGTTTGCGAAACTGACGATCCCAAAGAGGAGGGTGTCGAAGGAGATG
TCGACGAGCCTAAGAAAGGGCATGGTGGTTGTGGTCACATCCAACCAGTTATCCGAAAGG
AGGGTCTCAAGTTATTCGTCCAGTACAAGCGGCCCAAGGACGAAGACGAGGTTCGTATCA
GCGACGCAATGCGTTGAGGGCT-----TTGTTAAACGTTTTACCTTATACTCATATAGGA
CGTCAAGTCGTTGCAACCGGACAAAAGGCTGTTTACGCCTTCCGAAGTGCATACGACGTT
CAAAAAGATGTCCGATTCGGATCTGCACTTGATTGGGCTCTCGGACGAATATGCGCGGCC
TGAGTGGATGATTTTGACGGTTCATATTCTGCTCCAGTCATCGAATTCTTGGAAGAATGG
GGTCTCGAATCACTGGAAGAGAATGCACATTCCTCGACGCCCTGCACAAAGGTTTTCGTG
AACGGTGTCTGGATGGGCGTGCATCGTGATCCCGCCAACCTTGTCAAGACGATCAAAAAA
CTTCGCCGAAAAGATGACATTAGCCCTGAAGTTTCTGTAGTCCGCGACATTCGTGAGAGG
GAACTTCGTCTCTACACTGATGCAGGGCGAGTTTGTCGACCTCTCTTCATTGTCGAAAAT
CAGCAGCTTGCCCTGCAGAAGAAGCATATCAAATGGCTTAATCAGGGCTACCGCGATGAT
GATGGTGAAGAGTTCAAGTGGGAGCAGCTGGTGAAGACAGGGATAATTGAGTTATTAGAT
GCCGAGGAGGAGGAAACAGTGATGATTTCCATGACGCCGGAAGACTTGGAGAATTCCAGG
TTACAATCGGCAGGCATCAACCCCCACGAGAATGATGGAGATTTTGATCCCGCAGCGCGA
CTAAAGGCTGGAATCAATGCGCATACATGGACTCACTGCGAGATCCATCCTAGTATGATT
CTTGGTGTCTGTGCTAGTATCATTCCTTTCCCTGATCACAACCAGGTGCGTACTGC----
----TTCGACTGTGGATTGATAATGG----CCTTACACCTCTGCAGTCACCGCGTAACAC
CTACCAATCGGCAATGGCGTGACTTTCTCAAGAACATGATCACTGGTACCTCCCAGGCTG
ATTGTGCCGTCCTCATTATCGCCGGTGGTACCGGTGAGTTCGAGGCTGGTATCTCCAAGG
ACGGTCAGACCCGTGAACACGCCCTGCTGGCGTTTACCCTTGGTGTGCGTCAGCTCATCG
TCGCTGTAAACAAGATGGACACGACCAAGGTGTGTTGTACATTCTC-TTGAAAACAA-TG
TGGTTTGACGTG------TCGCCAATAGTGGAGCGAGRACCGCTTCAACGAAATCATCAA
GGAAACATCGACCTTCATTAAGAAGGTCGGCTACAACCCCAAGGCCGTCGCTTTCGTGCC
CATCTCTGGTTGGCATGGTGACAACATGCTGGAGGAGTCCCCCAAGTAAGCATTATGTTA
T-CAGA-TTGATTTCTAGCATTCTCAAAGCGCCGACATAGCATGCCCTGGTACAAGGGCT
GGACCAAGGAGACCAAGGGTGGTGTCGTCAAGGGAAAGACCCTCCTCGATGCCATCGATG
CCATCGAGCCTCCTGTTCGTCCCTCCGACAAACCCCTTCGCCTTCCTCTCCAGGATGTCT
ACAAGATCGGTGGTATCGG-AACAGTGCCTGTTGGTCGTGTCGAGACT
>Suillellus amygdalinus 112605ba
GGGAAGAGCTCAAATTTC-GAATCTGGCGGTCTTT----GGCCGTCCGAGTTGTAATCTA
GAGAAGCGTCGTCC--GCGCTGG-ACCGTGTATAAGTCTCCTGG-AAGGGAGCGTCGTAG
AGGGTGAGAATCCCGTCTTTGACACGGA---CT-ACC-AGTGC-TATGTGATGCGCTCTC
GACGAGTCGAGTTGTTTGGGAATGCAGCTCAAAATGGGTGGTAAATTCCATCTAAAGCTA
AATACAGGCGAGAGACCGATAGCGAACAAGTA-CCGTGAGGGAAAGATGAAAAGAACTTT
GGAAAGAGAGTTAAACAGTACGTGAAATTGCTGAAAGGGAAACGCTTGACGT-CAGTCGC
GTCGGCCGGGGATCAACCTTG-CT--TCTCTGCT------GGGTGTACTTCCTGG-TC--
GATGGGTCAGCATCAGCTTC--GGT---CGCCGTACAAGGGCG-AGGG-GAACGTGGCA-
-CTCTT-CG--GAGTGTG-TTATAGCCTTTCGTCGTATGCGGCGGG---TCGGGACTGAG
GAACTCAGCACGGCTTC-G----GTTTGT-GC-TTAGGATGCTGGCATAATGGCCTTAAG
CGACCCGTCTTGAAACACGGACCAAGGAGTCTAACATGCCTGCGAGTGTTTGGG--TGGC
--AAACC-CGAGCGCGCAATGAAAGTG-AAAGTTGAGACCTCTGTCG-TGGAGGGCATCG
ACGCCCGGACCT------GAGTCTTC-----GACGACGGA--TCTGCGGTAGAGCACGTA
TGTTGGGACCCGAAAGATGGTGAACTATGCCTGAATAGGGTGAAGCCAGAGGAAACTCTG
GTGGAGGCTCGTAGCGATTCTGACGTGCAAATCGATCGTCGAATTTGGGTATAGGGGCGA
AAGACTAGGCGCTGAACGAGGAGTGCGAAAATG---AATCGGTGACCACTATTGGTATGC
TGACGGCATA-TGCTGTGGTCCCGACTCCAGTGCCGCTCTCTTGCCTGTGACGCAGGTGA
GAGACGTTGCATCTTGTGGCCTAGCATATACATCAATGAT-GTGCTTGTCCGCTGCCTCC
TTGTG-------ACGC----TTTTTTGTCGTAGTAGTGACCTTTTTGCGCACGTCGCATC
TTTCT---TCTG-AACATGCTTACTGACG--TTTTTTT--TCATCCCTGCATCCTTTCAA
TTTTCGTGTCGATGCTCGTCC-AATATCATGTGCGTTT-T-CAGTCCGACCCCAATTTTG
CCGACAAAATACGGCATGTTCGCGATCCCAAAGCACGGATGGCCGTTGTCTGGTCGCACT
GCAAGACAAAAATGGGTTGCGAAACTGACGATCCCAAGGAGGAGGGTGTCGAGGGGGATG
TGGATGAGCCCAAAAAAGGGCATGGYGGTTGTGGTCACAACCAACCGCTTATCCGAAAGG
AGGGTCTCAAGTTATTCC------------------------------------------
------------------------------------------------------------
------------------------------------------------------------
------------------------------------------------------------
------------------??????????????????????????????????????????
????????????????????????????????????????????????????????????
????????????????????????????????????????????????????????????
????????????????????????????????????????????????????????????
????????????????????????????????????????????????????????????
????????????????????????????????????????????????????????????
????????????????????????????????????????????????????????????
????????????????????????????????????????????????????????????
????????????????????????????????????????????????????????????
????????????????????????????????????????????????????????????
????????????????????????????????????????????????????????????
????????????????????????????????????????????????????????????
?????????????????CGTGATTTTATCAAAAACATGATCACCGGTACCTCCCAGGCTG
ACTGTGCCATCCTCATTATCGCCGGTGGTACTGGTGAGTTCGAGGCTGGTATCTCCAAGG
ACGGCCAGACCCGTGAACACGCTCTTCTGGCGTTCACCCTTGGTGTGCGTCAGCTCATCG
TCGCTGTAAACAAAATGGATACGACCAAGGTGGGTTGCACATTCTC-TTCAGATGAA-TG
TGGTTTGATGGG------TCGCCAATAGTGGAGTGAGGACCGCTTCAATGAAATTATCAA
GGAAACCTCGACCTTCATTAAGAAGGTCGGCTACAACCCCAAGGCCGTCGCTTTCGTGCC
CATATCTGGCTGGCATGGTGACAACATGCTGGAGGAGTCCCCCAAGTAAGCAATAYGTTA
T-TAGA-TTGACTTGTACYATTCTCAATGCGCCGACAYAGCATGCCCTGGTACAAGGGCT
GGACCAAGGAGACCAAGGGTGGTGTCGTTAAGGGCAAGACCCTCCTCGATGCCATCGATG
CCATCGAGCCCCCTGTTCGTCCCTCTGACAAACCCCTTCGCCTCCCTCTCCAGGATGTCT
ACAAGATCGGTGGTATCGG-AACAGTGCCTGTYGGTCGTGTTGAAACT
>Suillellus amygdalinus NY00035656 (Thiers54483)
------------------------------------------------------------
------------------------------------------------------------
------------------------------------------------------------
------------------------------------------------------------
------------------------------------------------------------
------------------------------------------------------------
-------------------------------GCT------GGGTGTATTTCCTGG-TC--
GACGGGTCAGCATCAGTTTC--GAT---CGCCGTACAAGGGCA-AGGG-GAACGTGGCA-
-CTCTT-CG--GAGTGTG-TTATAGCCTTTCGTCGTATGCGGC-GG---TTGGGGATGGG
GGAATTCACCCGGCCTTCG----GTTTGT-GC-TTAGGATGCTGGCATAATGGCCTTAAG
CGACCCGTCTTGAAACACGGACCAAGGAGTCTAACATGCCTGCGAGTGTTTGGG--TGGC
--AAACC-CGAGCGCGCAACGAAAGTG-AAAGTCGAGACCTCTGTCG-TGGAGGGCATCG
ACGCCCGGACCT------GAGTCTTT-----GACGACGGA--TCTGCGGTAGAGCATGCA
TGTTGGGACCCGAAAGATGGTGAACTATGCCTGAATAGGGTGAAGCCAGAGGAAACTCTG
GTGGAGGCTCGTAGCGATTCTGACGTGCAAATCGATCGTCGAA-----------------
------------------------------------------------------------
------------------------------------------------------------
----------------------------------AATGAT-GTGCTTGTCCGCTGCCTCC
TTGTG-------ACGC----TTTTTTGTCGTAGTAGTGACCTTTTTGCGCACGTCGCATC
TTTCT---TCTG-AACATGCTTACTGACG--TTTTTT--TTCATCCCTGCATCTTTTCAA
TTTTCGTGTCGATGCTCGTCC-AATATCATGTGCG-TTTT-CAGTCCGACCCCAATTTTG
CCGACAAAATACGGCATGTTCGCGATCCCAAAGCACGGATGGCCGTTGTCTGGTCGCACT
GCAAGACAAAAATGGGTTGCGAAACTGACGATCCCAAGGAGGAGGGTGTCGAGGGGGATG
TGGATGAGCCCAAGAAAGGGCATGGTGGTTGTGGTCACAACCAACCGCTTATCCGAAAGG
AGGGTCTCAAGTTATTCGTCCAGTACAAGCGGCCCAAGGATGAAGATGAGGTTCGTATCA
GCGACGCAATGCGTTGAGGACTTCCG-TTGTTAAACGTTTTACCTTATACGCGTATAGGA
CGTTAAGTCGCTGCAACCGGACAAAAGGCTGTTTACGCCTTCCGAAGTGTACACGACGTT
CAAAAAGATGTCCGATTCGGATTTGCACTTACTTGGGCTCTCGGACGAATATGCGCGGCC
TGAG--------------------------------------------------------
------------------------------------------------------------
------------------------------------------------ACGATCAAAAAA
CTTCGCCGAAAAGATGACATTAGTCCAGAAGTTTCTGTAGTCCGTGATATTCGCGAGAGA
GAACTTCGTCTCTACACTGATGCAGGACGAGTTTGTCGACCTCTCTTCATCGTCGAAAAT
CAGCAGCTTGCCCTGCAGAAGAAGCATATCAAATGGCTTAATCAGGGCTACCGCGATGAT
GATGGCGAAGAGTTCAAGTGGGAACAGCTGGTGAAGACTGGGATAATTGAGTTATTGGAT
GCCGAGGAGGAGGAAACAGTAATGATTTCCATGACGCCGGAAGACTTGGAGAATTCCAGG
TTACAATCCGCAGGCATCAACCCCCACGAGAATGATGGAGATTTTGATCCCGCAGCTCGA
CTAAAAGCTGGAATCAGTGCGCATACGTGGACTCACTGCGAGATCCATCCTAGTATGATT
CTTGGTGTCTGTGCCAGTATTATTCCTTTCCCTGATCACAACCAGGTGCGTACTGC----
----TTCGACTGTGGACTGATCATGG----CCTTACACCTCTGCAGTCACCACGTAACAC
CTACCAA----------CGTGACTTTATCAAAAACATGATCACCGGTACCTCCCAGGCTG
ACTGTGCCATCCTCATTATCGCCGGTGGTACTGGTGAGTTCGAGGCTGGTATCTCCAAGG
ACGGCCAGACCCGTGAACACGCTCTTCTGGCGTTCACCCTTGGTGTGCGTCAGCTCATCG
TCGCTGTAAACAAAATGGATACGACCAAGGTGGGTTGCACATTCCC-TTCAGATGAA-TG
TGGTTTGATGGG------TCGCCAATAGTGGAGTGAGGACCGCTTCAATGAAATTATCAA
GGAAACCTCGACCTTCATTAAGAAGGTCGGCTACAACCCCAAGGCCGTCGCTTTCGTGCC
CATATCTGGCTGGCATGGTGACAACATGCTGGAGGAGTCCCCCAAGTAAGCAATATGTTA
T-TAGA-TTGACTTGTACCATTCTCAATGCGCCGACATAGCATGCCCTGGTACAAGGGCT
GGACCAAGGAGACCAAGGGTGGTGTCGTTAAGGGCAAGACCCTCCTCGATGCCATCGATG
CCATCGAGCCCCCTGTTCGTCCCTCTGACAAACCCCTTCGCCTCCCTCTCCAGGATGTCT
ACAAGATCGGTGGTATCGG-AACAGTGCCTGTCGGTCGTGTTGAAACT
>Suillellus subamygdalinus HKAS57262
GGGATGAGCTCAAATTTT-GAATCTGGCGGTCTTT----GGCCGTCCGAGTTGTAATCTA
GAGAAGCGTCGTCC--GCGCTGG-ACCGTGTATAAGTCTCCTGG-AAGGGAGCGTCGTAG
AGGGTGAGAATCCCGTCTTTGACACGGA---CT-ACC-AGTGC-TATGTGATGCGCTCTC
GACGAGTCGAGTTGTTTGGGAATGCAGCTCAAAATGGGTGGTAAATTCCATCTAAAGCTA
AATACAGGCGAGAGACCGATAGCGAACAAGTA-CCGTGAGGGAAAGATGAAAAGAACTTT
GGAAAGAGAGTTAAACAGTACGTGAAATTGCTGAAAGGGAAACGCTTGATGT-CAGTCGC
GTCGGCCGGGGATCAACCTTG-CT--TCTCCGCT------GGGTGTACTTCCTGG-TC--
GATGGGTCAGCGTCAGTTTC--GGT---CGTCGTACAAGGGCG-AGGG-GAACGTGGCA-
-CTCTT-CG--GAGTGTG-TTATAGCCTTTCGTCGTATGCGGG-GG---TCGGGACTGAG
GAACTCAGCACGGCTTC-C----GTCTGT-GC-TTAGGATGCTGGCATAATGGCCTTAAG
CGACCCGTCTTGAAACACGGACCAAGGAGTCTAACATGCCTGCGAGTGTTTGGG--TGCC
--AAACC-CGAGCGCGCAATGAAAGTG-AAAGTTGAGACCTCCGTCG-TGGAGGGCATCG
ACGCCCGGACCT------GAGTCTTC-----GACGACGGA--TCTGCGGTAGAGCATGCA
TGTTGGGACCCGAAAGATGGTGAACTATGCCTGAATAGGGTGAAGCCAGAGGAAACTCTG
GTGGAGGCTCGTAGCGATTCTGACGTGCAAATCGATCGTCGAATTTGGGTATAGGGGCGA
AAGACTAGGCGCTGAACGAGGAGTGCGAAAATG---AACCGGTGACCACTATTGGTATGC
TGACGGCATA-TTCTGTGGTCCCGACTCCAATGCCGCTCTCTTGCCTGTGACGCAGGTGA
GAGACGTTGCATCTTGTGGCCCAGCATATACGTCAATGAT-GTGCTTGTCCGCTGCCTCC
TTGTG-------ACGC----TTTTTTGTCGTAGTAGTGACCCTTTTGCGCACGTCGCATC
TTTCT---TCTG-AACATGCTTACTGACGTTTTTTTT-----ATCCCTGCATCCTTTCAA
TTTTCGTGTCGATGTTCGTCC-AATATCATGTGCGTTTTT-CAGTCCGACCCCAATTTTG
CCGACAAAATACGGCATGTTCGCGATCCCAAAGCACGGATGGCCGTTGTCTGGTCGCACT
GCAAGACAAAAATGGTTTGCGAAACTGACGATCCCAAAGAGGAGGGTGTCGAGGGGGATG
TCGATGAGCCCAAGAAAGGGCATGGTGGTTGTGGTCACATCCAACCGCTTATCCGAAAGG
AGGGTCTCAAGTTATTCGTCCAGTACAAGCGGCCCAAGGATGAAGATGAGGTTCGTATCA
GCGACGCAATGCGTTGAGAACTTTCG-TTGTTAAACGTTTTACCTTATACGCGTATAGGA
CGTTAAGTCGTTGCAACCGGACAAAAGGCTGTTTACGCCTTCCGAAGTGTACACGACGTT
CAAAAAGATGTCCGATTCGGATTTGCACTTACTTGGGCTCTCGGACGAATATGCGCGGCC
TGAATGGATGATTCTCACGGTTCATATTCTGCTCCAGTCATCGAATTCTTGGAAGAATGG
GGTCTCGAATCACTGGAAGAGAATGCACATTCGTCGACGCCCTGCACAAAGGTTTTCGTG
AACGGTGTCTGGATGGGCGTGCATCGTGATCCCGCCAACCTTGTCAAGACGATCAAAAAA
CTTCGCCGAAAAGATGACATTAGTCCTGAAGTTTCTGTAGTCCGTGATATTCGTGAGAGA
GAACTTCGTCTCTACACTGATGCGGGGCGAGTTTGTCGACCTCTCTTCATCGTCGAAAAT
CAGCAGCTTGCCCTGCAGAAGAAGCATATCAAATGGCTTAATCAGGGCTACCGCGATGAT
GATGGCGAAGAGTTCAAGTGGGAACAGCTGGTGAAGACTGGGATAATTGAGTTATTGGAT
GCCGAGGAGGAGGAAACAGTAATGATTTCCATGACGCCGGAAGACTTGGAGAATTCCAGG
TTACAATCCGCAGGCATCAACCCCCACGAGAATGATGGAGATTTTGACCCCGCAGCTCGA
TTAAAGGCTGGAATCAGTGCGCATACATGGACTCACTGCGAGATTCATCCTAGTATGATT
CTTGGTGTCTGTGCCAGTATTATTCCTTTCCCTGATCACAATCAGGTGCGTACTGC----
----TTCGAC--TGGACTGATCATGG----CCTTACACCTCTGCAGTCACCGCGTAACAC
CTACCAATCCGCTATGGCGTGACTTTATCAAAAACATGATCACCGGTACCTCCCAGGCTG
ACTGTGCCATCCTCATTATCGCCGGTGGTACTGGTGAATTCGAGGCTGGTATCTCCAAGG
ACGGTCAGACCCGTGAACACGCTCTTCTGGCGTTCACCCTTGGTGTGCGTCAGCTCATCG
TCGCTGTAAACAAGATGGACACGACCAAGGTGGGTTGCACATTTTC-TTCAGATGAA-TG
TGGGTTGATGGG------TCGCCAACAGTGGAGTGAGGACCGCTTCAATGAAATTATCAA
GGAAACCTCGACCTTTATTAAGAAGGTCGGCTACAACCCCAAGGCCGTCGCTTTCGTGCC
CATCTCTGGCTGGCATGGTGACAACATGCTGGAGGAGTCCCCCAAGTAAGCAATATGTTA
T-TAGA-TTGACCTGTATCGTTCTCAAAGCGCCGACATAGCATGCCCTGGTACAAGGGCT
GGACCAAGGAGACCAAGAGTGGCGTCGTTAAGGGCAAGACCCTCCTCGATTCCATCGATG
CCATCGAGCCTCCTGTTCGTCCCTCTGACAAACCCCTTCGCCTCCCTCTCCAGGATGTCT
ACAAGATCGGTGGTATCGG-AACAGTGCCTGTCGGTCGTGTTGAAACT
>Suillellus subamygdalinus HKAS53641
GGGATGAGCTCAAATTTT-GAATCTGGCGGTCTTT----GGCCGTCCGAGTTGTAATCTA
GAGAAGCGTCGTCC--GCGCTGG-ACCGTGTATAAGTCTCCTGG-AAGGGAGCGTCGTAG
AGGGTGAGAATCCCGTCTTTGACACGGA---CT-ACC-AGTGC-TATGTGATGCGCTCTC
GACGAGTCGAGTTGTTTGGGAATGCAGCTCAAAATGGGTGGTAAATTCCATCTAAAGCTA
AATACAGGCGAGAGACCGATAGCGAACAAGTA-CCGTGAGGGAAAGATGAAAAGAACTTT
GGAAAGAGAGTTAAACAGTACGTGAAATTGCTGAAAGGGAAACGCTTGATGT-CAGTCGC
GTCGGCCGGGGATCAACCTTG-CT--TCTCCGCT------GGGTGTACTTCCTGG-TC--
GATGGGTCAGCGTCAGTTTC--GGT---CGTCGTACAAGGGCG-AGGG-GAACGTGGCA-
-CTCTT-CG--GAGTGTG-TTATAGCCTTTCGTCGTATGCGGG-GG---TCGGGACTGAG
GAACTCAGCACGGCTTC-C----GTCTGT-GC-TTAGGATGCTGGCATAATGGCCTTAAG
CGACCCGTCTTGAAACACGGACCAAGGAGTCTAACATGCCTGCGAGTGTTTGGG--TGCC
--AAACC-CGAGCGCGCAATGAAAGTG-AAAGTTGAGACCTCCGTCG-TGGAGGGCATCG
ACGCCCGGACCT------GAGTCTTC-----GACGACGGA--TCTGCGGTAGAGCATGCA
TGTTGGGACCCGAAAGATGGTGAACTATGCCTGAATAGGGTGAAGCCAGAGGAAACTCTG
GTGGAGGCTCGTAGCGATTCTGACGTGCAAATCGATCGTCGAATTTGGGTATAGGGGCGA
AAGACTA-------------------------------------------ATTGGTATGC
TGACGGCATA-TTCTGTGGTCCCGACTCCAATGCCGCTCTCTTGCCTGTGACGCAGGTGA
GAGACGTTGCATCTTGTGGCCCAGCATATACGTCAATGAT-GTGCTTGTCCGCTGCCTCC
TTGTG-------ACGC----TTTTTTGTCGTAGTAGTGACCCTTTTGCGCACGTCGCATC
TTTCT---TCTG-AACATGCTTACTGACGTTTTTTTT-----ATCCCTGCATCCTTTCAA
TTTTCGTGTCGATGTTCGTCC-AATATCATGTGCGTTTTT-CAGTCCGACCCCAATTTTG
CCGACAAAATACGGCATGTTCGCGATCCCAAAGCACGGATGGCCGTTGTCTGGTCGCACT
GCAAGACAAAAATGGTTTGCGAAACTGACGATCCCAAAGAGGAGGGTGTCGAGGGGGATG
TCGATGAGCCCAAGAAAGGGCATGGTGGTTGTGGTCACATCCAACCGCTTATCCGAAAGG
AGGGTCTCAAGTTATTCGTCCAGTACAAGCGGCCCAAGGATGAAGATGAGGTTCGTATCA
GCGACGCAATGCGTTGAGAACTTTCG-TTGTTAAACGTTTTACCTTATACGCGTATAGGA
CGTTAAGTCGTTGCAACCGGACAAAAGGCTGTTTACGCCTTCCGAAGTGTACACGACGTT
CAAAAAGATGTCCGATTCGGATTTGCACTTACTTGGGCTCTCGGACGAATATGCGCGGCC
TGAATGGATGATTCTC--TGTTCATATTCTGCTCCAGTCATCGAATTCTTGGAAGAATGG
GGTCTCGAATCACTGGAAGAGAATGCACATTCGTCGACGCCCTGCACAAAGGTTTTCGTG
AACGGTGTCTGGATGGGCGTGCATCGTGATCCCGCCAACCTTGTCAAGACGATCAAAAAA
CTTCGCCGAAAAGATGACATTAGTCCTGAAGTTTCTGTAGTCCGTGATATTCGTGAGAGA
GAACTTCGTCTCTACACTGATGCGGGGCGAGTTTGTCGACCTCTCTTCATCGTCGAAAAT
CAGCAGCTTGCCCTGCAGAAGAAGCATATCAAATGGCTTAATCAGGGCTACCGCGATGAT
GATGGCGAAGAGTTCAAGTGGGAACAGCTGGTGAAGACTGGGATAATTGAGTTATTGGAT
GCCGAGGAGGAGGAAACAGTAATGATTTCCATGACGCCGGAAGACTTGGAGAATTCCAGG
TTACAATCCGCAGGCATCAACCCCCACGAGAATGATGGAGATTTTGACCCCGCAGCTCGA
TTAAAGGCTGGAATCAGTGCGCATACATGGACTCACTGCGAGATTCATCCTAGTATGATT
CTTGGTGTCTGTGCCAGTATTATTCCTTTCCATGATCACAATCAGGTGCGTACTGC----
----TTCGAC--TGGACTGATCATGG----CCTTACACCTCTGCAGTCACCGCGTAACAC
CTACCAATCCGCTATG-------------------------ACTGGTACCTCCCAGGCTG
ACTGTGCCATCCTCATTATCGCCGGTGGTACTGGTGAATTCGAGGCTGGTATCTCCAAGG
ACGGTCAGACCCGTGAACACGCTCTTCTGGCGTTCACCCTTGGTGTGCGTCAGCTCATCG
TCGCTGTAAACAAGATGGACACGACCAAGGTGGGTTGCACATTTTC-TTCAGATGAA-TG
TGGGTTGATGGG------TCGCCAACAGTGGAGTGAGGACCGCTTCAATGAAATTATCAA
GGAAACCTCGACCTTTATTAAGAAGGTCGGCTACAACCCCAAGGCCGTCGCTTTCGTGCC
CATCTCTGGCTGGCATGGTGACAACATGCTGGAGGAGTCCCCCAAGTAAGCAATATGTTA
T-TAGA-TTGACCTGTATCGTTCTCAAAGCGCCGACATAGCATGCCCTGGTACAAGGGCT
GGACCAAGGAGACCAAGAGTGGCGTCGTTAAGGGCAAGACCCTCCTCGATTCCATCGATG
CCATCGAGCCTCCTGTTCGTCCCTCTGACAAACCCCTTCGCCTCCCTCTCCAGGATGTCT
ACAAGATCGGTGGTATCGG-AACAGTGCCTGTCGGTCGTGTCGAGACT
>Suillellus subamygdalinus HKAS57953
GGGATGAGCTCAAATTTT-GAATCTGGCGGTCTTT----GGCCGTCCGAGTTGTAATCTA
GAGAAGCGTCGTCC--GCGCTGG-ACCGTGTATAAGTCTCCTGG-AAGGGAGCGTCGTAG
AGGGTGAGAATCCCGTCTTTGACACGGA---CT-ACC-AGTGC-TATGTGATGCGCTCTC
GACGAGTCGAGTTGTTTGGGAATGCAGCTCAAAATGGGTGGTAAATTCCATCTAAAGCTA
AATACAGGCGAGAGACCGATAGCGAACAAGTA-CCGTGAGGGAAAGATGAAAAGAACTTT
GGAAAGAGAGTTAAACAGTACGTGAAATTGCTGAAAGGGAAACGCTTGATGT-CAGTCGC
GTCGGCCGGGGATCAACCTTG-CT--TCTCCGCT------GGGTGTACTTCCTGG-TC--
GATGGGTCAGCGTCAGTTTC--GGT---CGTCGTACAAGGGCG-AGGG-GAACGTGGCA-
-CTCTT-CG--GAGTGTG-TTATAGCCTTTCGTCGTATGCGGG-GG---TCGGGACTGAG
GAACTCAGCACGGCTTC-C----GTCTGT-GC-TTAGGATGCTGGCATAATGGCCTTAAG
CGACCCGTCTTGAAACACGGACCAAGGAGTCTAACATGCCTGCGAGTGTTTGGG--TGCC
--AAACC-CGAGCGCGCAATGAAAGTG-AAAGTTGAGACCTCCGTCG-TGGAGGGCATCG
ACGCCCGGACCT------GAGTCTTC-----GACGACGGA--TCTGCGGTAGAGCATGCA
TGTTGGGACCCGAAAGATGGTGAACTATGCCTGAATAGGGTGAAGCCAGAGGAAACTCTG
GTGGAGGCTCGTAGCGATTCTGACGTGCAAATCGATCGTCGAATTTGGGTATAGGGGCGA
AAGACTA---------------------------------------CACTATTGGTATGC
TGACGGCATA-TTCTGTGGTCCCGACTCCAATGCCGCTCTCTTGCCTGTGACGCAGGTGA
GAGACGTTGCATCTTGTGGCCCAGCATATACGTCAATGAT-GTGCTTGTCCGCTGCCTCC
TTGTG-------ACGC----TTTTTTGTCGTAGTAGTGACCCTTTTGCGCACGTCGCATC
TTTCT---TCTG-AACATGCTTACTGACGTTTTTTTT-----ATCCCTGCATCCTTTCAA
TTTTCGTGTCGATGTTCGTCC-AATATCATGTGCGTTTTT-CAGTCCGACCCCAATTTTG
CCGACAAAATACGGCATGTTCGCGATCCCAAAGCACGGATGGCCGTTGTCTGGTCGCACT
GCAAGACAAAAATGGTTTGCGAAACTGACGATCCCAAAGAGGAGGGTGTCGAGGGGGATG
TCGATGAGCCCAAGAAAGGGCATGGTGGTTGTGGTCACATCCAACCGCTTATCCGAAAGG
AGGGTCTCAAGTTATTCGTCCAGTACAAGCGGCCCAAGGATGAAGATGAGGTTCGTATCA
GCGACGCAATGCGTTGAGAACTTTCG-TTGTTAAACGTTTTACCTTATACGCGTATAGGA
CGTTAAGTCGTTGCAACCGGACAAAAGGCTGTTTACGCCTTCCGAAGTGTACACGACGTT
CAAAAAGATGTCCGATTCGGATTTGCACTTACTTGGGCTCTCGGACGAATATGCGCGGCC
TGAATGGATGATTCTC--??????????????????????????????????????????
????????????????????????????????????????????????????????????
????????????????????????????????????????????????????????????
????????????????????????????????????????????????????????????
????????????????????????????????????????????????????????????
????????????????????????????????????????????????????????????
????????????????????????????????????????????????????????????
????????????????????????????????????????????????????????????
????????????????????????????????????????????????????????????
????????????????????????????????????????????????????????????
????????????????????????????????????????????????????????????
????????????????????????????????????????????????????????????
?????????????????CGTGACTTTATCAAAAACATGATCACCGGTACCTCCCAGGCTG
ACTGTGCCATCCTCATTATCGCCGGTGGTACTGGTGAATTCGAGGCTGGTATCTCCAAGG
ACGGTCAGACCCGTGAACACGCTCTTCTGGCGTTCACCCTTGGTGTGCGTCAGCTCATCG
TCGCTGTAAACAAGATGGACACGACCAAGGTGGGTTGCACATTTTC-TTCAGATGAA-TG
TGGGTTGATGGG------TCGCCAACAGTGGAGTGAGGACCGCTTCAATGAAATTATCAA
GGAAACCTCGACCTTTATTAAGAAGGTCGGCTACAACCCCAAGGCCGTCGCTTTCGTGCC
CATCTCTGGCTGGCATGGTGACAACATGCTGGAGGAGTCCCCCAAGTAAGCAATATGTTA
T-TAGA-TTGACCTGTATCGTTCTCAAAGCGCCGACATAGCATGCCCTGGTACAAGGGCT
GGACCAAGGAGACCAAGAGTGGCGTCGTTAAGGGCAAGACCCTCCTCGATTCCATCGATG
CCATCGAGCCTCCTGTTCGTCCCTCTGACAAACCCCTTCGCCTCCCTCTCCAGGATGTCT
ACAAGATCGGTGGTATCGG-AACAGTGCCTGTCGGTCGTGTTGAAACT
>Suillellus subamygdalinus HKAS74745
GGGATGAGCTCAAATTTT-GAATCTGGCGGTCTTC----GGCCGTCCGAGTTGTAATCTA
GAGAAGCGTCGTCC--GCGCTGG-ACCGTGTATAAGTCTCCTGG-AAGGGAGCGTCGTAG
AGGGTGAGAATCCCGTCTTTGACACGGA---CT-ACC-AGTGC-TATGTGATGCGCTCTC
GACGAGTCGAGTTGTTTGGGAATGCAGCTCAAAATGGGTGGTAAATTCCATCTAAAGCTA
AATACAGGCGAGAGACCGATAGCGAACAAGTA-CCGTGAGGGAAAGATGAAAAGAACTTT
GGAAAGAGAGTTAAACAGTACGTGAAATTGCTGAAAGGGAAACGCTTGATGT-CAGTCGC
GTCGGCCGGGGATCAACCTTG-CT--TCTCCGCT------GGGTGTACTTCCTGG-TC--
GATGGGTCAGCGTCAGTTTC--GGT---CGTCGTACAAGGGCG-TGGG-GAACGTGGCA-
-CTCTT-CG--GAGTGTG-TTATAGCCTTTCGTCGTATGCGGG-GG---TTGGGACTGAG
GAACTCAGCACGGCTTC-C----GTCTGT-GC-TTAGGATGCTGGCATAATGGCCTTAAG
CGACCCGTCTTGAAACACGGACCAAGGAGTCTAACATGCCTGCGAGTGTTCGGG--TGCC
--AAACC-CGAGCGCGCAATGAAAGTG-AAAGTTGAGACCTCCGTCG-TGGAGGGCATCG
ACGCCCGGACCT------GAGTCTTC-----GACGACGGA--TCTGCGGTAGAGCATGCA
TGTTGGGACCCGAAAGATGGTGAACTATGCCTGAATAGGGTGAAGCCAGAGGAAACTCTG
GTGGAGGCTCGTAGCGATTCTGACGTGCAAATCGATCGTCGAATTTGGGTATAGGGGCGA
AAGACTA-----------------------------AACCGGTGACCACTATTGGTATGC
TGACGGCATA-TTCTGTGGTCCCGACTCCAATGCCGCTCTCTTGCCTGTGACGCAGGTGA
GAGACGTTGCATCTTGTGGCCCAGCATATACGTCAATGAT-GTGCTTGTCCGCTGCCTCC
TTGTG-------ACGC----TTTTTTGTCGTAGTAGTGACCCTTTTGCGCACGTCGCACC
TTTCT---TCTG-AACATGCTTACTGACGTTTTTTTT-----ATCCCTGCATCCTTTCAA
TTTTCGTGTCGATGTTCGTCC-AATATCATGTGCGTTTTT-CAGTCCGACCCCAATTTTG
CCGACAAAATACGGCATGTTCGCGATCCCAAAGCACGGATGGCCGTTGTCTGGTCGCACT
GCAAGACAAAAATGGTTTGCGAAACTGACGATCCCAAAGAGGAGGGTGTCGAGGGGGATG
TCGATGAGCCCAAGAAAGGGCATGGTGGTTGTGGTCACATCCAACCGCTTATCCGAAAGG
AGGGTCTCAAGTTATTCGTCCAGTACAAGCGGCCCAAGGATGAAGATGAGGTTCGTATCA
GCGACGCAATGCGTTGAGAACTTCCG-TTGTTAAACGTTTTACCTTATACGCGTATAGGA
CGTTAAGTCGTTGCAACCGGACAAAAGGCTGTTTACGCCTTCCGAAGTGTACACGACGTT
CAAAAAGATGTCCGATTCGGATTTGCACTTACTTGGGCTCTCGGACGAATATGCGCGGCC
TGAATGGATGATTCTC--TGTTCATATTCTGCTCCAGTCATCGAGTTCTTGGAAGAATGG
GGTCTCGAATCACTGGAAGAGAATGCACATTCGTCGACGCCCTGCACAAAGGTTTTCGTG
AACGGTGTCTGGATGGGCGTGCATCGTGATCCCGCCAACCTTGTCAAGACGATCAAAAAA
CTTCGCCGAAAAGATGACATTAGTCCCGAGGTTTCTGTAGTCCGTGATATTCGTGAGAGA
GAACTTCGTCTCTACACTGATGCGGGGCGAGTTTGTCGACCTCTCTTCATCGTCGAAAAT
CAGCAGCTTGCCCTGCAGAAGAAGCATATCAAATGGCTTAATCAGGGCTACCGCGATGAT
GATGGCGAAGAGTTCAAGTGGGAACAGCTGGTGAAGACTGGGATAATTGAGTTATTGGAT
GCCGAGGAGGAGGAAACAGTAATGATTTCCATGACGCCGGAAGACTTGGAGAATTCCAGG
TTACAATCCGCAGGCATCAACCCCCACGAGAATGATGGAGATTTTGACCCCGCAGCTCGA
TTAAAGGCTGGAATCAGTGCGCATACATGGACTCACTGCGAGATCCATCCTAGTATGATT
CTTGGTGTTTGTGCCAGTATTATTCCTTTCCCTGATCACAATCAGGTGCGTACTGC----
----TTTGAC--TGGACTGATCATGG----CCTTACACCTCTGCAGTCACCGCGTAACAC
CTACCAATCCGCTATG-CGTGACTTTATCAAAAACATGATCACCGGTACCTCCCAGGCTG
ACTGTGCCGTCCTCATTATCGCCGGTGGTACTGGTGAATTCGAGGCTGGTATCTCCAAGG
ACGGTCAGACCCGTGAACACGCTCTTCTGGCGTTCACCCTTGGTGTGCGTCAGCTCATCG
TCGCTGTAAACAAGATGGACACGACCAAGGTGGGTTGCATATTCTG-TTCAGATGAA-TG
TGCTTTGATGCG------TCGCCAATAGTGGAGTGAGGACCGCTTCAATGAAATTATCAA
GGAAACCTCGACCTTCATTAAGAAGGTCGGCTACAACCCCAAGGCCGTCGCTTTCGTGCC
CATCTCTGGCTGGCATGGTGACAACATGCTGGAGGAGTCCCCCAAGTAAGCAATATGTTA
T-TAGA-TTGACCTGTATCGTTCTCAAAGCGCCGACATAGCATGCCCTGGTACAAGGGCT
GGACCAAGGAGACCAAGAGTGGTGTCGTTAAGGGCAAGACCCTCCTCGATGCCATCGATG
CCATCGAGCCTCCTGTTCGTCCCTCTGACAAACCCCTTCGCCTCCCTCTCCAGGATGTGT
ACAAGATCGGTGGTATCGG-AACAGTGCCTGTCGGTCGTGTTGAAACT
>Sutorius eximius REH9400
GGGAAGAGCTCAAATTTT-GAATCTGGCGGCGTTT---CGGCCGTCCGAGTTGTAATCTA
GAGAAGCGTCTTCC--GCGCTGG-ACCGTGTACAAGTCTCCTGG-AAGGGAGCGTCATAG
AGGGTGAGAATCCCGTCTCTGACACGGA---CT-ACC-AGTGC-TATGTGATGCGCTCTC
GACGAGTCGAGTTGTTTGGGAATGCAGCTCAAAATGGGTGGTAAATTCCATCTAAAGCTA
AATACAGGCGAGAGACCGATAGCGAACAAGTA-CCGTGAGGGAAAGATGAAAAGAACTTT
GGAAAGAGAGTTAAACAGTACGTGAAATTGCTGAAAGGGAAACGCTTGATGT-CAGTCGC
GTCGGCCGGGGATCAACCTTG-CT--TGATTGCT------GGGTGTACTTCCTGG-TG--
GACGGGTCAGCATCAGTTTC--GAT---CGGCGTAGAAAGACT-AGGG-GAACGTGGCA-
-CTCCT-CG--GAGTGTG-TTATAGCCCTTGGTCATATGCGGT-GG---TCGGGACTGAG
GAACTCGGCACGACCTT--CGG-GCTTGT-GT-CTAGGATGCTGGCATAATGGCCTTAAG
CGACCCGTCTTGAAACACGGACCAAGGAGTCTAACATGCCTGCAAGTGTTTGGG--TGGA
--AAACC-CGAGCGCGCAATGAAAGTG-AAAGTTGAGACCTCTGTCG-TGGAGGGCATCG
ACGCCCGGACCC------GAGTCTTT-----GACGAAGGA--TCTGCGGTAGAGCATGCA
TGTTGGGACCCGAAAGATGGTGAACTATGCCTGAATAGGGTGAAGCCAGAGGAAACTCTG
GTGGAGGCTCGTAGCGATTCTGACGTGCAAATCGATCGTCGAATTTGGGTATAGGGGCGA
AAGACTA?????????????????????????????????????????????????????
????????????????????????????????????????????????????????????
????????????????????????????????????????????????????????????
????????????????????????????????????????????????????????????
????????????????????????????????????????????????????????????
????????????????????????????????????????????????????????????
????????????????????????????????????????????????????????????
????????????????????????????????????????????????????????????
????????????????????????????????????????????????????????????
????????????????????????????????????????????????????????????
????????????????????????????????????????????????????????????
????????????????????????????????????????????????????????????
????????????????????????????????????????????????????????????
????????????????????????????????????????????????????????????
????????????????????????????????????????????????????????????
????????????????????????????????????????????????????????????
????????????????????????????????????????????????????????????
????????????????????????????????????????????????????????????
????????????????????????????????????????????????????????????
????????????????????????????????????????????????????????????
????????????????????????????????????????????????????????????
????????????????????????????????????????????????????????????
????????????????????????????????????????????????????????????
????????????????????????????????????????????????????????????
????????????????????????????????????????????????????????????
?????????????????CGTGATTTYATCAAAAACATGATCACCGGTACCTCTCAGGCTG
ATTGCGCCATCCTTATTATCGCCGCTGGTACCGGTGAGTTCGAGGCTGGTATCTCCAAGG
ACGGTCAAACCCGTGAACACGCTCTTCTGGCGTTCACTCTTGGTGTTCGTCAGCTCATCG
TTGCTGTAAACAAGATGGATACGACCAAGGTTCG-TGTGCATTCTC-TCCGGATGAA-TG
CGGTTTGATGTG------TCGTCGATAGTGGAGCGAGGACCGTTTCAACGAAATTATCAA
GGAAACTTCGACCTTCATCAAGAAAGTCGGCTACAACCCCAAGGCCGTCTCCTTCGTGCC
CATCTCTGGTTGGCACGGTGACAACATGCTGGAGGAGTCTGCCAAGTAAGTATTAAGCCA
T-CAGG-TTGACTTTTGGCATTCTCAAAGCGTCGACATAGCATGACCTGGTACAAGGGGT
GGACCAAGGAGACTAAGGCTGGTGTCGTCAAGGGGAAGACCCTTCTCGATGCCATCGATG
CCATCGAACCTCCTACGCGTCCCTCCGACAAACCCCTCCGTCTCCCTCTCCAAGATGTGT
ACAAGATCGGTGGTATCGG-AACGGTGCCCGTCGGTCGTGTTGAAACT
>Sutorius eximius HKAS52672
GGGAAGAGCTCAAATTTT-GAATCTGGCGGTGTTT---TGGCCGTCCGAGTTGTAATCTA
GAGAAGCGTCTTCC--GCGCTGG-ACCGTGTACAAGTCTCCTGG-AAGGGAGCGTCATGG
AGGGTGAGAATCCCGTCTCTGACACGGA---CT-ACC-AGTGC-TATGTGATGCGCTCTC
GACGAGTCGAGTTGTTTGGGAATGCAGCTCAAAATGGGTGGTAAATTCCATCTAAAGCTA
AATACAGGCGAGAGACCGATAGCGAACAAGTA-CCGTGAGGGAAAGATGAAAAGAACTTT
GGAAAGAGAGTTAAACAGTACGTGAAATTGCTGAAAGGGAAACGCTTGATGT-CAGTCGC
GTCGGCCGGGGATCAACCTTG-CT--TGATTGCT------GGGTGTACTTCCTGG-CG--
GACGGGTCAGCATCAGTTTC--GAT---CGGCGTAGAAAGACT-AGGG-GAACGTGGCA-
-CTCCT-CG--GAGTGTG-TTATAGCCCTCGGTCATATGCGGT-GG---TCAGGACTGAG
GAACTCGGCACGACCTTTTCAG-GCTTGT-GT-CTAGGATGCTGGCATAATGGCCTTAAG
CGACCCGTCTTGAAACACGGACCAAGGAGTCTAACATGCCTGCAAGTGTTTGGG--TGGA
--AAACC-CGAGCGCGCAATGAAAGTG-AAAGTTGAGACCTCTGTCG-TGGAGGGCATCG
ACGCCCGGACCC------GAGTCTTT-----GACGAAGGA--TCTGCGGTAGAGCATGCA
TGTTGGGACCCGAAAGATGGTGAACTATGCCTGAATAGGGTGAAGCCAGAGGAAACTCTG
GTGGAGGCTCGTAGCGATTCTGACGTGCAAATCGATCGTCGAATTTGGGTATAGGGGCGA
AAGACTAGGCGCTGAACGAGGAGTGCGAAAATG---AACAGGCGACCACTAATGGCATGC
TGACGGCATG-CCGTTTGGTCCCGATTGCTGTGCCGCCCTCTTGCCTGTGACGCAAGTGA
GATGGGTGGCATCCTGTGGCCTAGCACATACATCA---GT-GTGCCTGTCCGCTGCCTCC
TTGTG-------ACGC----TTTTTTGTCGTAGTAGTGACCCCTTTGCGCACGTCGCACC
TTTCT---CTTG-GACATGCTTACTGACGTTTTTTTT-----ATCCTTGGATCCTTTCAA
CCTTCATGTCGATGTTCACCC-AATATCATGTGCGTTTAT-TAGTCCGACCCCAATTTTG
CCGACAAAATACGGCATGTTCGCGATCCCAAAGCTCGGATGGCCATTGTCTGGGCGCACT
GCAAGACAAAGATGGTTTGCGAGACTGACGAGCCCAAGGAAGAGGGTGCCGAGGGCGAAG
TGGATGAACCTAAGAAAGGGCATGGCGGTTGTGGTCACATTCAACCGCAGATCCGAAAGG
AGGGTCTCAAGCTGTTCGTCCAGTACAAACGACCCAAGGACGAAGACGAGGTTCGTATCA
CCAACGCAATGCGTTGAGTGCATTCA-TCGTTGAACCTTTACCT---TACGTGTATAGGA
CGTCAAGTCGTTGCAACCAGATAAAAGGCTCTTCACACCTTCTGAGGTGTACACGACGTT
CAAAAAGATGCCCGATTCGGATTTGCACTTGCTTGGGCTATCCGACGAATATGCACGGCC
TGAGTGGATGATTTTGACGGTTCATATTCTGCTCCAGTCATCGAGTTTTTGGAGGAATGG
GGTCTCGAATCTCTGGAAGAGAACGCGCATTCGTCGACGCCCTGCACAAAGGTTTTCGTG
AATGGGGTCTGGATGGGTGTGCACCGTGATCCCGCGAACCTTGTCAAGACGATCAAAAAA
CTTCGCCGAAAAGACGATATTAGCCCTGAAGTTTCTGTAGTCCGTGACATTCGCGAGAGG
GAACTTCGTCTCTACACTGATGCAGGGCGAGTTTGTCGACCTCTTTTCATCGTGGAAAAC
CAGCAGCTTGCCTTGCAGAAGAAGCATATCAAATGGCTGAATCAGGGCTATCGTGACGAT
GATGGCGAAGAGTTTAAGTGGGAGCACCTGGTGAAGACGGGGATAATAGAGCTATTAGAT
GCTGAGGAGGAGGAGACAGTAATGATCTCCATGACGCCGGAGGACTTGGAGAACTCCAGG
TTGCAATCGGCAGGCATAAATCCTCACGAGAATGATGGAGACTTCGACCCCGCAGCGCGA
TTAAAAGCTGGAATCAATGCTCATACATGGACTCATTGCGAAATTCATCCAAGTATGATT
CTCGGTGTCTGCGCTAGTATCATTCCATTCCCCGATCACAACCAGGTACGTGCTGCGTSC
TATCCCTACT-GTGGATTGATAACGA----CCTGACACGTCTGTAGTCACCGCGCAACAC
CTACCAATCCGCTATGGCGTGACTTTATCAAAAACATGATCACCGGTACCTCTCAGGCTG
ATTGCGCCGTCCTTATTATCGCCGCTGGTACCGGTGAGTTCGAGGCTGGTATCTCCAAGG
ACGGTCAAACCCGTGAACACGCTCTTCTGGCGTTCACCCTTGGTGTGCGTCAGCTCATCG
TTGCTGTAAACAAGATGGATACGACCAAGGTTCG-TGTGCATTCCC-TTCGGATGAA-TG
CGGTTTGATGTG------CCGTCAATAGTGGAGCGAGGACCGTTTCAACGAAATTATCAA
GGAAACTTCGACCTTCATCAAGAAAGTCGGGTACAACCCCAAGGCCGTCTCCTTCGTGCC
CATTTCTGGTTGGCACGGTGACAACATGCTGGAGGAGTCCCCCAAGTAAGTGCTAAGCCA
T-CAGG-TTGACTTTTGGCATTCTCAAAGTGTCGACATAGCATGCCCTGGTACAAGGGGT
GGACCAAGGAGACCAAGGCTGGTGTCGTCAAGGGGAAGACCCTCCTCGATGCCATCGATG
CCATCGAACCTCCTACGCGTCCCTCCGACAAACCCCTCCGTCTTCCTCTCCAGGATGTGT
ACAAGATCGGTGGTATCGG-GACGGTGCCCGTCGGTCGTGTTGAAACT
>Neoboletus ferrugineus HKAS77617
GGGAAGAGCTCAAATTTT-GAATCTGGCGGTCTTT---CGGCCGTCCGAGTTGTAATCTA
GAGAAGCGCCTTCC--GCGCTGG-ACCGTGTATAAGTCTCCTGG-AAGGGAGCGTCGTAG
AGGGTGAGAATCCCGTCTTTGACACGGA---CT-ACC-AGGGC-TATGTGATGCGCTCTC
GACGAGTCGAGTTGTTTGGGAATGCAGCTCAAAACGGGTGGTAAATTCCATCTAAAGCTA
AATACAGGCGAGAGACCGATAGCGAACAAGTA-CCGTGAGGGAAAGATGAAAAGAACTTT
GGAAAGAGAGTTAAACAGTACGTGAAATTGCTGAAAGGGAAACGCTTGATGT-CAGTCGC
GTCGCCCGGGGATCAACCTTG-CT--TCTC-GCT------GGGTGTACTTCCCGG-TC--
GACGGGTCAGCATCAGTTTC--GGT---CGCCGTACAAGGGCG-AGGG-GAACGTGACA-
-CTCTT-CG--GGGTGTG-TTATAGCCTTTCGTCGCATGCGGC-GC---TCGGGACTGAG
GAACTCAGCACGGCTTC-G----GTCTGT-GC-TTAGGATGCTGGCATAATGGCCTTAAG
CGACCCGTCTTGAAACACGGACCAAGGAGTCTAACATGCCTGCGAGTGTTCGGG--TGGC
--AAACT-CGAGCGCGTAATGAAAGTG-AAAGTTGAGACCTCTGTCG-TGGAGGGCATCG
ACGCCCGGACCT------GAGTCTTC-----GACGACGGA--TCTGCGGTAGAGCATGCA
TGTTGGGACCCGAAAGATGGTGAACTATGCCTGAATAGGGTGAAGCCAGA----------
------------------------------------------------------------
-------GGCGCTGAACGAGGAGTGCGAAAATG---AACCGGCGACCACTATTGGCATGC
TGACGGCATA-CCGTGTGGTCCCGATTCCCGTGCCGCTCTCTTGCCTGTGACGCAGGTGG
GAGATGTTGCATCCTGTGGCCTAGCATATACATCAATGAT-GTGCTTGTCCGCTGCCTCC
TTGTG-------ACGC----TTTTTTGTCGTAGTAGTAACCTTTTTGCGCACGTCGCACC
TTTCT---TCTG-AACGTGCTTACTGACG--GTTTTT-----ATCCCTGCATCATTTCCA
TCTTCGTGTCAATGTTCGTCC-AATATCATGTGTGTTTTT-CAGTCCGACCCCAATTTTG
CCGACAAAATACGGCATGTTCGCGATCCCAAAGCACGGATGGCCGTTGTCTGGACACACT
GCAAGACAAAAATGGTTTGCGAGACTGATGAACCTAAAGAGGAGGGTGTCGAAGGGGATG
TTGATGAGCCTAAGAAAGGGCATGGCGGTTGTGGCCACGTTCAGCCGTCTATCCGAAAGG
AAGGTCTCAAGTTATTCGTTCAGTACAAGCGGCCCAAGGACGAAGACGAGGTTCGTATCC
GCGACGCAACGCGTTGAGGACTTCCA-TTGTTAAACGTTTTACCT--TGCGCATATAGGA
CGTCAAGTCGTTGCAACCGGACAAAAGGCTCTTCACGCCTTCCGAAGTGTACACGACGTT
CAAAAAGATGTCCGATTCGGATTTGCACTTGATTGGGCTCTCCGACGAATATGCGCGGCC
TGAGTGGATGATTTTG-----TCATATTCCGCTCCAGTCATCGAATTCTTGGAAGAATGG
GGTCTCGAATCTCTGGAAGAGAATGCACATTCGTCGACGCCCTGCACAAAGGTTTTCGTG
AACGGTGTCTGGATGGGCGTCCATCGTGATCCCGCCAACCTTGTCAAGACGATCAAAAAA
CTTCGTAGAAAAGATGACATTAGTCCTGAAGTTTCTGTAGTCCGTGATATTCGTGAGAGG
GAACTCCGTCTCTACACTGATGCAGGGCGAGTTTGTCGACCTCTCTTCATTGTCGAAAAT
CAGCAGCTTGCCCTGCAGAAGAAACATATCAAATGGCTTAATCAGGGCTACCGTGATGAT
GACGGCGAAGAGTTCAAGTGGGAGCAACTGGTGAAGACAGGGATAATCGAGCTATTGGAT
GCCGAGGAGGAGGAAACGGTAATGATTTCCATGACGCCGGAAGACTTGGAGAATTCCAGG
TTACAATCGGCAGGCATCAATCCACACGAGAACGATGGGGAGTTTGACCCCGCAGCGCGA
TTAAAGGCTGGAATCAATGCTCATACATGGACTCACTGCGAGATTCATCCTAGTATGATT
CTTGGTGTCTGTGCCAGTATCATTCCTTTCCCCGATCACAACCAGGTGCGTACCGC----
----TTCGACCACGGACTGATAATGG----CCTTACCCCTCTACAGTCACCGCGTAACAC
CTACCAATCCGCTATG-CGTGACTTCATCAAAAACATGATCACTGGTACCTCTCAGGCTG
ACTGTGCCATCCTCATCATTGCCGCTGGTACTGGTGAGTTCGAGGCTGGTATCTCCAAGG
ACGGTCAGACCCGTGAACACGCTCTTCTGGCGTTCACCCTTGGTGTACGTCAGCTCATCG
TCGCTGTAAACAAGATGGACACGACCAAGGCACGTTGCACATTCTC-TTTAGATCAA-CA
TAGTTTGATGTG------TCGCCGATAGTGGAGCGAGGACCGCTTCAACGAAATCATCAA
GGAAACCTCGACCTTCATCAAGAAGGTCGGCTACAACCCCAAGGCCGTTGCTTTCGTGCC
CATCTCTGGCTGGCATGGTGACAACATGCTGGAGGAGTCTGCCAAGTAAGCATCATGTTT
T-TAGA-TTGTCCTCTGGCATTCTCAAAACGCCGACATAGCATGACCTGGTACAAGGGTT
GGACCAAGGAGACCAAGGGTGGTGTCGTCAAAGGAAAGACCCTCCTCGACGCCATCGATG
CCATCGAGCCTCCTGTTCGTCCCTCCGACAAACCCCTTCGTCTTCCTCTCCAGGATGTCT
ACAAGATTGGTGGTATCGG-AACAGTGCCCGTCGGTCGTGTTGAAACT
>Neoboletus ferrugineus HKAS77718
GGGAAGAGCTCAAATTTT-GAATCTGGCGGTCTTT---CGGCCGTCCGAGTTGTAATCTA
GAGAAGCGCCTTCC--GCGCTGG-ACCGTGTATAAGTCTCCTGG-AAGGGAGCGTCGTAG
AGGGTGAGAATCCCGTCTTTGACACGGA---CT-ACC-AGGGC-TATGTGATGCGCTCTC
GACGAGTCGAGTTGTTTGGGAATGCAGCTCAAAACGGGTGGTAAATTCCATCTAAAGCTA
AATACAGGCGAGAGACCGATAGCGAACAAGTA-CCGTGAGGGAAAGATGAAAAGAACTTT
GGAAAGAGAGTTAAACAGTACGTGAAATTGCTGAAAGGGAAACGCTTGATGT-CAGTCGC
GTCGCCCGGGGATCAACCTTG-CT--TCTC-GTT------GGGTGTACTTCCCAG-TC--
GACGGGTCAGCATCAGTTTC--GGT---CGCCGTACAAGGGCG-AGGG-GAACGTGGCA-
-CTCTT-CG--GGGTGTG-TTATAGCCTTTCGTCGCATGCGGC-GC---TCGGGACTGAG
GAACTCAGCACGGCTTC-G----GTCTGT-GC-TTAGGATGCTGGCATAATGGCCTTAAG
CGACCCGTCTTGAAACACGGACCAAGGAGTCTAACATGCCTGCGAGTGTTCGGG--TGGC
--AAACT-CGAGCGCGTAATGAAAGTG-AAAGTTGAGACCTCTGTCG-TGGAGGGCATCG
ACGCCCGGACCT------GAGTCTTC-----GACGACGGA--TCTGCGGTAGAGCATGCA
TGTTGGGACCCGAAAGATGGTGAACTATGCCTGAATAGGGTGAAGCCAGAGGAAACTCTG
GTGGAGGCTCGTAGCGATTCTGACGTGCAAATCGATCGTCGAATTTGGGTATAGGGGCGA
AAGACTA-----------------------------------------------------
------------------------------------------------------------
-------------------------ATATACATCAATGAT-GTGCTTGTCCGCTGCCTCC
TTGTG-------ACGC----TTTTTTGTCGTAGTAGTAACCTTTTTGCGCACGTCGCACC
TTTCT---TCTG-AACGTGCTTACTGACG--GTTTTT-----ATCCCTGCATCCTTTCCA
TCTTCGTGTCAATGTTCGTCC-AATATCATGTGTGTTTTT-CAGTCCGACCCCAATTTTG
CCGACAAAATACGGCATGTTCGCGATCCCAAGGCACGGATGGCCGTTGTCTGGACACACT
GCAAGACAAAAATGGTTTGCGAGACTGACGAACCTAAAGAGGAGGGTGTCGAAGGGGATG
TCGATGAGCCTAAGAAAGGGCATGGCGGTTGTGGCCACGTTCAGCCGTCTATCCGAAAGG
AAGGTCTCAAGTTATTCGTTCAGTACAAGCGGCCCAAGGACGAAGACGAGGTTCGTATCC
GCGACGCAACGCGTTGAGGACTTCCA-TTGTTAAACGTTTTACCT--TGCGCGTATAGGA
CGTCAAGTCGTTGCAACCGGACAAAAGGCTCTTCACGCCTTCCGAAGTGTACACGACGTT
CAAAAAGATGTCCGATTCGGATTTGCACTTGATTGGGCTCTCCGACGAATATGCGCGG--
------------------GGTTCATATTCCGCTCCAGTCATCGAATTCTTGGAAGAATGG
GGTCTCGAATCTCTGGAAGAGAATGCACATTCGTCGACGCCCTGCACAAAGGTTTTCGTG
AACGGTGTCTGGATGGGCGTCCATCGTGATCCCGCCAACCTTGTCAAGACGATCAAAAAA
CTTCGCAGAAAAGATGACATTAGTCCTGAAGTTTCTGTAGTCCGTGATATTCGTGAGAGG
GAACTCCGTCTCTACACTGATGCAGGGCGAGTTTGTCGACCTCTCTTCATTGTCGAAAAT
CAGCAGCTTGCCCTGCAGAAGAAACATATCAAATGGCTTAATCAGGGCTACCGTGATGAT
GACGGCGAAGAGTTCAAGTGGGAGCAACTGGTGAAGACAGGGATAATCGAGCTATTGGAT
GCCGAGGAGGAGGAAACGGTAATGATTTCCATGACGCCGGAAGACTTGGAGAATTCCAGG
TTACAATCGGCAGGTATCAATCCACACGAGAACGATGGGGAGTTTGACCCCGCAGCGCGA
TTAAAGGCTGGAATCAATGCTCATACATGGACTCACTGCGAGATTCATCCTAGTATGATT
CTTGGTGTCTGTGCCAGTATCATTCCTTTCCCCGATCACAACCAGGTGCGTACCGC----
----TTCGACCACGGACTGATAATGG----CCTTACCCCTCTACAGTCACCGCGTAACAC
CTACCAATCCGCTATG--------------------------------------------
------------------------------------------------------------
------------------------------------------------------------
--------AACAAGATGGACACGACCAAGGTACGTTGCACATTCTC-TTTAGATCAA-CA
TAGTTTGATGTG------TCGCCGATAGTGGAGCGAGGACCGCTTCAACGAAATCATCAA
GGAAACCTCGACCTTCATCAAGAAGGTCGGCTACAACCCCAAGGCCGTTGCTTTCGTGCC
CATCTCTGGCTGGCATGGTGACAACATGCTGGAGGAGTCTGCCAAGTAAGCATCATGTTT
T-TAGA-TTGTCCTCTGGCATTCTCAAAACGCCGACATAGCATGACCTGGTACAAGGGTT
GGACCAAGGAGACCAAGGGTGGTGTCGTCAAAGGAAAGACCCTCCTCGACGCCATCGATG
CCATCGAGCCTCCTGTTCGTCCCTCCGACAAACCCCTTCGTCTTCCTCTCCAGGATGTCT
ACAAGATTGGTGGTATCGG-AACAGTGCCCGTCGGTCGTGTTGAAACT
>Neoboletus flavidus HKAS59443
GGGACGAGCTCAAATTTT-GAATCTGGCGGTCTTT---TGGCCGTCCGAGTTGTAATCTA
GAGAAGCGTCTTCC--GCGCTGG-ACCGTGTACAAGTCTCCTGG-AAGGGAGCGTCGTAG
AGGGTGAGAATCCCGTCTTTGACACGGA---CT-ACC-AGGGC-TATGTGATGCGCTCTC
GACGAGTCGAGTTGTTTGGGAATGCAGCTCAAAATGGGTGGTAAATTCCATCTAAAGCTA
AATACAGGCGAGAGACCGATAGCGAACAAGTA-CCGTGAGGGAAAGATGAAAAGAACTTT
GGAAAGAGAGTTAAACAGTACGTGAAATTGCTGAAAGGGAAACGCTTGATGT-CAGTCGC
GTCCGCCAGGGATCAACCTTG-CT--TCTC-GCT------CGGTGTACTTCCTGG-TC--
GACGGGTCAGCATCAGTTTC--GGT---CGCCGTACAAGGGTG-AAGG-GAATGTGGCA-
-CTCTT-CG--GGGTGTG-TTATAGCCTTTCGTCGAATGCGGC-GG---TCGGGACTGAG
GAACTCAGCACGACTTC-C----GTCTGT-GC-TTAGGATGCTGGCATAATGGCCTTAAG
CGACCCGTCTTGAAACACGGACCAAGGAGTCTAACATGCCTGCGAGTGTTTGGG--TGGC
--AAACC-CGAGCGCGCAATGAAAGTG-AAAGTTGAGACCTCTGTCG-TGGAGGGCATCG
ACGCCCGGACCT------GAGTCTTC-----GACGAAGGA--TCTGCGGTAGAGCATGCA
TGTTGGGACCCGAAAGATGGTGAACTATGCCTGAATAGGGTGAAGCCAGAGGAAACTCTG
GTGGAGGCTCGTAGCGATTCTGACGTGCAAATCGATCGTCGAATTTGGGTATAGGGGCGA
AAGACTA-----------------------------------------------------
------------------------ATTCCCGTGCCGCTCTCTTGCCTGTGACGCAGGTGA
GAGATGTTGCATCCAGTGGCCTAGCATATACATCAATGAT-GTGCCTGTCCGCTGCCTCC
TTGTG-------ACGCT-TTTTTTTTGTCGTAGTAGTGGCCTTTTTGCACACGTTGCATC
TTTCT---TCCG-AACATGCTTACTGACG--TTTTTCT----ATCCCTGCATCATTTCAA
TCTTCGTGTCAATCTTCGTCC-AATATCATGTGCGTTTTT-CAGTCCGACCCCAATTTTG
CCGACAAAATACGGCATGTTCGCGATCCCAAAGCACGGATGGCTGTTGTCTGGGCGCACT
GCAAGACGAAAATGGTTTGCGAGACTGACGAGCCCAAGGAGGAGGGTGTCGAAGGGGATG
TCGATGAGCCTAAGAAAGGGCATGGTGGTTGTGGTCACATCCAACCGCTTATCCGAAAGG
AGGGTCTCAAGTTATTCGTCCAGTACAAGCGGCCCAAAGATGAAGACGAGGTTCGTATCA
GCGACGCAATGCGTTGAGGACCTCCA-TTGTTAAACATTTTACCT--TGCGCATATAGGA
CGTTAAGTCGGTGCAACCGGACAAAAGGCTCTTTACGCCTTCCGAAGTGTACACGACATT
CAAAAAGATGTCCGATTCAGATTTGCACTTGATTGGGCTCTCCGACGAATATGCGCGGCC
TGAGTGGATGATTTTGACGGTTCATATTCTGCTCCGGTCATCGAATTCTTGGAAGAATGG
GGTCTCGAATCCCTGGAAGAGAATGCACATTCGTCGACGCCCTGCACAAAGGTTTTCGTG
AATGGTGTCTGGATGGGCGTCCATCGCGATCCCGCCAACCTTGTCAAGACGATCAAAAAG
CTTCGCCGAAAAGATGACATCAGTCCTGAAGTTTCCGTAGTCCGTGATATTCGTGAGAGG
GAACTTCGTCTCTACACTGATGCAGGGCGAGTTTGTCGACCTCTCTTCATTGTCGAAAAT
CAGCAACTTGCCATGCAGAAGAAGCATATCAAATGGCTTAATCAGGGCTTCCGCGATGAT
GATGGCGAAGAGTTTAAGTGGGAACAGCTGGTGAAGACAGGGATAATTGAGCTATTGGAC
GCCGAAGAGGAGGAGACAGTGATGATTTCCATGACGCCGGAAGACTTGGAGAATTCCAGA
TTACAATCGGCAGGCATCAACCCACACGAGAATGATGGAGAGTTTGACCCCGCAGCACGA
CTAAAAGCTGGGATCAATGCCCATACATGGACACATTGCGAGATTCATCCTAGTATGATT
CTTGGTGTCTGTGCCAGTATCATCCCTTTCCCCGATCACAACCAGGTGCGTACCGC----
----TTCCACTGTGGATTGACAA-AA----TCTTACCCCTCTGCAGTCACCGCGTAACAC
CTACCAATCCGCTATG-------------------------ACTGGTACCTCCCAGGCTG
ACTGTGCCATCCTCATTATCGCCGGTGGTACCGGTGAATTCGAGGCTGGTATCTCCAAGG
ACGGTCAGACCCGTGAACACGCCCTTCTTGCGTTCACCCTTGGTGTGCGTCAGCTCATCG
TCGCCGTAAATAAGATGGACACGACCAAGGTGTGTTGTACATTCTC-CTTAGACGGG-TG
TGGTTTGATGTG------TCGCCGGTAGTGGAGTGAGGACCGCTTCAACGAAATCGTCAA
GGAAACCTCGACCTTCATTAAGAAGGTCGGCTACAACCCCAAGGCCGTCGCTTTCGTGCC
CATCTCTGGCTGGCATGGTGACAACATGCTGGAGGAGTCCCCCAAGTAAGCATTATGTTA
T-CACA-TTGACCTATGGCATTCTCAAAGCGCCGACATAGCATGCCCTGGTACAAGGGCT
GGACCAAGGAGACCAAGGGTGGTGTCGTCAAGGGAAAGACCCTTCTTGATGCCATCGATG
CCATCGAGCCTCCTGTTCGTCCCTCCGACAAACCCCTTCGCCTTCCTCTCCAGGATGTCT
ACAAGATCGGTGGTATCGG-AACGGTACCCGTTGGTCGTGTC------
>Neoboletus flavidus HKAS58724
GGGACGAGCTCAAATTTT-GAATCTGGCGGTCTTT---TGGCCGTCCGAGTTGTAATCTA
GAGAAGCGTCTTCC--GCGCTGG-ACCGTGTACAAGTCTCCTGG-AAGGGAGCGTCGTAG
AGGGTGAGAATCCCGTCTTTGACACGGA---CT-ACC-AGGGC-TATGTGATGCGCTCTC
GACGAGTCGAGTTGTTTGGGAATGCAGCTCAAAATGGGTGGTAAATTCCATCTAAAGCTA
AATACAGGCGAGAGACCGATAGCGAACAAGTA-CCGTGAGGGAAAGATGAAAAGAACTTT
GGAAAGAGAGTTAAACAGTACGTGAAATTGCTGAAAGGGAAACGCTTGATGT-CAGTCGC
GTCCGCCAGGGATCAACCTTG-CT--TCTC-GCT------CGGTGTACTTCCTGG-TC--
GACGGGTCAGCATCAGTTTC--GGT---CGCCGTACAAGGGTG-AAGG-GAATGTGGCA-
-CTCTT-CG--GGGTGTG-TTATAGCCTTTCGTCGAATGCGGC-GG---TCGGGACTGAG
GAACTCAGCACGACTTC-C----GTCTGT-GC-TTAGGATGCTGGCATAATGGCCTTAAG
CGACCCGTCTTGAAACACGGACCAAGGAGTCTAACATGCCTGCGAGTGTTTGGG--TGGC
--AAACC-CGAGCGCGCAATGAAAGTG-AAAGTTGAGACCTCTGTCG-TGGAGGGCATCG
ACGCCCGGACCT------GAGTCTTC-----GACGAAGGA--TCTGCGGTAGAGCATGCA
TGTTGGGACCCGAAAGATGGTGAACTATGCCTGAATAGGGTGAAGCCAGAGGAAACTCTG
GTGGAGGCTCGTAGCGATTCTGACGTGCAAATCGATCGTCGAATTTGGGTATAGGGGCGA
AAGACTA---------------------------------------CACTGTTGGCATGC
TGACGGCATA-CTGTGTGGTCCCGATTCCCGTGCCGCTCTCTTGCCTGTGACGCAGGTGA
GAGATGTTGCATCCTGTGGCCTAGCATATACATCAATGAT-GTGCCTGTCCGCTGCCTCC
TTGTG-------ACGCT-TTTTTTTTGTCGTAGTAGTGGCCTTTTTGCACACGTTGCATC
TTTCT---TCCG-AACATGCTTACTGACG--TTTTTCT----ATCCCTGCATCATTTCAA
TCTTCGTGTCAATCTTCGTCC-AATATCATGTGCGTTTTT-CAGTCCGACCCCAATTTTG
CCGACAAAATACGGCATGTTCGCGATCCCAAAGCACGGATGGCTGTTGTCTGGGCGCACT
GCAAGACGAAAATGGTTTGCGAGACTGACGAGCCCAAGGAGGAGGGTGTCGAAGGGGATG
TCGATGAGCCTAAGAAAGGGCATGGTGGTTGTGGTCACATCCAACCGCTTATCCGAAAGG
AGGGTCTCAAGTTATTCGTCCAGTACAAGCGGCCCAAAGATGAAGACGAGGTTCGTATCA
GCGACGCAATGCGTTGAGGACCTCCA-TTGTTAAACATTTTACCT--TGCGCATATAGGA
CGTTAAGTCGGTGCAACCGGACAAAAGGCTCTTTACGCCTTCCGAAGTGTACACGACATT
CAAAAAGATGTCCGATTCAGATTTGCACTTGATTGGGCTCTCCGACGAATATGCGCGGCC
TGAGTGGATGATTTTGACGGTTCATATTCTGCTCCGGTCATCGAATTCTTGGAAGAGTGG
GGTCTCGAATCCCTGGAAGAGAATGCACATTCGTCGACGCCCTGCACAAAGGTTTTCGTG
AATGGTGTCTGGATGGGCGTCCATCGCGATCCCGCCAACCTTGTCAAGACGATCAAAAAG
CTTCGCCGAAAAGATGACATTAGTCCTGAAGTTTCCGTAGTCCGTGATATTCGTGAGAGG
GAACTTCGTCTCTACACTGATGCAGGGCGAGTTTGTCGACCTCTCTTCATTGTCGAAAAT
CAGCAACTTGCCATGCAGAAGAAGCATATCAAATGGCTTAATCAGGGCTTCCGCGATGAT
GATGGCGAAGAGTTTAAGTGGGAACAGCTGGTGAAGACAGGGATAATTGAGCTATTGGAC
GCCGAAGAGGAGGAGACAGTGATGATTTCCATGACGCCGGAAGACTTGGAGAATTCCAGA
TTACAATCGGCAGGCATCAACCCACACGAGAATGATGGAGAGTTTGACCCCGCAGCACGA
CTAAAAGCTGGGATCAATGCCCATACATGGACACATTGCGAGATTCATCCCAGTATGATT
CTTGGTGTCTGTGCCAGTATCATCCCTTTCCCCGATCACAACCAGGTGCGTACCGC----
----TTCCACTGTGGATTGATAA-AA----TCTTACCCCTCTGCAGTCACCGCGTAACAC
CTACCAATCCGCAATG-------------------------ACTGGTACCTCCCAGGCTG
ACTGTGCCATCCTCATTATCGCCGGTGGTACCGGTGAATTCGAGGCTGGTATCTCCAAGG
ACGGTCAGACCCGTGAACACGCCCTTCTTGCGTTCACCCTTGGTGTGCGTCAGCTCATCG
TCGCCGTAAATAAGATGGACACGACCAAGGTGTGTTGTACATTCTC-CTTAGACGGG-TG
TGGTTTGATGTG------TCGCCGGTAGTGGAGTGAGGACCGCTTCAACGAAATCGTCAA
GGAAACCTCGACCTTCATTAAGAAGGTCGGCTACAACCCCAAGGCCGTCGCTTTCGTGCC
CATCTCTGGCTGGCATGGTGACAACATGCTGGAGGAGTCCCCCAAGTAAGCATTATGTTA
T-CACA-TTGACCTATGGCATTCTCAAAGCGCCGACATAGCATGCCCTGGTACAAGGGCT
GGACCAAGGAGACCAAGGGTGGTGTCGTCAAGGGAAAGACCCTTCTTGATGCCATCGATG
CCATCGAGCCTCCTGTTCGTCCCTCCGACAAACCCCTTCGCCTTCCTCTCCAG-------
------------------------------------------------
>Tylopilus alpinus HKAS55438
GGGAAGAGCTCAAATTTT-GAATCTGGCGGTCGAC----GGCCGTCCGAGTTGTAATCTA
GAGAAGCGTCGTCCTAGTTCTGG-GTCGTGTACAAGTCTCCTGG-AAGGGAGCATCATAG
AGGGTGAGAATCCCGTCTTTGACATGAA---C--ACC-GGATC-GATGTGATGTGCTCTC
GACGAGTCGAGTTGTTTGGGAATGCAGCTCAAAATGGGTGGTAAATTCCATCTAAAGCTA
AATACAGGCGAGAGACCGATAGCGAACAAGTA-CCGTGAGGGAAAGATGAAAAGAACTTT
GGAAAGAGAGTTAAACAGTACGTGAAATTGCTGAAAGGGAAACGCTTGATGT-CAGTCGC
GTCGCCCGGGGATCAACCTTG-CT--TCTC-GCT------CGGTGTACTTCCTGG-TC--
GATGGGTCAGCATCGGTTTC--GGT---CGCCGTACAAGGGCG-AAGG-GAACGTGGCA-
-CTCTT-CG--GGGTGTG-TTATAGCCTTTCGTCGTATGCGGC-GC---TCGGAACCGAG
GAACTCAGCACGGCCTC-TC-G-GTTTGT-GC-TTAGGATGCTGGCATAATGGCCTTAAG
CGACCCGTCTTGAAACACGGACCAAGGAGTCTAACATGCCTGCGAGTGTTTGGG--TGGA
--AAACC-CGAGCGCGCAATGAAAGTG-AAAGTCGAGACCTCTGTCA-TGGAGGGCATCG
ATGCCCGGACCT------GAGTCTTT-----GACGAAAGT--CCTGCGGTAGAGCATGCA
TGTTGGGACCCGAAAGATGGTGAACTATGCCTGAATAGGGTGAAGCCAGAGGAAACTCTG
GTGGAGGCTCGTAGCGATTCTGACGTGCAAATCGATCGTCGAATTTGGGTATAGGGGCGA
AAGACTAGGCGCTGAACGAGGAGTGCGAAAATGCAAACTGAGTGACCACTATTGATGCGC
TGACGGCGTA-ATTTGTGGTCCCGACTCCCATGCCGCTCTCTTGCCTGTGACGCAGGTGG
GATACGTCGCATTTTGTGGTC-AGCATATACATTAATGAT-GTGCTTGTCCGCTGCCTCC
TTGTG-------ACGC----TTTTTTGTCGTAGTAATAA-CTTTTTGCGCACGTCCCATC
TTTCT---TCTG-AACATGATTACTGACG--TTTTT------ATCCTTGCATCCTTGCAA
TTTTTCTGTCGATGTTCCTCC-AATATGAT-TGCGTTTAT-CAGGCGGACCCCAATTTTG
CCGACAAAATACGGCATGTACGCGATCCCAAAGCACGGATGGCCGTTGTCTGGGCACACT
GCAAGACGAAAATGGTTTGCGAAACTGACGAACCCAAAGAGGAGGGAGTCGAAGGTGATG
TCGATGAACCTAAGAAAGGGCATGGTGGTTGTGGTCACATCCAACCGGTTATCCGAAAGG
AGGGTCTCAAGTTATTCGTCCAATATAAACGACCCAAGGACGAAGATGAGGTTCGTATCA
GCGACACAACGCGTTGAGGACCTACC-TTGTTAAACGTTTTACCTCTTGCCCATGTAGGA
CGTCAAGTCAATGCAACCGGACAAAAGGCTGTTTACGCCTTCCGAGGTGTACACGACGTT
CAAAAAGATGTCCGACTCGGATCTGCACTTGATTGGGCTCTCGGACGAATATGCGCGGCC
TGAGTGGATGATTTTGACGGCTCATATTCTGCTCCCGTCATCGAATTCTTGGAGGAATGG
GGTCTCGAATCRCTGGAAGAGAATGCACATTCGTCGACGCCCTGCACAAAGGTTTTCGTG
AACGGTGTCTGGATGGGTGTACATCGTGATCCTGCCAACCTTGTCAGGACGATAAAAAAA
CTACGCCGAAAGGACGACATTAGTCCCGAAGTTTCTGTAGTCCGTGACATCCGTGAGAGG
GAGCTTCGTCTTTACACTGATGCAGGACGAGTTTGTCGACCTCTCTTCATCGTCGAAAAT
CAGCAGCTTGCCCTGCAGAAGAAGCATATCAAATGGCTTAATCAGGGCTACCGCGATGAC
GATGGTGAAGAGTTCAAATGGGAGCAGCTGGTAAAGACAGGAATAATCGAGCTATTGGAT
GCAGAAGAGGAGGAAACTGTGATGATTTCCATGACACCGGAGGACTTGGAGAATTCCAGG
TTACAATCTGCAGGCATCAACCCCCATGAGAACGATGGTGACTTTGATCCCGCGGCGCGA
CTAAAGGCTGGAATTAATGCGCACACATGGACTCACTGCGAGATTCATCCTAGTATGATC
CTTGGTGTCTGTGCTAGCATCATTCCTTTTCCCGATCACAACCAGGTGCGTACTGC----
----TTAGTC-GTGGACCGATAATGG----CCTTACACCTCCGCAGTCGCCGCGTAATAC
CTACCAATCTGCCATGGCGTGACTTCATCAAGAACATGATCACTGGTACCTCCCAGGCTG
ACTGTGCCGTCCTCATTATCGCCGGTGGCACCGGTGAGTTCGAGGCTGGTATCTCCAAGG
ACGGTCAGACCCGTGAACACGCTCTTCTGGCGTTCACCCTCGGTGTGCGTCAGCTCATTG
TCGCTGTAAACAAGATGGACACGACCAAGGTGTGTTGTACATTCTC-CTCTGATGAA-TG
AGGTTTGATGTGC---GACCGTCAATAGTGGAGCGAGGACCGCTTCAACGAAATCGTCAA
GGAAACCTCGACCTTTATAAAGAAGGTCGGCTACAACCCCAAGGCTGTCGCTTTCGTGCC
CATCTCTGGCTGGCATGGTGACAACATGTTGGAGGAGTCCATCAAGTAAGTCTTATGCTG
T-CAGA-ATGGCTC----CATTCTCAAAACATCGCAACAGCATGCCCTGGTACAAGGGTT
GGACTAAGGAGATCAAGAGTGGTGTCGTCAAGGGAAAGACCCTCCTCGATTCCATTGATG
CCATCGAGCCTCCTGTTCGTCCCTCCGACAAACCCCTTCGCCTTCCACTCCAGGATGTCT
ACAAGATCGGTGGTATTGG-AACAGTACCCGTCGGTCGTGTCGAGACT
>Tylopilus argillaceus HKAS90201
GGGATCAGCTCAAATTTC-GAATCTGGCGGTCTTC----CTCCGTCCGAGTTGTAATCTA
GAGAAGCATCTTCCA-GCGTTGCCTCCGTGTACAAGTCTCCTGG-AAGGGAGCATCATAG
AGGGTGAGAATCCCGTCTTTGACACGGATCCCT-GTC-AGCGC-CCTGTGATGTGCTCTC
GACGAGTCGAGTTGTTTGGGAATGCAGCTCAAAATGGGTGGTAAACTCCATCTAAAGCTA
AATACCGGCGAGAGACCGATAGCGAACAAGTA-CCGTGAGGGAAAGACGAAAAGAACTTT
GAAAAGAGAGTTAAACAGTACGTGAAATTGCTGAAAGGGAAACGCTTGATGT-CAGTCGC
ATCCCCCGGGGATCAACCTTG------CGCAGCT------CGGTGTATTTCCTGG-TCGT
GATGGGTCAGCATCAGTTTC--GAT---CGTCGTACAAAGGCACGCAG-GAACGTGGCA-
-CTCTT-CG--GAGTGTGTTTATAGCCTCGAGTCACATCCGCC-GG---TCGGGACTGAG
GATCTCAGCGCTGACTT-TATC-CTCAGC-GC-TTAGGATGCTGGCATAATGGCCTTAAG
CGACCCGTCTTGAAACACGGACCAAGGAGTCTAACATGCCTGCGAGTGTTTGGGTCTTTC
--AAACT-CGAGCGCGCAATGAAAGTG-AAAGTCGAGATCTCTGTCG-TCGAGAGCATCG
ACGCCCGGACTT------GAACTCTTTTCCAGACGATCGA--TCCGCGGTAGAGCATGCA
TGTTGGGACCCGAAAGATGGTGAACTATGCCTGAATAGGGTGAAGCCAGAGGAAACTCTG
GTGGAAGCTCGTAGCGATTCTGACGTGCAAATCGATCGTCGAATTTGGGTATAGGGGCGA
AAGACTA?????????????????????????????????????????????????????
????????????????????????????????????????????????????????????
????????????????????????????????????????????????????????????
????????????????????????????????????????????????????????????
????????????????????????????????????????????????????????????
????????????????????????????????????????????????????????????
????????????????????????????????????????????????????????????
????????????????????????????????????????????????????????????
????????????????????????????????????????????????????????????
????????????????????????????????????????????????????????????
????????????????????????????????????????????????????????????
????????????????????????????????????????????????????????????
????????????????????????????????????????????????????????????
????????????????????????????????????????????????????????????
????????????????????????????????????????????????????????????
????????????????????????????????????????????????????????????
????????????????????????????????????????????????????????????
????????????????????????????????????????????????????????????
????????????????????????????????????????????????????????????
????????????????????????????????????????????????????????????
????????????????????????????????????????????????????????????
????????????????????????????????????????????????????????????
????????????????????????????????????????????????????????????
????????????????????????????????????????????????????????????
????????????????????????????????????????????????????????????
?????????????????-------------------------------------------
------------------------------------------------------------
------------------------------------------------------------
-----------AAGATGGACACTACCAAGGTGTGTTGTCTGTTATC-CAGTACTGGA-TG
TAGTTCGATGTT-----ATTTTCAACAGTGGAGCGAGGACCGCTTTAACGAGATCGTCAA
GGAAACCTCGACCTTCATCAAGAAGGTTGGCTACAACCCCAAAGCTGTTGCTTTCGTGCC
CATCTCTGGCTGGCATGGTGACAACATGCTGGAGGAGTCCAGCAAGTAAGCTTTA--TCG
T-TATA-TTAGCCGAGCACATGCTC-AATTATCGAATTAGCATGCCCTGGTACAAGGGAT
GGACCAAGGAGGCGAAGAGCGGTGTCGTCAAGGGCAAGACACTCTTGGATGCCATCGATG
CCATCGAGCCTCCTGTTCGTCCCTCCGACAAGCCCCTTCGTCTTCCCCTCCAGGATGTCT
ACAAGATCGGTGGTATTGG-AACCGTACCTGTGGGCCGTGTCGAGACT
>Tylopilus argillaceus HKAS90186
GGGATCAGCTCAAATTTC-GAATCTGGCGGTCTTC----CTCCGTCCGAGTTGTAATCTA
GAGAAGCATCTTCCA-GCGTTGCCTCCGTGTACAAGTCTCCTGG-AAGGGAGCATCATAG
AGGGTGAGAATCCCGTCTTTGACACGGATCCCT-GTC-AGCGC-CCTGTGATGTGCTCTC
GACGAGTCGAGTTGTTTGGGAATGCAGCTCAAAATGGGTGGTAAACTCCATCTAAAGCTA
AATACCGGCGAGAGACCGATAGCGAACAAGTA-CCGTGAGGGAAAGACGAAAAGAACTTT
GAAAAGAGAGTTAAACAGTACGTGAAATTGCTGAAAGGGAAACGCTTGATGT-CAGTCGC
ATCCCCCGGGGATCAACCTTG------CGCAGCT------CGGTGTATTTCCTGG-TCGT
GATGGGTCAGCATCAGTTTC--GAT---CGTCGTACAAAGGCACGCAG-GAACGTGGCA-
-CTCTT-CG--GAGTGTGTTTATAGCCTCGAGTCACATCCGCC-GG---TCGGGACTGAG
GATCTCAGCGCTGACTT-TATC-CTCAGC-GC-TTAGGATGCTGGCATAATGGCCTTAAG
CGACCCGTCTTGAAACACGGACCAAGGAGTCTAACATGCCTGCGAGTGTTTGGGTCTTTC
--AAACT-CGAGCGCGCAATGAAAGTG-AAAGTCGAGATCTCTGTCG-TCGAGAGCATCG
ACGCCCGGACTT------GAACTCTTTTCCAGACGATCGA--TCCGCGGTAGAGCATGCA
TGTTGGGACCCGAAAGATGGTGAACTATGCCTGAATAGGGTGAAGCCAGAGGAAACTCTG
GTGGAAGCTCGTAGCGATTCTGACGTGCAAATCGATCGTCGAATTTGGGTATAGGGGCGA
AAGACTA?????????????????????????????????????????????????????
????????????????????????????????????????????????????????????
????????????????????????????????????????????????????????????
????????????????????????????????????????????????????????????
????????????????????????????????????????????????????????????
????????????????????????????????????????????????????????????
????????????????????????????????????????????????????????????
????????????????????????????????????????????????????????????
????????????????????????????????????????????????????????????
????????????????????????????????????????????????????????????
????????????????????????????????????????????????????????????
????????????????????????????????????????????????????????????
????????????????????????????????????????????????????????????
??????????????????------------------------------------------
------------------------------------------------------------
---------TGGATGGGCGTGCATCGTGATCCCGCCAACCTTGTCAAGACAATCAAAAAA
CTCCGCCGAAAGGATGATATTAGTCCCGAAGTCTCTGTAGTCCGTGATATTCGAGAGAGG
GAGCTTCGTCTCTACACCGATGCAGGACGAGTTTGTCGACCTTTGTTCATTGTCGAGAAT
CAACAACTCGCTCTACAGAAAAAGCATATTAAATGGCTCAATCAAGGCTTCCGCGACGAT
GATGGCGAAGAGTTCAAGTGGGAGCATCTGGTGAAAACAGGGATCATCGAGCTGCTGGAT
GCTGAGGAAGAGGAAACAGTGATGATTTCCATGACACCGGAAGACTTGGAAAACTCTCGG
CTACAATCCGCGGGTATCAACCCCCATGAGAATGATGGGGACTTTGATCCCGCTGCCCGA
CTCAAGGCTGGAATTAACGCGCACACATGGACTCACTGCGAGATTCATCCCAGTATGATT
CTGGGAGTCTGCGCCAGTATTATTCCTTTCCCAGACCACAATCAGGTGCGTAGCCC----
----TCAACC---GCGTCAGCCGCGA----ATTTACACTTCGGCAGTCGCCACGTAAC--
------------------------------------------------------------
------------------------------------------------------------
------------------------------------------------------------
-----------AAGATGGACACTACCAAGGTGTGTTGTCTGTTATC-CAGTACTGGA-TG
TAGTTCGATGTT-----ATTTTCAACAGTGGAGCGAGGACCGCTTTAACGAGATCGTCAA
GGAAACCTCGACCTTCATCAAGAAGGTTGGCTACAACCCCAAAGCTGTTGCTTTCGTGCC
CATCTCTGGCTGGCATGGTGACAACATGCTGGAGGAGTCCAGCAAGTAAGCTTTA--TCG
T-TATA-TTAGCCGAGCACATGCTC-AATTATCGAATTAGCATGCCCTGGTACAAGGGAT
GGACCAAGGAGGCGAAGAGCGGTGTCGTCAAGGGCAAGACACTCTTGGATGCCATCGATG
CCATCGAGCCTCCTGTTCGTCCCTCCGACAAGCCCCTTCGTCTTCCCCTCCAGGATGTCT
ACAAGATCGGTGGTATTGG-AACCGTACCTGTGGGCCGTGTCGAGACT
>Tylopilus atripurpureus HKAS50208
GGGAAAAGCTCAAATTTT-GAATCTGGCGGTTCGC-CGGGACCGTCCGAATTGTAATCTA
GAGAAGCGTCTTCCA-GCCCCGT-GCCGTGTACAAGTCTCCTGG-AAGGGAGCATCATAG
AGGGTGAGAATCCCGTCTTTGACACGGAT--CC-GTC-GGTGC-TTTGTGATGCGCTCTC
GACGAGTCGAGTTGTTTGGGAATGCAGCTCAAATAGGGTGGTAAACTCCATCTAAAGCTA
AATACAGGCGAGAGACCGATAGCGAACAAGTA-CCGTGAGGGAAAGACGAAAAGAACTTT
GAAAAGAGAGTTAAACAGTACGTGAAATCGTTGAAAGGGAAACGCTTGACGT-CAGTCTC
GTCGGTCGGGGATCAACCTAGATT--TTTCCGCT------GGGTGTACTTCCCGG-TC--
GACGGGTCAGCATCAGTTTC--GATCTCCGTCGTATAAAGGCG-AGAGCGAACGTGCCA-
-CGCTC-CG--GCGTGTG-TTATAGCCTCTCGTCGTATGCGGC-GG---TCGGGACTGAG
GAACTCGACGCCTACTC------CAAGGC-GT-CTAGGATGCTGGCATAATGGCTTTAAG
CGACCCGTCTTGAAACACGGACCAAGGAGTCCAACATGCCTGCGAGTGTTTGGG--TGGA
--AAACTCCGAGCGCGAAATGAAAGTG-AAAGTCGAGACCTTCGTCGCTGGAGGGCACCG
ACGCCCGGATCGAT----CGTCTTCT-----GACGTTCTC--TCTGCGGTAGAGCATGCA
TGTTGGGACCCGAAAGATGGTGAACTATGCCTGAATAGGGTGAAGCCAGAGGAAACTCTG
GTGGAGGCTCGTAGCGATTCTGACGTGCAAATCGATCGTCAAATTTGGGTATAGGGGCGA
AAGACTA-----------------------------------------------------
-------GTG-CCTTGTGGTACTTTGACCTCTGCCACTCTCCTGCCCGTTACGCAGGCGC
GAGACGTTGCGTTT----------------------------TTGTCTTGTGTTGCCTCC
TTGTG-------ACGC-----CTTTCATCGTA-TCGTAGTTCCTTTGTGCACGTTATATT
CTTCCT--ACGG-AATATGGTTACTGACG--TTTTT------ATCCCTGCATCTATTGCC
CTTTCTTGTCGATTTTCCTCC-AATGTCAT-TACGTTTAT-CAGTCGAACCCTAATTTTG
CCGACAAAATCCGGCATGTCCGCAATCCCAAAGCGCGGATGGCCATTGTCTGGGCGCACT
GCAAGACGAAAATGGTCTGTGAAACGGACGAACCAAAAGAGGAGGGTGCCGAAGGGGAAG
CGGACGAACCTAAGAAAGGGCATGGTGGTTGTGGTCACGTTCAACCGGTCATTCGAAAAG
AGGGTCTCAAGCTCTTCGTCCAGTATAAACGACCCAAAGATGAGGATGAGGTTCGTATGG
TGCAGGAAATACA--AAAGGCGTACG-TTGTTAAACATTCAACCCT---------TAGGA
CGTCAAGTCACTACAACCCGATAAAAGGTTGTTCACGCCATCGGAAGTCTACACGACGTT
CAAAAAGATGTCTGACTCGGACCTGCACTTGATTGGGCTCTCAGACGAATATGCTCGGCC
TGAGTGGATGATCTTGACGGCTCATATTCTGCTCCCGTCATCGAATTCTTGGAGGAATGG
GGTCTGGAATCGCTAGAAGAAAACGCACATTCGTCGACGCCATGCACGAAGGTATTTGTG
AATGGTGTCTGGATGGGCGTGCACCGTGATCCTGGCAACCTTGTGAGGACGATAAAAAAG
CTACGCCGAAAGGATGATATTAGTCCCGAGGTCTCCGTAGTTCGCGACATCCGTGAGAGG
GAGCTTCGTCTTTACACAGATGCGGGACGAGTGTGTCGGCCTCTCTTTATTGTCGAAAAT
CAACAACTTGCCCTGCAGAAGAAGCATATCAAATGGCTCAATCAGGGCTATCGTGACGAC
GACGGTGAAGAGTTCAAATGGGAGCATCTGGTGAAGTCGGGAATTATCGAGTTGTTGGAT
GCCGAAGAAGAGGAGACAGTGATGATTTCTATGACACCGGAGGACCTAGAGAATTCGCGA
TTGCAATCTGCAGGTATCAACCCACACGAGAATGACGGAGACTTTGATCCCGCCGCTCGA
CTCAAAGCTGGAATTAACGCGCATACGTGGACACACTGCGAGATTCATCCTAGTATGATT
CTGGGGGTTTGTGCCAGTATCATTCCTTTCCCCGATCACAACCAGGTGTGTTGTGGCAC-
----TTAGAC-GTGGATTGGCGATCT----TCTTACAATTTCACAGTCGCCTCGTAATAC
CTACCAATCTGCTATGGCGCGATTTTATCAAAAACATGATTACCGGTACCTCCCAGGCTG
ACTGTGCCATCCTGATCATTGCCGGTGGTACTGGTGAGTTCGAGGCTGGCATCTCCAAGG
ACGGTCAGACCCGTGAGCACGCTCTCCTGGCGTTCACCCTCGGTGTGCGTCAGCTCATCG
TCGCTGTGAACAAGATGGACACGACCAAGGTGCGTTATCTGATATC-CCCTGACTG--CG
TCGATTGACGTACCTTCAACTTCAACAGTGGAGTGAGGACCGCTTTAACGAAATCATCAA
GGAAACGTCAACCTTCATCAAGAAGGTTGGCTACAACCCCAAGGCCGTCGCTTTCGTCCC
CATATCTGGCTGGCATGGTGACAACATGTTGGAGGAGTCTCCCAAGTAGGTGTAA--TCA
C-TGGG-CCGTCCTCGCGCACGCTTAAAGCATT-AAACAGCATGCCCTGGTACAAAGGAT
GGACAAAGGAGATCAAGGGTGGCGTCGTCAAGGGCAAAACGCTCCTCGATGCCATTGATG
CCATTGAGCCTCCTGTTCGCCCCTCCGACAAGCCTCTTCGTCTTCCACTCCAGGACGTTT
ACAAAATCGGTGGTATCGG-AACTGTACCTGTCGGTCGTGTTGAAACT
>Tylopilus badiceps MB03-052
GGGAACAGCTCAAATTTT-GAATCTGGCGGTCCCCG--TGGCCGTCCGAGTTGTAATCTA
GAGAAGCGTTTTCCA-GCGCTGGTCCCGTGTACAAGTCTCCTGG-AAGGGAGCATCATAG
AGGGTGAGAATCCCGTCTTTGACATGG----CC-ACC-AGTGC-ATCGTGATGCGCTCTC
GACGAGTCGAGTTGTTTGGGAATGCAGCTCAAAACGGGTGGTAAATTCCATCTAAAGCTA
AATACAGGCGAGAGACCGATAGCGAACAAGTACCCGTGAGGGAAAGATGAAAAGAACTTT
GGAAAGAGAGTTAAACAGTATGTGAAATTGCTGAAAGGGAAACGCTTGATGT-CAGTCGC
GTCTGCCGGGGATCAACCTTG-CTT-TCACCGCT------CGGTGTACTTCCTGGTTT--
GACGGGTCAGCATCAGTTTC--GCT---CGCTGTACAAGGGTG-AAGG-GAATGTGGCA-
-CTTCT-TCGGACGTGTG-TTATAGCCTTTCGTCGGATGCAGC-GGGTCCCGGGACTGAG
GAACTCGGCACGATCTCTTTCG-ATTTGT-GC-TTAGGATGCTGGCATAATGGCCTTAAG
CGACCCGTCTTGAAACACGGACCAAGGAGTCTAACATGCCTGCGAGTGTTTGGG--TGGT
--AAACT-CGAGCGCGCAATGAAAGTG-AAAGTCGAGATCTCTGTCG-TGGAGAGCATCG
ACGCCCGGACCA------GAGTCTTT-----GACGACGGA--TCTGCGGTAGAGCATGTA
TGTTGGGACCCGAAAGATGGTGAACTATGCCTGAATAGGGTGAAGCCAGAGGAAACTCTG
GTGGAGGCTCGTAGCGATTCTGACGTGCAAATCGATCGTCGAATTTGGGTATAGGGGCGA
AAGACTA?????????????????????????????????????????????????????
????????????????????????????????????????????????????????????
????????????????????????????????????????????????????????????
????????????????????????????????????????????????????????????
????????????????????????????????????????????????????????????
????????????????????????????????????????????????????????????
????????????????????????????????????????????????????????????
????????????????????????????????????????????????????????????
????????????????????????????????????????????????????????????
????????????????????????????????????????????????????????????
????????????????????????????????????????????????????????????
????????????????????????????????????????????????????????????
????????????????????????????????????????????????????????????
????????????????????????????????????????????????????????????
????????????????????????????????????????????????????????????
????????????????????????????????????????????????????????????
????????????????????????????????????????????????????????????
????????????????????????????????????????????????????????????
????????????????????????????????????????????????????????????
????????????????????????????????????????????????????????????
????????????????????????????????????????????????????????????
????????????????????????????????????????????????????????????
????????????????????????????????????????????????????????????
????????????????????????????????????????????????????????????
????????????????????????????????????????????????????????????
????????????????????????????????????????????????????????????
????????????????????????????????????????????????????????????
????????????????????????????????????????????????????????????
????????????????????????????????????????????????????????????
????????????????????????????????????????????????????????????
????????????????????????????????????????????????????????????
????????????????????????????????????????????????????????????
????????????????????????????????????????????????????????????
????????????????????????????????????????????????????????????
????????????????????????????????????????????????????????????
????????????????????????????????????????????????
>Tylopilus badiceps 78206
GGGAACAGCTCAAATTTT-GAATCTGGCGGTCCCCG--TGGCCGTCCGAGTTGTAATCTA
GAGAAGCGTTTTCCA-GCGCTGGTACCGTGTACAAGTCTCCTGG-AAGGGAGCATCATAG
AGGGTGAGAATCCCGTCTTTGACATGG----CC-ACC-AGTGC-ATCGTGATGCGCTCTC
GACGAGTCGAGTTGTTTGGGAATGCAGCTCAAAACGGGTGGTAAATTCCATCTAAAGCTA
AATACAGGCGAGAGACCGATAGCGAACAAGTA-CCGTGAGGGAAAGATGAAAAGAACTTT
GGAAAGAGAGTTAAACAGTATGTGAAATTGCTGAAAGGGAAACGCTTGATGT-CAGTCGC
GTCTGCCGGGGATCAACCTTG-CTT-TCACCGCT------CGGTGTACTTCCTGGTTT--
GACGGGTCAGCATCAGTTTC--GCT---CGCTGTACAAGGGTG-AAGG-GAATGTGGCA-
-CTTCT-TCGGACGTGTG-TTATAGCCTTTCGTCGGATGCAGC-GGGTCCCGGGACTGAG
GAACTCGGCACGATCTCTTTCG-ATTTGT-GC-TTAGGATGCTGGCATAATGGCCTTAAG
CGACCCGTCTTGAAACACGGACCAAGGAGTCTAACATGCCTGCGAGTGTTTGGG--TGGT
--AAACT-CGAGCGCGCAATGAAAGTG-AAAGTCGAGATCTCTGTCG-TGGAGAGCATCG
ACGCCCGGACCA------GAGTCTTT-----GACGACGGA--TCTGCGGTAGAGCATGTA
TGTTGGGACCCGAAAGATGGTGAACTATGCCTGAATAGGGTGAAGCCAGAGGAAACTCTG
GTGGAGGCTCGTAGCGATTCTGACGTGCAAATCGATCGTCGAATTTGGGTATAGGGGCGA
AAGACTA?????????????????????????????????????????????????????
????????????????????????????????????????????????????????????
????????????????????????????????????????????????????????????
????????????????????????????????????????????????????????????
????????????????????????????????????????????????????????????
????????????????????????????????????????????????????????????
????????????????????????????????????????????????????????????
????????????????????????????????????????????????????????????
????????????????????????????????????????????????????????????
????????????????????????????????????????????????????????????
????????????????????????????????????????????????????????????
????????????????????????????????????????????????????????????
????????????????????????????????????????????????????????????
????????????????????????????????????????????????????????????
????????????????????????????????????????????????????????????
????????????????????????????????????????????????????????????
????????????????????????????????????????????????????????????
????????????????????????????????????????????????????????????
????????????????????????????????????????????????????????????
????????????????????????????????????????????????????????????
????????????????????????????????????????????????????????????
????????????????????????????????????????????????????????????
????????????????????????????????????????????????????????????
????????????????????????????????????????????????????????????
????????????????????????????????????????????????????????????
?????????????????CGTGATTTCATCAAAAACATGATTACTGGAACCTCCCAGGCCG
ACTGTGCCATCCTCATCATTGCTGGTGGTACTGGTGAGTTCGAGGCTGGTATCTCCAAGG
ACGGTCAGACACGTGAACACGCTCTCCTGGCGTTCACCCTCGGTGTGCGTCAGCTTATCG
TCGCTGTTAACAAGATGGACACGACCAAGGTGCGTGTTGTGGTCTC-TCTTGATGAT-CG
TGGTCTGACGTG----TATCGTCAACAGTGGAGTGAGGACCGCTTTAACGAAATTGTCAA
GGAAACCTCAACCTTCATCAAGAAGGTCGGCTACAARCCCAAGGCTGTCGCTTTCGTCCC
TATCTCTGGCTGGCATGGTGACAACATGTTGGAGGAATCCCCCAAGTAAGNNNTATATCA
T-TGGA-TCGGCCTCTTGCATGCTCAAAGCATATCAATAGCATGCCTTGGTACAAGGGCT
GGACCAAGGAAGTCAAGAGTGGTGTCGTAAAGGGCAAGACTCTTCTTGATGCTATTGATG
CCATCGAGCCTCCTGTTCGTCCTTCCGATAAACCCCTTCGCCTTCCACTCCAGGATGTCT
ACAAGATCGGTGGTATTGG-AACCGTACCCGTCGGCCGTGTTGAGACT
>Veloporphyrellus alpinus HKAS68301
GGGAAGAGCTCAAATTTT-GAATCTGGCGGTCTTT---CGGCCGTCCGAGTTGTAATCTA
GAGAAGCGTTTTCC--GCGCTGG-ACCGTGTACAAGTCTCCTGG-AAGGGAGCGTCATAG
AGGGTGAGAATCCCGTCTCTGACACGGA---CT-GCC-AGTGC-TATGTGATGCGCTCTC
GACGAGTCGAGTTGTTTGGGAATGCAGCTCAAAACGGGTGGTAAATTCCATCTAAAGCTA
AATACAGGCGAGAGACCGATAGCGAACAAGTA-CCGTGAGGGAAAGATGAAAAGAACTTT
GGAAAGAGAGTTAAACAGTACGTGAAATTGCTGAAAGGGAAACGCTTGATGT-CAGTCGC
GTTGCCCGGGGATCAACCTCG-CC--TTGCGGCT------TGGTGTACTTCCCGG-TC--
GACGGGTCAGCATCAGTTTC--AGT---CGTCGTACAATGGCG-CGAG-GAATGTGGCA-
-CTCTT-CACCGAGTGTG-TTATAGCCTTTCGTCGTATGCGGC-GG---TCGGGACTGAG
GAACTCAGCACGGTTTT-AC---ACCTGT-GC-TTAGGATGCTGGCATAATGGCCTTAAG
CGACCCGTCTTGAAACACGGACCAAGGAGTCTAACATGCCTGCGAGTGTTTGGG--TGGC
--AAACT-CGGGCGCGCAATGAAAGTG-AAAGTTGAGACCTCTGTCA-TGGAGGGCATCG
ACGCCCGGACCA------GCGTCTTT-----GACAACGGA--TCTGCGGTAGAGCATGTA
TGTTGGGACCCGAAAGATGGTGAACTATGCCTGAATAGGGTGAAGCCAGAGGAAACTCTG
GTGGAGGCTCGTAGCGATTCTGACGTGCAAATCGATCGTCGAATTTGGGTATAGGGGCGA
AAGACTA?????????????????????????????????????????????????????
????????????????????????????????????????????????????????????
????????????????????????????????????????????????????????????
????????????????????????????????????????????????????????????
????????????????????????????????????????????????????????????
????????????????????????????????????????????????????????????
????????????????????????????????????????????????????????????
????????????????????????????????????????????????????????????
????????????????????????????????????????????????????????????
????????????????????????????????????????????????????????????
????????????????????????????????????????????????????????????
????????????????????????????????????????????????????????????
????????????????????????????????????????????????????????????
????????????????????????????????????????????????????????????
????????????????????????????????????????????????????????????
????????????????????????????????????????????????????????????
????????????????????????????????????????????????????????????
????????????????????????????????????????????????????????????
????????????????????????????????????????????????????????????
????????????????????????????????????????????????????????????
????????????????????????????????????????????????????????????
????????????????????????????????????????????????????????????
????????????????????????????????????????????????????????????
????????????????????????????????????????????????????????????
????????????????????????????????????????????????????????????
?????????????????-------------------------------------------
------------------------------------------------------------
-----------------------------------------------------------G
TTGCTGTCAACAAGATGGACACTACCAAGGTACGTTGTAAATCATC-TTCGGCTGAA-TA
TGTTTTGATGGG------TCCCCGATAGTGGAGCGAGGACCGCTTCAACGAAATCATCAA
AGAAACCTCGACCTTCATCAAGAAGGTTGGGTACAACCCCAAGGCTGTCGCTTTCGTGCC
CATCTCCGGCTGGCATGGTGACAACATGCTGGAGGAGTCCCCCAAGTAAGTACTGTGTGA
A-CAGA-TTGGCCTGCAACATTCTCAATTTATTGAAATAGCATGACCTGGTACAAGGGCT
GGACCAAGGAGACCAAGGGTGGTGTTGTCAAAGGAAAGACCCTGCTTGATGCCATCGATG
CCATCGAACCCCCAATTCGTCCCTCCGACAAGCCCCTTCGTCTTCCTCTACAGGATGTCT
ACAAGATCGGTG------------------------------------
>Veloporphyrellus alpinus HKAS57490
GGGAAGAGCTCAAATTTT-GAATCTGGCGGTCTTT---CGGCCGTCCGAGTTGTAATCTA
GAGAAGCGTTTTCC--GCGCTGG-ACCGTGTACAAGTCTCCTGG-AAGGGAGCGTCATAG
AGGGTGAGAATCCCGTCTCTGACACGGA---CT-GCC-AGTGC-TATGTGATGCGCTCTC
GACGAGTCGAGTTGTTTGGGAATGCAGCTCAAAACGGGTGGTAAATTCCATCTAAAGCTA
AATACAGGCGAGAGACCGATAGCGAACAAGTA-CCGTGAGGGAAAGATGAAAAGAACTTT
GGAAAGAGAGTTAAACAGTACGTGAAATTGCTGAAAGGGAAACGCTTGATGT-CAGTCGC
GTTGCCCGGGGATCAACCTCG-CC--TTGCGGCT------TGGTGTACTTCCCGG-TC--
GACGGGTCAGCATCAGTTTC--AGT---CGTCGTACAATGGCG-CGAG-GAATGTGGCA-
-CTCTT-CACCGAGTGTG-TTATAGCCTTTCGTCGTATGCGGC-GG---TCGGGACTGAG
GAACTCAGCACGGTTTT-AC---ACCTGT-GC-TTAGGATGCTGGCATAATGGCCTTAAG
CGACCCGTCTTGAAACACGGACCAAGGAGTCTAACATGCCTGCGAGTGTTTGGG--TGGC
--AAACT-CGGGCGCGCAATGAAAGTG-AAAGTTGAGACCTCTGTCA-TGGAGGGCATCG
ACGCCCGGACCA------GCGTCTTT-----GACAACGGA--TCTGCGGTAGAGCATGTA
TGTTGGGACCCGAAAGATGGTGAACTATGCCTGAATAGGGTGAAGCCAGAGGAAACTCTG
GTGGAGGCTCGTAGCGATTCTGACG-----------------------------------
-------------GAACGAGGAGTGCGAAAGTG---AGCCGGTGACCAACATTGGGGTGC
TGATGGCATA-CTCTGTGGTCCCGACTCCCGTGCTGCTCTCTTACCTGTGACGCAGGTTG
GGGGTYTCGCATCCTGTGGCCTAGCATATGCATCAATGAT-GTGCTTGTCCGCTGCCTCC
TTGTG-------ACGC--ATTTTTTTGTCGTAGTAGCAACCCTTTTGCGCACGGCGCATC
TTTCC---TCTG-AACATGCTTACTGACK-TTTTCTT-----GTCCCTGCATCGTTTCAA
TTTTCGTGTCGATATTTCTCC-AATATCATGTGCGTTTAT-CAGTCCGACCCCAATTTTG
CCGACAAAATACGGCATGTCCGCGATCCTAAAAAACGAATGGCCGTTGTCTGGTCGCACT
GCAAGACAAAAATGGTTTGCGAAAGTGACGATCCCAAGGAGGAGGGTGTCGAAGGTGACG
CTGATGAGCCTAAGAAAGGCCATGGTGGTTGCGGTCATATTCAACCACTCATCCGAAAGG
AGGGTCTCAAATTATTTGTCCAGTACAAGCGGCCTAAGGATGAAGACGAGGTTCGTATTA
GCGACGCGA--CGTTGAAGACTTACC-TTGTTAAACGTTTTGCCTGTTGCGCATATAGGA
CGTCAAGTCGTTGCAACCGGACAAGAGGTTATTTACCCCTTCCGAAGTGTACACGACGTT
CAAAAAGATGTCCGATTCGGATTTGCACCTGATTGGGCTCTCCGACGAATATGCCCGACC
TGAGTGGATGATCTT---------------GCTCCCGTCATCGAATTCTTGGAAGAATGG
GGTCTCGAATCACTGGAAGAAAACGCACATTCTTCGACGCCCTGCACAAAGGTTTTCGTG
AACGGTGTCTGGATGGGCGTGCATCGTGACCCCGCCAACCTTGTCAAGACCATCAAAAAG
CTCCGCCGGAAAGACGACATCAGTCCCGAAGTTTCTGTTGTCCGTGATATCCGTGAGAGA
GAGCTTCGTCTCTATACTGATGCTGGGCGGGTTTGTCGACCTCTCTTCATCGTCGAGAAT
CAACAGCTTGCGCTACAGAAGAAGCATATCAAATGGCTCAATCAGGGCTATCGCGATGAC
GATGGCGAAGAGTTCAAGTGGGAGCACCTGGTGAAGACAGGGATAATTGAGTTATTGGAT
GCTGAGGAGGAGGAAACAGTGATGATTTCTATGACGCCGGAAGACTTAGAGAATTCCAGG
TTGCGATCTGCAGGCATTAACCCCCACGAAAATGATGCTGACTATGACCCCGCGGCGCGA
CTAAAGGCCGGAATCAATGCACACACATGGACTCACTGCGAAATCCATCCTAGCATGATT
CTCGGTGTTTGTGCCAGTATTATTCCGTTCCCCGATCACAACCAGGTACGTATTGT----
----TTCGAC-GTGCACTGATAACGG----CCTTACACCTCTGTAGTCACCACGTAATAC
CTACCAATCCGCTATGGCGTGACTTCATCAAAAACATGATCACTGGTACCTCCCAGGCTG
ACTGTGCCATCCTCATTATTGCCGCTGGTACCGGTGAGTTTGAGGCTGGTATCTCCAAGG
ACGGCCAGACCCGTGAACACGCTCTTCTGGCGTTCACGCTCGGCGTGCGTCAACTCATTG
TCGCTGTGAACAAGATGGACACGACCAAGGTACGTTGTAAATCATC-TTCGGCTGAA-TA
TATTTTGATGGG------TCCCCGATAGTGGAGCGAGGACCGCTTCAACGAAATCATCAA
AGAAACCTCGACCTTCATCAAGAAGGTTGGGTACAACCCCAAGGCTGTCGCTTTCGTGCC
CATCTCCGGCTGGCATGGTGACAACATGCTGGAGGAGTCCCCCAAGTAAGTACTGTGTGA
A-CAGA-TTGGCCTGCAACATTCTCAATTTATTGAAATAGCATGACCTGGTACAAGGGCT
GGACCAAGGAGACCAAGGGTGGTGTTGTCAAAGGAAAGACCCTGCTTGATGCCATCGATG
CCATCGAACCCCCAATTCGTCCCTCCGACAAGCCCCTTCGTCTTCCTCTACAGGATGTCT
ACAAGATCGGTGGCATCGG-AACGGTGCCTGTCGGCCGTGTTGAAACC
>Veloporphyrellus conicus BZ2408
GGGAAGAGCTCAAATTTT-GAATCTGGCGGTCTTT----GGCCGTCCGAGTTGTAATCTA
GAGAAGCGTTTTCC--GCGCTGG-ACCGTGTATAAGTCTCCTGG-AAGGGAGCGTCATAG
AGGGTGAGAATCCCGTCTTTGACACGGA---CT-ACC-AGTGC-TATGTGATGCGCTCTC
GACGAGTCGAGTTGTTTGGGAATGCAGCTCAAAATGGGTGGTAAATTCCATCTAAAGCTA
AATATAGGCGAGAGACCGATAGCGAACAAGTA-CCGTGAGGGAAAGATGAAAAGAACTTT
GGAAAGAGAGTTAAACAGTACGTGAAATTGCTGAAAGGGAAACGCTTGATGT-CAGTCGC
GTCGGCTGGGGATCAACCTTG-CT--TTTT-GCT------CGGTGTACTTCCTGG-TT--
GACGGGTCAGCGTCAGTTTC--GGT---CGTCGTACAATGGGG-AGAG-GAATGTGGCA-
-CTCTT-TG--GAGTGTG-TTATAGCCTTTCGTCGTATGCGGCGGG---TTGGGACTGAG
GAACTCAGCACGGTTTT-GC---GCTTGT-GC-TTAGGATGCTGGCATAATGGCCTTAAG
CGACCCGTCTTGAAACACGGACCAAGGAGTCTAACATGCCTGCGAGTGTTTGGG--TGGT
--AAACT-CGAGCGCGAAATGAAAGTG-AAAGTTGAGACCTCTATCA-TGGAGGGCACCG
ACGCCCGGACCT------GAGTCTTT-----GACAACGGA--TCTGCGGTAGAGCATGTA
TGTTGGGACCCGAAAGATGGTGAACTATGCCTGAATAGGGTGAAGCCAGAGGAAACTCTG
GTGGAGGCTCGTAGCGATTCTGACGTGCAAATCGATCGTCGAATTTGGGTATAGGGGCGA
AAGACTA?????????????????????????????????????????????????????
????????????????????????????????????????????????????????????
????????????????????????????????????????????????????????????
????????????????????????????????????????????????????????????
????????????????????????????????????????????????????????????
????????????????????????????????????????????????????????????
????????????????????????????????????????????????????????????
????????????????????????????????????????????????????????????
????????????????????????????????????????????????????????????
????????????????????????????????????????????????????????????
????????????????????????????????????????????????????????????
????????????????????????????????????????????????????????????
????????????????????????????????????????????????????????????
????????????????????????????????????????????????????????????
????????????????????????????????????????????????????????????
????????????????????????????????????????????????????????????
????????????????????????????????????????????????????????????
????????????????????????????????????????????????????????????
????????????????????????????????????????????????????????????
????????????????????????????????????????????????????????????
????????????????????????????????????????????????????????????
????????????????????????????????????????????????????????????
????????????????????????????????????????????????????????????
????????????????????????????????????????????????????????????
????????????????????????????????????????????????????????????
????????????????????????????????????????????????????????????
????????????????????????????????????????????????????????????
????????????????????????????????????????????????????????????
????????????????????????????????????????????????????????????
????????????????????????????????????????????????????????????
????????????????????????????????????????????????????????????
????????????????????????????????????????????????????????????
????????????????????????????????????????????????????????????
????????????????????????????????????????????????????????????
????????????????????????????????????????????????????????????
????????????????????????????????????????????????
>Veloporphyrellus conicus BZ1670
GGGAAGAGCTCAAATTTT-GAATCTGGCGGTCTTT----GGCCGTCCGAGTTGTAATCTA
GAGAAGCGTTTTCC--GCGCTGG-ACCGTGTATAAGTCTCCTGG-AAGGGAGCGTCATAG
AGGGTGAGAATCCCGTCTTTGACACGGA---CT-ACC-AGTGC-TATGTGATGCGCTCTC
GACGAGTCGAGTTGTTTGGGAATGCAGCTCAAAATGGGTGGTAAATTCCATCTAAAGCTA
AATATAGGCGAGAGACCGATAGCGAACAAGTA-CCGTGAGGGAAAGATGAAAAGAACTTT
GGAAAGAGAGTTAAACAGTACGTGAAATTGCTGAAAGGGAAACGCTTGATGT-CAGTCGC
GTCGGCTGGGGATCAACCTTG-CT--TTTT-GCT------CGGTGTACTTCCTGG-TT--
GACGGGTCAGCGTCAGTTTC--GGT---CGTCGTACAATGGGG-AGAG-GAATGTGGCA-
-CTCTT-TG--GAGTGTG-TTATAGCCTTTCGTCGTATGCGGCGGG---TTGGGACTGAG
GAACTCAGCACGGTTTT-GC---GCTTGT-GC-TTAGGATGCTGGCATAATGGCCTTAAG
CGACCCGTCTTGAAACACGGACCAAGGAGTCTAACATGCCTGCGAGTGTTTGGG--TGGT
--AAACT-CGAGCGCGAAATGAAAGTG-AAAGTTGAGACCTCTATCA-TGGAGGGCACCG
ACGCCCGGACCT------GAGTCTTT-----GACAACGGA--TCTGCGGTAGAGCATGTA
TGTTGGGACCCGAAAGATGGTGAACTATGCCTGAATAGGGTGAAGCCAGAGGAAACTCTG
GTGGAGGCTCGTAGCGATTCTGACGTGCAAATCGATCGTCGAATTTGGGTATAGGGGCGA
AAGACTA?????????????????????????????????????????????????????
????????????????????????????????????????????????????????????
????????????????????????????????????????????????????????????
????????????????????????????????????????????????????????????
????????????????????????????????????????????????????????????
????????????????????????????????????????????????????????????
????????????????????????????????????????????????????????????
????????????????????????????????????????????????????????????
????????????????????????????????????????????????????????????
????????????????????????????????????????????????????????????
????????????????????????????????????????????????????????????
????????????????????????????????????????????????????????????
????????????????????????????????????????????????????????????
????????????????????????????????????????????????????????????
????????????????????????????????????????????????????????????
????????????????????????????????????????????????????????????
????????????????????????????????????????????????????????????
????????????????????????????????????????????????????????????
????????????????????????????????????????????????????????????
????????????????????????????????????????????????????????????
????????????????????????????????????????????????????????????
????????????????????????????????????????????????????????????
????????????????????????????????????????????????????????????
????????????????????????????????????????????????????????????
????????????????????????????????????????????????????????????
?????????????????-------------------------------------------
------------------------------------------------------------
------------------------------------------------------------
--------------ATGGACACTACCAAGGTACGTTGTAAATTATT-TTCGGCTGAA-CA
CGCTTTGATGTG------TCGCCGTTAGTGGAGCGAGGACCGCTTCAACGAAATTATCAA
AGAAACCTCGACCTTCATCAAGAAGGTTGGTTACAACCCTAAGGCTGTCGCTTTCGTGCC
CATCTCCGGCTGGCATGGAGACAACATGCTGGAGGAGTCCGTCAAGTAAGTACTTTGCAA
A-CAGG-TTGAGCTGCAGTGTTCTCAACCCATCGAAATAGCATGCCCTGGTACAAGGGCT
GGACCAGGGAGACCAAGGCCGGTGTCGTCAAAGGAAAGACCCTGCTTGATGCCATCGATG
CCATCGAACCCCCAGTTCGTCCGTCCGACAAACCCCTTCGTCTTCCTCT-----------
------------------------------------------------
>Veloporphyrellus gracilioides HKAS53590
GGGAAGAGCTCAAATTTT-GAATCTGGCAGTCTTT----GACTGTCCGAGTTGTAATCTA
GAGAAGCGTCTTCC--GCGCTGG-ACCGTGTACAAGTCTCCTGG-AAGGGAGCGTCATAG
AGGGTGAGAATCCCGTCTTTGACACGGA---CT-ACC-AGTGC-TATGTGATGCGCTCTC
AACGAGTCGAGTTGTTTGGGAATGCAGCTCAAAACGGGTGGTAAATTCCATCTAAAGCTA
AATACAGGCGAGAGACCGATAGCGAACAAGTA-CCGTGAGGGAAAGATGAAAAGAACTTT
GGAAAGAGAGTTAAACAGTACGTGAAATTGCTGAAAGGGAAACGCTTGATGT-CAGTCGC
GTCGGCCAGGGATCAACCTTG-CT--TCTC-GCT------GGGTGCACTTCCTGC-TC--
GACGGGTCAGCATCAGTTTC--CGT---CGCCGTACAATGGCG-CGAG-GAATGTGGCA-
-CTCTT-CG--GAGTGTG-TTATAGCCTTTCGTCCTATGCGGT-GG---TAGGGACTGAG
GAACTCAGCACGGCTTC-AC-G-GCTTGT-GC-TTAGGATGCTGGCATAATGGCCTTAAG
CGACCCGTCTTGAAACACGGACCAAGGAGTCTAACATGCCTGCGAGTGTTTGGG--TGCC
--AAACT-CGAGCGCGAAATGAAAGTG-AAAGTTGAGATCTCTGTCA-TGGAGAGCATCG
ACGCCCGGACCA------GAGTCTTT-----GACGACGGA--TCTGCGGTAGAGCATGTA
TGTTGGGACCCGAAAGATGGTGAACTATGCCTGAATAGGGTGAAGCCAGAGGAAACTCTG
GTGGAGGCTCGTAGCGATTCTGACGTGCAAATCGATCGTCGAATTTGGGTATAGGGGCGA
AAGACTA-GCGCTGAACGAGGAGTGCGAAAGTG---AGCCGGTGGCCATCACTAGGGTGC
TGACGGCATC-CTCTGTGACCCCGACTCCCGTGCTGCTCTCTTACCTGTGATGCAGGCTG
GAGGCATCGCGTCCTGTGGCCTAGCATGTACATCAATGAC-GTGCTTGTCCGCTGCCTCC
TTGTG-------ACGC----TTTTTTGTTGTAGTAGCAACCCTTTTGCGCAAGTCGCATC
TTTCC---TCTG-AACATGCTTACTGACG-TTTTTTT-----GTCCCTGCATCATTTCAA
TTTTCGTGCCGATGTTACTCC-AATATCATGTGCGTTTAT-CAGTCCGACCCCAATTTTG
CCGACAAAATACGGCATGTCCGCGATCCTAAAGCACGGATGGCCGTCGTCTGGTCGCACT
GCAAGACAAAAATGGTTTGCGAAAGTGACGATCCCAAAGAGGAGGGTGCTGAAGGTGACG
TCGATGAACCTAAGAAAGGCCATGGTGGTTGTGGTCACATTCAACCACTCATCCGAAAGG
AGGGTCTCAAGTTATTTGTCCAGTACAAGCGGCCCAAGGACGAAGACGAGGTTCGTATTA
GCGACGCGACGTG--GAAGACTTACC-TTTTAAAATGTTTTGCCTGTTGCCCATATAGGA
CGCCAAGTCGTTGCAACCGGACAAGAGGTTAATTACCCCTTCCGAAGTGTACACGACGTT
CAAAAAGATGTCCGATTCGGATTTGCACCTCATTGGGCTCTCAGACGAATATGCCCGACC
TGAGTGGATGATCTTGACGGTTCCTATTCTGCTCCCGTCATCGAATTTTTGGAAGAATGG
GGTCTCGAATCACTGGAAGAAAACGCACATTCGTCGACGCCCTGCACAAAGGTCTTCGTG
AACGGTGTCTGGATGGGCGTGCATCGTGATCCCGCCAACCTTGTCAAGACCATCAAAAAA
CTCCGCCGGAAAGATGACATCAGTCCCGAAGTTTCTGTAGTCCGTGATATCCGTGAGAGA
GAGCTTCGTCTCTACACTGATGCTGGGCGAGTTTGTCGACCTCTCTTCATTGTCGAAAAT
CAGCAGCTCGCGCTGCAGAAGAAGCATATCAAATGGCTCAATCAGGGCTATCGCGATGAT
GATGGTGAAGAGTTCAAGTGGGAACAGCTGGTAAAGACAGGGATAATTGAGCTATTGGAT
GCTGAGGAGGAGGAAACAGTGATGATTTCCATGACGCCCGAAGACTTGGAGAATTCCAGG
TTGCAATCCGCGGGCATCAACCCCCACGAGAATGATGCTGACTTTGATCCCGCGGCGCGA
TTGAAGGCTGGAATCAATGCACACACATGGACTCATTGCGAGATTCATCCTAGCATGATT
CTCGGTGTTTGTGCCAGTATTATTCCGTTCCCCGATCACAACCAGGTGCGTACTGC----
----TTCGAC-GTGCACTGATACCGA----CCTTACACCTCTGCAGTCACCACGTAATAC
CTACCAGTCCGCTATGGCGTGATTTCATCAAAAACATGATCACTGGTACCTCCCAGGCTG
ACTGTGCCATTCTCATTATTGCCGGTGGTACCGGTGAGTTTGAGGCTGGTATCTCCAAGG
ACGGTCAGACCCGTGAACACGCTCTTCTGGCGTTCACGCTCGGCGTGCGTCAGCTCATTG
TCGCCGTAAACAAGATGGACACGACCAAGGTACGTTGCAAGTTCTC-CTCCGCTGAC-TA
TGGTTTGATGTG------TCGCCGATAGTGGAGCGAGGACCGCTTCAACGAAATCATCAA
GGAAACCTCGACCTTCATCAAGAAGGTTGGCTACAACCCCAAGGCTGTCGCTTTCGTGCC
CATCTCCGGCTGGCATGGTGACAACATGCTTGAGGAGTCCCCCAAGTACGTATTGTATGA
A-TAGA-TTGGCCTGCAGCATTCTCAATGTATCGA---AGCATGCCCTGGTACAAGGGCT
GGACCAAGGAGACCAAGGCTGGTCTCGTCAAAGGAAAGACCCTGCTTGATGCCATCGATG
CCATCGAGCCCCCTGTTCGTCCTTCCGACAAACCCCTTCGTCTTCCTCTCCAGGATGTCT
ACAAGATCGGTGGTATCGG-GACAGTGCCTGTCGGCCGTGTTGAAACC
>Zangia citrina HKAS52677
GGGAAGAGCTCAAATTTTCGAATCTGGCAGTCTTT----GGCTGTCCGAGTTGTAATCTA
GAGAAGCGTCTTCC--GCGTTGG-ACCGTGTACAAGTCTCCTGG-AAGGGAGCGTCATAG
AGGGTGAGAATCCCGTCTTTGACACGGA---CT-ACC-AGTGC-TATGTGATGCGCTCTC
GACGAGTCGAGTTGTTTGGGAATGCAGCTCAAATAGGGTGGTAAATTCCATCTAAAGCTA
AATACAGGCGAGAGACCGATAGCGAACAAGTA-CCGTGAGGGAAAGATGAAAAGAACTTT
GGAAAGAGAGTTAAACAGTACGTGAAATTGCTGAAAGGGAAACGCTTGATGT-CAGTCGC
GTCGGCCGGGGGTCAACCTTG-CT--TGTTCGCT------CGGTGTATTTCCTGG-TC--
GACGGGTCAGCATCAGTTTCGTACT---CGCCGTACAAGGGCG-AAGG-GAACGTGGCA-
-CTCTT-AG--GAGTGTG-TTATAGCCTTTCGTCGTATGCGGT-GG---TCGGGACTGAG
GAACTCGGCACGGCTTC-G----GTCTGT-GC-TTAGGATGCTGGCATAATGGCCTTAAG
CGACCCGTCTTGAAACACGGACCAAGGAGTCTAACATGCCTGCGAGTGTTCGGG--TGTC
--AAACT-CGTGCGCGTAATGAAAGTG-AAAGTCGAGACCTCCGTCG-TGGGGGGCATCG
ACGCCCGGACCT------GAGTCTTT-----GACCAAGGA--TCTGCGGTAGAGCATGCA
TGTTAGGACCCGAAAGATGGTGAACTATGCCTGAATAGGGCGAAGCCAGAGGAAACTCTG
GTGGAGGCTCGTAGCGATTCTGACGTGCAAATCGATCGTCGAATTTGGGTATAGGGGCGA
AAGACTA?????????????????????????????????????????????????????
????????????????????????????????????????????????????????????
????????????????????????????????????????????????????????????
????????????????????????????????????????????????????????????
????????????????????????????????????????????????????????????
????????????????????????????????????????????????????????????
????????????????????????????????????????????????????????????
????????????????????????????????????????????????????????????
????????????????????????????????????????????????????????????
????????????????????????????????????????????????????????????
????????????????????????????????????????????????????????????
????????????????????????????????????????????????????????????
????????????????????????????????????????????????????????????
????????????????????????????????????????????????????????????
????????????????????????????????????????????????????????????
????????????????????????????????????????????????????????????
????????????????????????????????????????????????????????????
????????????????????????????????????????????????????????????
????????????????????????????????????????????????????????????
????????????????????????????????????????????????????????????
????????????????????????????????????????????????????????????
????????????????????????????????????????????????????????????
????????????????????????????????????????????????????????????
????????????????????????????????????????????????????????????
????????????????????????????????????????????????????????????
????????????????????????????????????????????????????????????
????????????????????????????????????????????????????????????
????????????????????????????????????????????????????????????
????????????????????????????????????????????????????????????
????????????????????????????????????????????????????????????
????????????????????????????????????????????????????????????
????????????????????????????????????????????????????????????
????????????????????????????????????????????????????????????
????????????????????????????????????????????????????????????
????????????????????????????????????????????????????????????
????????????????????????????????????????????????
>Zangia citrina HKAS52684
GGGAAGAGCTCAAATTTT-GAATCTGGCAGTCTTT----GGCTGTCCGAGTTGTAATCTA
GAGAAGCGTCTTCC--GCGTTGG-ACCGTGTACAAGTCTCCTGG-AAGGGAGCGTCATAG
AGGGTGAGAATCCCGTCTTTGACACGGA---CT-ACC-AGTGC-TATGTGATGCGCTCTC
GACGAGTCGAGTTGTTTGGGAATGCAGCTCAAATAGGGTGGTAAATTCCATCTAAAGCTA
AATACAGGCGAGAGACCGATAGCGAACAAGTA-CCGTGAGGGAAAGATGAAAAGAACTTT
GGAAAGAGAGTTAAACAGTACGTGAAATTGCTGAAAGGGAAACGCTTGATGT-CAGTCGC
GTCGGCCGGGGGTCAACCTTG-CT--TGTTCGCT------CGGTGTATTTCCTGG-TC--
GACGGGTCAGCATCAGTTTCGTACT---CGCCGTACAAGGGCG-AAGG-GAACGTGGCA-
-CTCTT-AG--GAGTGTG-TTATAGCCTTTCGTCGTATGCGGT-GG---TCGGGACTGAG
GAACTCGGCACGGCTTC-G----GTCTGT-GC-TTAGGATGCTGGCATAATGGCCTTAAG
CGACCCGTCTTGAAACACGGACCAAGGAGTCTAACATGCCTGCGAGTGTTCGGG--TGTC
--AAACT-CGTGCGCGTAATGAAAGTG-AAAGTCGAGACCTCCGTCG-TGGGGGGCATCG
ACGCCCGGACCT------GAGTCTTT-----GACCAAGGA--TCTGCGGTAGAGCATGCA
TGTTAGGACCCGAAAGATGGTGAACTATGCCTGAATAGGGCGAAGCCAGAGGAAACTCTG
GTGGAGGCTCGTAGCGATTCTGACGTGCAAATCGATCGTCGAATTTGGGTATAGGGGCGA
AAGACTA?????????????????????????????????????????????????????
????????????????????????????????????????????????????????????
????????????????????????????????????????????????????????????
????????????????????????????????????????????????????????????
????????????????????????????????????????????????????????????
????????????????????????????????????????????????????????????
????????????????????????????????????????????????????????????
????????????????????????????????????????????????????????????
????????????????????????????????????????????????????????????
????????????????????????????????????????????????????????????
????????????????????????????????????????????????????????????
????????????????????????????????????????????????????????????
????????????????????????????????????????????????????????????
????????????????????????????????????????????????????????????
????????????????????????????????????????????????????????????
????????????????????????????????????????????????????????????
????????????????????????????????????????????????????????????
????????????????????????????????????????????????????????????
????????????????????????????????????????????????????????????
????????????????????????????????????????????????????????????
????????????????????????????????????????????????????????????
????????????????????????????????????????????????????????????
????????????????????????????????????????????????????????????
????????????????????????????????????????????????????????????
????????????????????????????????????????????????????????????
?????????????????-------------------------------------------
------------------------------------------------------------
-----------GATGTCTGCACTTTCTCGGC-----------------------------
-------------------------------------------------------GG-TG
CGATTTGATGTG------TTGC--GAAGTGGAGTGAGGACCGTTTCAACGAAATCATCAA
AGAAACTTCGACCTTCATTAAGAAGGTCGGCTACAACCCCAAGGCTGTCGCTTTTGTTCC
GATCTCCGGCTGGCATGGTGACAACATGTTGGAGGAGTCCGCCAAGTAAGGATAATCTTG
T-CAGC-TTGGATTTCAGTATTCTCAATG-GTCGAAATAGCATGCCCTGGTACAAGGGCT
GGTCGAAGGAAACCAAGGGTGGTGTCGTCAAGGGAAAGACACTCCTCGATGCCATTGATG
CCATCGAGCCTCCAGTTCGTCCGGCCGACAAGCCTCTTCGCCTTCCCCTCCAGGATGTCT
ACAAGATCGGTGGTATCGG-AACGGTGCCCGTCGGTCGTGTCGAGACT
>Zangia erythrocephala HKAS52843
------------------------------------------------------------
------------------------------------------------------------
---------ATCCCGTCTTTGACACGGA---CG-CCC-AGTGC-TATGTGATGCGCTCTC
GACGAGTCGAGTTGTTTGGGAATGCAGCTCAAATAGGGTGGTAAATTCCATCTAAAGCTA
AATATAGGCGAGAGACCGATAGCGAACAAGTA-CCGTGAGGGAAAGATGAAAAGAACTTT
GGAAAGAGAGTTAAACAGTACGTGAAATTGCTGAAAGGGAAACGCTTGATGT-CAGTCAC
GTCGGCCGGGGATCAACCTTG-CT--TCATCGCT------CGGTGCACTTCCTGG-TC--
GATGGGTCAGCATCAGTTTCGTGCT---CGCCGTACAAGGGCG-GAGG-GAACGTGGCA-
-CTCTT-CG--GAGTGTG-TTATAGCCCTTCGTCGTATGCGGC-GG---TCGGGACTGAG
GAACTCAGCACGGGCTTCG--G-CCTTGT-GC-TTAGGATGCTGGCATAATGGCCTTAAG
CGACCCGTCTTGAAACACGGACCAAGGAGTCTAACTTGCCTGCGAGTGTTTGGG--TGAA
-AAAACT-CGGGCGCGTAATGAAAGTG-AAAGTCGGGACCTCTGTCG-TGGAGGGCACCG
ACGCCCGGACCT------GAGTCTTT-----GACGACGGA--TCCGCGGTAGAGCATGCA
TGTTGGGACCCGAAAGATGGTGAACTATGCCTGAATAGGGTGAAGCCAGAGGAAACTCTG
GTGGAGGCTCGTAGCGATTCTGACGTGCAAATCGATCGTCGAATTTGGGTATAGGGGCGA
AAGACTA?????????????????????????????????????????????????????
????????????????????????????????????????????????????????????
????????????????????????????????????????????????????????????
????????????????????????????????????????????????????????????
????????????????????????????????????????????????????????????
????????????????????????????????????????????????????????????
????????????????????????????????????????????????????????????
????????????????????????????????????????????????????????????
????????????????????????????????????????????????????????????
????????????????????????????????????????????????????????????
????????????????????????????????????????????????????????????
????????????????????????????????????????????????????????????
????????????????????????????????????????????????????????????
????????????????????????????????????????????????????????????
????????????????????????????????????????????????????????????
????????????????????????????????????????????????????????????
????????????????????????????????????????????????????????????
????????????????????????????????????????????????????????????
????????????????????????????????????????????????????????????
????????????????????????????????????????????????????????????
????????????????????????????????????????????????????????????
????????????????????????????????????????????????????????????
????????????????????????????????????????????????????????????
????????????????????????????????????????????????????????????
????????????????????????????????????????????????????????????
????????????????????????????????????????????????????????????
????????????????????????????????????????????????????????????
????????????????????????????????????????????????????????????
????????????????????????????????????????????????????????????
????????????????????????????????????????????????????????????
????????????????????????????????????????????????????????????
????????????????????????????????????????????????????????????
????????????????????????????????????????????????????????????
????????????????????????????????????????????????????????????
????????????????????????????????????????????????????????????
????????????????????????????????????????????????
>Zangia erythrocephala HKAS52844
------------------------------TTTTC----GGCTGTCCGAGTTGTAATCTA
GAGAAGCGTCTTCC--GCGTTGG-ACCGCGTACAAGTCTCCTGG-AAGGGAGCGTCATAC
AGGGTGAGAATCCCGTCTTTGACACGGA---CG-CCC-AGTGC-TATGTGATGCGCTCTC
CAGGAGTCGAGTTGTTTGGGAATGCAGCTCAAATAGGGTGGTAAATTCCATCTAAAGCTA
AATATAGGCGAGAGACCGATAGCGAACAAGTA-CCGTGAGGGAAAGATGAAAAGAACTTT
GGAAAGAGAGTTAAACAGTACGTGAAATTGCTGAAAGGGAAACGCTTGATGT-CAGTCGC
GTCGGCCGGGGATCAACCTTG-CT--TCATCGCT------CGGTGCACTTCCTGG-TC--
GATGGGTCAGCATCAGTTTCGTGCT---CGCCGTACAAGGGCG-GAGG-GAACGTGGCA-
-CTCTT-CG--GAGTGTG-TTATAGCCCTTCGTCGTATGCGGC-GG---TCGGGACTGAG
GAACTCAGCACGGGCTTCG--G-CCTTGT-GC-TTAGGATGCTGGCATAATGGCCTTAAG
CGACCCGTCTTGAAACACGGACCAAGGAGTCTAACTTGCCTGCGAGTGTTTGGG--TGAA
-AAAACT-CGGGCGCGTAATGAAAGTG-AAAGTCGGGACCTCTGTCG-TGGAGGGCACCG
ACGCCCGGACCT------GAGTCTTT-----GACGACGGA--TCCGCGGTAGAGCATGCA
TGTTGGGACCCGAAAGATGGTGAACTATGCCTGAATAGGGTGAAGCCAGAGGAAACTCTG
GTGGAGGCTCGTAGCGATTCTGACGTGCAAATCGATCGTCGAATTTGGGTATAGGGGCGA
AAGACTA?????????????????????????????????????????????????????
????????????????????????????????????????????????????????????
????????????????????????????????????????????????????????????
????????????????????????????????????????????????????????????
????????????????????????????????????????????????????????????
????????????????????????????????????????????????????????????
????????????????????????????????????????????????????????????
????????????????????????????????????????????????????????????
????????????????????????????????????????????????????????????
????????????????????????????????????????????????????????????
????????????????????????????????????????????????????????????
????????????????????????????????????????????????????????????
????????????????????????????????????????????????????????????
????????????????????????????????????????????????????????????
????????????????????????????????????????????????????????????
????????????????????????????????????????????????????????????
????????????????????????????????????????????????????????????
????????????????????????????????????????????????????????????
????????????????????????????????????????????????????????????
????????????????????????????????????????????????????????????
????????????????????????????????????????????????????????????
????????????????????????????????????????????????????????????
????????????????????????????????????????????????????????????
????????????????????????????????????????????????????????????
????????????????????????????????????????????????????????????
????????????????????????????????????????????????????????????
????????????????????????????????????????????????????????????
????????????????????????????????????????????????????????????
????????????????????????????????????????????????????????????
????????????????????????????????????????????????????????????
????????????????????????????????????????????????????????????
????????????????????????????????????????????????????????????
????????????????????????????????????????????????????????????
????????????????????????????????????????????????????????????
????????????????????????????????????????????????????????????
????????????????????????????????????????????????
>Zangia olivaceobrunnea HKAS52275
--GAAGAGCTCAAATTTC-TGATGTGGCAGTCTTT----GGCTGTCCGAGTTGTAATCTA
GAGAAGCGTTTTCC--GCGTTGG-ACCGTGTACAAGTCTCCTGG-AAGGGAGCGTCATAG
AGGGTGAGAATCCCGTCTTTGACACGGA---CT-ACC-AGTGC-TATGTGATGCGCTCTC
GACGAGTCGAGTTGTTTGGGAATGCAGCTCAAATAGGGTGGTAAATTCCATCTAAAGCTA
AATACAGGCGAGAGACCGATAGCGAACAAGTA-CCGTGAGGGAAAGATGAAAAGAACTTT
GGAAAGAGAGTTAAATAGTACGTGAAATTGCTGAAAGGGAAACGCTTGATGT-CAGTCGC
GTCGGCCGGGGGTCAACCTTG-CT--TCTTCGCT------CGGTGTATTTCCTGC-TC--
GACGGGTCAGCATCAGTGTCGTACT---CGCCGTACAAGGGCG-AAGG-GAACGTGGCA-
-CTCTT-AG--GAGTGTG-TTATAGCCTTTCGTCGTATGCGGT-GG---TCGGCACTGAG
GATCTCAGCACGGCTTC-G----GTCTGT-GC-TCAGGATGCTGGCATAATGGCCTTAAG
CGACCCGTCTTGAAACACGGACCAAGGAGTCTAACATGCCTGCGAGTGTTCGGG--TGTC
--AAACTCCGTGCGCGCAATGAAAGTG-AAAGTCGAGACCTCTGTCG-TGGGGGGCATCG
ACGCCCGGACCT------GAGTCTTT-----GACCAAGGA--TCTGCGGTAGAGCATGCA
TGTTAGGACCCGAAAGATGGTGAACTATGCCTGAATAGGGTGAAGCCAGAGGAAACTCTG
GTGGAGGCTCGTAGCGATTCTGACGTGCAAATCGATCGTCGAATTTGGGTATAGGGGCGA
AAGACTA?????????????????????????????????????????????????????
????????????????????????????????????????????????????????????
????????????????????????????????????????????????????????????
????????????????????????????????????????????????????????????
????????????????????????????????????????????????????????????
????????????????????????????????????????????????????????????
????????????????????????????????????????????????????????????
????????????????????????????????????????????????????????????
????????????????????????????????????????????????????????????
????????????????????????????????????????????????????????????
????????????????????????????????????????????????????????????
????????????????????????????????????????????????????????????
????????????????????????????????????????????????????????????
????????????????????????????????????????????????????????????
????????????????????????????????????????????????????????????
????????????????????????????????????????????????????????????
????????????????????????????????????????????????????????????
????????????????????????????????????????????????????????????
????????????????????????????????????????????????????????????
????????????????????????????????????????????????????????????
????????????????????????????????????????????????????????????
????????????????????????????????????????????????????????????
????????????????????????????????????????????????????????????
????????????????????????????????????????????????????????????
????????????????????????????????????????????????????????????
?????????????????-------------------------------------------
------------------------------------------------------------
-----------GATG---------------------------------------------
--------------------------------------TCTCGTTT-TCTCGGTGGA-CG
CGATTTGATGTG------TTGTCGATCGTGGAGTGAGGACCGTTTCAACGAAATCATCAA
AGAAACTTCGACCTTTATTAAGAAGGTCGGCTACAACCCCAAGGCTGTCGCTTTTGTTCC
GATCTCCGGATGGCATGGTGACAACATGTTGGAGGAGTCCGCCAAGTAAGGATAATCTTG
T-CAGC-TTGGGTTTCAGTATTCTTAATG-GTCGAAATAGCATGCCCTGGTACAAGGGCT
GGTCGAAGGAAACCAAGGGTGGTGTCGTCAAGGGAAAGACACTCCTCGACGCCATTGATG
CAATTGAGCCTCCCGTTCGTCCGGCCGACAAGCCTCTTCGCCTTCCCCTCCAGGATGTCT
ACAAGATTGGTGGTATCGG-AACGGTGCCCGTCGGTCGTGTCGAGACT
>Zangia roseola HKAS75046
-----------------------------------------CTGTCCGAGTTGTAATCTA
GAGAAGCGTCTTCC--GCGCTGG-ACCGTGTACAAGTCTCCTGGAAAGGGAGCGTCATAG
AGGGTGAGAATCCCGTCTTTGACACGGA---CG-CCC-AGTGC-TATGTGATGCGCTCTC
GACGAGTCGAGTTGTTTGGGAATGCAGCTCAAATAGGGTGGTAAATTCCATCTAAAGCTA
AATATAGGCGAGAGACCGATAGCGAACAAGTA-CCGTGAGGGAAAGACGAAAAGAACTTT
GGAAAGAGAGTTAAACAGTACGTGAAATTGCTGAAAGGGAAACGCTTGATGT-CAGTCGC
GTCGGCCGGGGATCAACCTTG-CT--TCATCGCT------CGGTGCACTTCCTGG-TC--
GATGGGTCAGCATCAGTTTCGTGCT---CGCCGTACAAGGGCG-GAGG-GAACGTGGCA-
-CTCTT-CG--GAGTGTG-TTATAGCCCTTCGTCGTATGCGGC-GG---TCGGGACTGAG
GAACTCGGCACGGGCTTCG--G-CCTTGT-GC-TTAGGATGCTGGCATAATGGCCTTAAG
CGACCCGTCTTGAAACACGGACCAAGGAGTCTAACTTGCCTGCGAGTGTTTGGG--TGAA
-TAAACT-CGGGCGCGTAATGAAAGTG-AAAGTTGGGACCTCTGTCG-TGGAGGGCACCG
ACGCCCGGACCC------GAGTCTTT-----GACGAAGGA--TCCGCGGTAGAGCATGCA
TGTTGGGACCCGAAAGATGGTGAACTATGCCTGAATAGGGTGAAGCCAGAGGAAACTCTG
GTGGAGGCTCGTAGCGATTCTGACGTGCAAATCGATCGTCGAATTTGGGTATA-GGGCGA
AAG----GGCGCTGAACGAGGAGGGCGAAAGCG---AAGTGGTGACCACTTGAGGCATGC
TGACGGCATACCCCTGTGTCACCGACTTCTGTGTCGTTCTC--ACCTGTGACGCAGGTCT
GAGACGTCGTATC-TGTGGCCTGGCATATGTGTCAATGAT-GTGCTTGTCCGCTGCCTCC
TTGTG-------ACGC--TTTTTTTTGTCGTAGTAGTGACTT---------CGCATGCTT
TTTTT---TCTG-AACCTGCATACTGACG--ATTTTT-----ATCT-----GCATCTTGA
TACTCGTCTCGATGTCGATTCAATTATCATGTACGTTTGC-CAGTCCAACCCCAACTTTG
CCGACAAAATCCGGCATGTCCGCGATCCGAAGGCACGGATGGCTGTTGTCTGGTCGCACT
GCAAGACAAAAATGGTCTGCGACGCTGACGATCCCAAGGAGGAGGGAGCTGAAGGAGACG
CCGATGAGCCCAAGAAGGGTCATGGTGGTTGTGGTCACATCCAACCAGCGATACGGAAGG
AGGGTCTCAAGTTATTTGTTCAGTACAAGCGTCCCAAGGACGAAGATGAGGTTCGTATCG
ATGACGCAACGTATTGAGGAACAGTT-CTGTTGAGCTTTTTACCCCTGACGCATGTAGGA
CGTCAAGTCGGTGCAACCGGACAAAAGGTTGTTGACGCCTTCCGAAGTGTATACGACATT
CAAAAAGATGTCTGACTCTGATTTGCACTTGATTGGGCTATCGGACGAATATGCTCGACC
TGAGTGGATGATTCTGAC-------------CTCCGGTGATCGAATTCTTGGAGGAATGG
GGTCTCGAATCACTAGAAGAAAATGCGCATTCGTCGACACCCTGTACGAAGGTCTTCGTG
AACGGTGTCTGGATGGGTGTACACCGTGATCCCGCCAACCTTGTCAAAACTATCAAAAAG
CTTCGCCGCAAAGATGACATTAGTCCCGAAGTTTCTGTAGTCCGCGATATTCGTGAGAGG
GAGCTTCGTCTCTACACTGACGCAGGTCGTGTTTGTCGACCTCTGTTCATTGTCGAAAAC
CAGCAGCTCGCCCTGCAAAAGAAGCATATTAAATGGCTTAACCAGGGCTACCGTGATGAC
GATGGCGAAGAGTTCAAGTGGGAGCAACTGGTGAAGACAGGTATCATTGAGCTATTGGAT
GCAGAGGAGGAAGAAACGGTAATGATTTCCATGACGCCAGAGGACTTGGAGAATTCCAGA
TTACAATCCGCTGGCATAAACCCCCACGAGAATGATGGAGACTTCGATCCGGCGGCGCGA
TTGAAGGCTGGAATCAATGCGCACACATGGACTCATTGTGAGATCCATCCAAGTATGATC
CTCGGTGTTTGCGCCAGTATCATTCCTTTCCCCGATCACAACCAGGTGCGCATTAA----
----CGCTGT-ATAGAATGATAAAGGTCTTCCTTACACTTCTGCAGTCGCCGCGTAACAC
TTATCAATCCGCTATGGCGTGATTTCATCAAAAACATGATTACCGGTACCTCTCAGGCTG
ATTGTGCTGTTCTGATCATCGCCGCTGGTACCGGTGAGTTTGAGGCTGGTATTTCCAAGG
ACGGCCAGACCCGTGAACACGCCCTCCTGGCATTCACTCTTGGTGTGCGTCAGCTCATCG
TCGCTGTCAACAAGATGGACACGACCAAGGTTTGTCATTCATTTTC-CTCGGATGGA-TG
TGATTTGATATG------TTGTCGATAGTGGAGTGAGGACCGTTTCAACGAAATCATCAA
GGAAACTTCGACCTTCATTAAGAAGGTCGGCTACAACCCCAAGGCTGTCGCTTTTGTTCC
GATCTCCGGCTGGCATGGTGACAACATGTTGGAGGAGTCCCCCAAGTAAGGATAATCTTG
T-CAAC-TTGGGTTTCAGTATCCTTAATA-GTCGGAATAGCATGCCCTGGTACAAGGGCT
GGTCGAAGGAGACCAAGGGTGGTGTCGTCAAGGGAAAGACACTCCTCGATGCCATTGATG
CCATTGAGCCTCCCGTTCGTCCGGCCGATAAGCCCCTTCGCCTTCCCCTCCAGGATGTCT
ACAAGATCGGTGGTATCGG-AACGGTGCCCGTCGGCCGTGTTGAAACT
>Suillellus lacrybasidius HMJAU60202

GGGATGAGCTCAAATTTC-GAATCTGGCGGTCTTC----GGCCGTCCGAGTTGTAATCTA
GAGAAGCGTCGTCC--GCGCTGG-ACCGTGTATAAGTCTCCTGG-AAGGGAGCGTCGTAG
AGGGTGAGAATCCCGTCTTTGACACGGA---CT-ACC-AGTGC-TATGTGATGCGCTCTC
GACGAGTCGAGTTGTTTGGGAATGCAGCTCAAAATGGGTGGTAAATTCCATCTAAAGCTA
AATACAGGCGAGAGACCGATAGCGAACAAGTA-CCGTGAGGGAAAGATGAAAAGAACTTT
GGAAAGAGAGTTAAACAGTACGTGAAATTGCTGAAAGGGAAACGCTTGATGT-CAGTCGC
GTCGGCCGGGGATCAACCTTG-CT--TCTCTGCT------GGGTGTACTTCCTGG-TC--
GACGGGTCAGCGTCAGTTTC--GGT---CGTCGTACAAGGGCG-AGGG-GAACGTGGCA-
-CTCTT-CG--GAGTGTG-TTATAGCCTTTCGTCGTATGCGGCGGG---TCGGGACTGAG
GAACTCAGCACGGCTTC-G----GTTTGT-GC-TTAGGATGCTGGCATAATGGCCTTAAG
CGACCCGTCTTGAAACACGGACCAAGGAGTCTAACATGCCTGCGAGTGTTTGGG--TGGC
--AAACC-CGAGCGCGCAATGAAAGTG-AAAGTTGAGACCTCTGTCG-TGGAGGGCATCG
ACGCCCGGACCT------GAGTCTTT-----GACGACGGA--TCTGCGGTAGAGCATGCA
TGTTGGGACCCGAAAGATGGTGAACTATGCCTGAATAGGGTGAAGCCAGAGGAAACTCTG
GTGGAGGCTCGTAGCGATTCTGACGTGCAAATCGATCGTCGAATTTGGGTATA-------
-------GGCGCTGAACGAGGAGTGCGAAAATG---AACCGGTGACCACTATTGGTATGC
TGACGGCATA-TTCTGTGGTCCCGACTCCAGTGCCGCTCTCTTGCCTGTGACGCAGGTGA
GAGACGTTGCATCTTGTGGCCTAGCATACACATCAATGAT-GTGCTTGTCCGCTGCCTCC
TTGTG-------ACGC----TTTTTTGTCGTAGTAGTGACCTTTTTGCGCACGTCGCATC
TTTCT---TCTG-AACATGCTTACTGACG-TTTTTTT-----ATCCCTGCATCCTTTCAA
TTTTCGTGTCGATGTTCGTCC-AATATCATGTGCGTTTTT-CAGTCCGACCCCAATTTTG
CCGACAAAATACGGCACGTTCGCGATCCCAAAGCACGGATGGCCGTTGTCTGGTCGCACT
GCAAGACAAAAATGGTTTGCGAAACTGACGATCCCAAAGAGGAGGGTGTCGAGGGAGATG
TCGATGAGCCCAAGAAAGGGCATGGCGGTTGTGGTCACATCCAACCGCTTATCCGAAAGG
AGGGTCTCAAGTTATTCGTCCAGTACAAGCGGCCCAAGGATGAAGATGAGGTTCGTATCA
GCGACGCAATGCGTTGAGGACTTCCG-TTGTTGAACGTTTTACCTTATACGCGTATAGGA
CGTTAAGTCGTTGCAACCAGACAAAAGGCTGTTTACGCCTTCCGAAGTGTACACAACGTT
CAAAAAGATGTCCGATTCGGATTTGCACTTACTTGGGCTCTCGGACGAATATGCGCGGCC
TGAATGGATGATTCTGACGGTTCATATTCTGCTCCAGTCATCGAATTCTTGGAAGAATGG
GGTCTCGAATCATTGGAAGAGAATGCACATTCATCGACGCCCTGCACAAAGGTTTTCGTG
AATGGTGTCTGGATGGGTGTGCATCGTGATCCCGCCAACCTTGTCAAGACGATCAAAAAA
CTTCGCCGAAAAGATGACATTAGTCCTGAAGTTTCTGTAGTCCGTGATATCCGTGAGAGA
GAACTTCGTCTCTACACTGATGCAGGGCGGGTTTGTCGACCTCTCTTCATCGTCGAAAAT
CAGCAGCTTGCCCTGCAGAAGAAGCATATTAAATGGCTTAATCAGGGCTACCGCGATGAT
GATGGCGAAGAGTTCAAGTGGGAACAGCTGGTGAAGACTGGGATAATTGAATTATTGGAT
GCCGAGGAGGAGGAAACAGTAATGATTTCCATGACACCGGAAGACTTGGAGAATTCCAGG
TTACAATCCGCAGGCATCAACCCCCACGAGAATGATGGAGATTTTGACCCCGCAGCTCGA
TTAAAGGCTGGAATCAGTGCGCATACATGGACTCACTGCGAGATTCATCCTAGTATGATT
CTTGGTGTCTGTGCCAGTATTATTCCTTTCCCTGATCACAATCAGGTGCGTACTGC----
----TTCGACTGTGGACTGATCATGG----CCTTACACCTCTGCAGTCACCGCGTAACAC
CTACC-------------------------------------------------------
---------TCCTCATTATCGCCGGTGGTACTGGTGAGTTCGAGGCTGGTATCTCCAAGG
ACGGTCAGACCCGTGAACACGCTCTTCTGGCGTTCACCCTTGGTGTGCGTCAGCTCATCG
TCGCTGTAAACAAGATGGACACGACCAAGGTGGGTTGCACACACTC-TCCAGATGAA-TG
TGGTTTGATGGG------TCGCCAATAGTGGAGTGAGGACCGCTTCAATGAAATTATCAA
GGAAACCTCGACCTTCATTAAGAAGGTCGGCTACAACCCCAAGGCCGTCGCTTTCGTGCC
CATCTCTGGCTGGCATGGTGACAACATGCTGGAGGAGTCCCCCAAGTAAGCAATATGTTA
T-TAGA-TTGACCTGTATCGTTCTCAAAGCGCCGACATAGCATGCCATGGTACAAGGGCT
GGACCAAGGAGACTAAGGGTGGTGTCGTTAAGGGCAAGACCCTCCTCGATTCCATCGATG
CCATCGAGCCTCCTGTTCGTCCCTCTGACAAACCCCTTCGCCTCCCTCTCCAGGATGTCT
ACAAGATGGGTGGTATCGG-CAC-------------------------
>Suillellus lacrybasidius HMJAU60203
GGGATGAGCTCAAATTTC-GAATCTGGCGGTCTTC----GGCCGTCCGAGTTGTAATCTA
GAGAAGCGTCGTCC--GCGCTGG-ACCGTGTATAAGTCTCCTGG-AAGGGAGCGTCGTAG
AGGGTGAGAATCCCGTCTTTGACACGGA---CT-ACC-AGTGC-TATGTGATGCGCTCTC
GACGAGTCGAGTTGTTTGGGAATGCAGCTCAAAATGGGTGGTAAATTCCATCTAAAGCTA
AATACAGGCGAGAGACCGATAGCGAACAAGTA-CCGTGAGGGAAAGATGAAAAGAACTTT
GGAAAGAGAGTTAAACAGTACGTGAAATTGCTGAAAGGGAAACGCTTGATGT-CAGTCGC
GTCGGCCGGGGATCAACCTTG-CT--TCTCTGCT------GGGTGTACTTCCTGG-TC--
GACGGGTCAGCGTCAGTTTC--GGT---CGTCGTACAAGGGCG-AGGG-GAACGTGGCA-
-CTCTT-CG--GAGTGTG-TTATAGCCTTTCGTCGTATGCGGCGGG---TCGGGACTGAG
GAACTCAGCACGGCTTC-G----GTTTGT-GC-TTAGGATGCTGGCATAATGGCCTTAAG
CGACCCGTCTTGAAACACGGACCAAGGAGTCTAACATGCCTGCGAGTGTTTGGG--TGGC
--AAACC-CGAGCGCGCAATGAAAGTG-AAAGTTGAGACCTCTGTCG-TGGAGGGCATCG
ACGCCCGGACCT------GAGTCTTT-----GACGACGGA--TCTGCGGTAGAGCATGCA
TGTTGGGACCCGAAAGATGGTGAACTATGCCTGAATAGGGTG------------------
------------------------------------------------------------
-------?????????????????????????????????????????????????????
????????????????????????????????????????????????????????????
????????????????????????????????????????????????????????????
????????????????????????????????????????????????????????????
????????????????????????????????????????????????????????????
????????????????????????????????????????????????????????????
????????????????????????????????????????????????????????????
????????????????????????????????????????????????????????????
????????????????????????????????????????????????????????????
????????????????????????????????????????????????????????????
????????????????????????????????????????????????????????????
????????????????????????????????????????????????????????????
????????????????????????????????????????????????????????????
??????????????????GGTTCATATTCTGCTCCAGTCATCGAATTCTTGGAAGAATGG
GGTCTCGAATCATTGGAAGAGAATGCACATTCATCGACGCCCTGCACAAAGGTTTTCGTG
AATGGTGTCTGGATGGGTGTGCATCGTGATCCCGCCAACCTTGTCAAGACGATCAAAAAA
CTTCGCCGAAAAGATGACATTAGTCCTGAAGTTTCTGTAGTCCGTGATATCCGTGAGAGA
GAACTTCGTCTCTACACTGATGCAGGGCGGGTTTGTCGACCTCTCTTCATCGTCGAAAAT
CAGCAGCTTGCCCTGCAGAAGAAGCATATTAAATGGCTTAATCAGGGCTACCGCGATGAT
GATGGCGAAGAGTTCAAGTGGGAACAGCTGGTGAAGACTGGGATAATTGAATTATTGGAT
GCCGAGGAGGAGGAAACAGTAATGATTTCCATGACGCCGGAAGACTTGGAGAATTCCAGG
TTACAATCCGCAGGCATCAACCCCCACGAGAATGATGGAGATTTTGACCCCGCAGCTCGA
TTAAAGGCTGGAATCAGTGCGCATACATGGACTCACTGCGAGATTCATCCTAGTATGATT
CTTGGTGTCTGTGCCAGTATTATTCCTTTCCCTGATCACAATCAGGTGCGTACTGC----
----TTCGACTGTGGACTGATCATGG----CCTTACACCTCTGCAGTCACCGCGTAACAC
CTA---------------------------------------------------------
--------------ATTATCGCCGGTGGTACTGGTGAGTTCGAGGCTGGTATCTCCAAGG
ACGGTCAGACCCGTGAACACGCTCTTCTGGCGTTCACCCTTGGTGTGCGTCAGCTCATCG
TCGCTGTAAACAAGATGGACACGACCAAGGTGGGTTGCACACACTC-TCCAGATGAA-TG
TGGTTTGATGGG------TCGCCAATAGTGGAGTGAGGACCGCTTCAATGAAATTATCAA
GGAAACCTCGACCTTCATTAAGAAGGTCGGCTACAACCCCAAGGCCGTCGCTTTCGTGCC
CATCTCTGGCTGGCATGGTGACAACATGCTGGAGGAGTCCCCCAAGTAAGCAATATGTTA
T-TAGA-TTGACCTGTATCGTTCTCAAAGCGCCGACATAGCATGCCATGGTACAAGGGCT
GGACCAAGGAGACTAAGGGTGGTGTCGTTAAGGGCAAGACCCTCCTCGATTCCATCGATG
CCATCGAGCCTCCTGTTCGTCCCTCTGACAAACCCCTTCGCCTCCCTCTCCAGGATGTCT
ACAAGATCGGTGGTATCGGGCACAG-----------------------
