# Supplementary material for: Exploring the Relationships between Four New Species of Boletoid Fungi from Northern China and Their Related Species
Source: J Fungi (Basel). 2022 Feb 22;8(3):218. doi: 10.3390/jof8030218 (PMC8955560; doi:10.3390/jof8030218)
Supplement: Supplementary file 1 [file jof-08-00218-s001.zip › Supplementary File S4. Suillellus ITS.fas]

>UDB000654 Boletus rhodopurpureus
AAGGTTTCCGTAGGTGAACCTGCGGAAGGATCATTAT-CGAAT-TCC-AAGGG----GGG
G-GGGAAG---ATGGGG----AAG---TG-TAGAG--ATTGTTGCTGGCCCCCCTCTTCG
TGGGGGGGGGGCATGT-GCACGTCT-T-CC--TTTTCCATCC-ACC-TTT--CTCTTACA
--ACACAA----CCAA--CCCTTGTGCACCTATTGTAGGTCCTCGAAA-GAGGATCTATG
TCTTTTT-CACATCCCACACCTATTGCATGTCTATAGAATGTA-----TT----------
---------------------------------ATAAT--AAGT-CATACAACTTTCAGC
AACGGATCTCTTGG-CTCTCGCATCGATGAAGAACGCAGCGAATTGCGATAAGTAATGTG
AATTGCAGATTTTC-AGTGAATCATCGAATCTTTGAACGCACCTTGCGCTCCTTGGTATT
CCGAGGAGCATGCCTGTTTGAGTGTCATT--GAA-TCCTCAA-CC---ATGTC-TTG---
------------A----AG-AC-AT--TG--GC-TTGGAGTT-GGGTG-T-TGCTGGCGG
CGACAAGCTTGTCAGCTCTC--CTGAAATGCATTAGCAAAAGGGC-TTGCAAGTCCTTT-
----GACGTGCA-CGGCCTT----CGACGTGATAATGATCGTCGTGG-CTGGAGC-G-TC
AAGGAC--AT-GCA-TT-CGAAT-GG-TCCT-TGTGCTTCTAA-TCCACC--TG-CTCAT
AAT-G--GGC-----C---AGCTAC-T--------AG-CTGGTCGAT-------------
-----------------------------------TGG---GGCT
>UDB000408 Boletus pulverulentus
--GGTTTCCGTAGGTGAACCTGCGGAAGGATCATTAT-CGAAC-TTT-GAGGGGG--GGG
AGGGGAAG-----------------------------GCTGTCGCTGGCTC---TCT-CG
---------AGCATGT-GCACGTCT-T-TC--TTCTCTCTCGCAAA------CCCC----
---TAC------TA----CACCTGTGCACCCATTGTAGGCTCTCGAAA-GAGGATCTACG
TATTT---CATACAACACCCACTTTGCATGTCCATAGAATGTAA----TCAGTAGGATT-
-----CGTC----------CT---ACG-------------AAAT-CATACAACTTTCAGC
AACGGATCTCTTGG-CTCTCGCATCGATGAAGAACGCAGCGAATTGCGATAAGTAATGTG
AATTGCAGATTTTC-AGTGAATCATCGAATCTTTGAACGCACCTTGCGCTCCTTGGTATT
CCGAGGAGCATGCCTGTTTGAGTGTCAAC--GAA-TTCTCAA-CC---ATGCC--T--TT
-G--------TCGAAA-GG-GC-A---TG--GC-TTGGACTTTGGGAGCCTTGCTGGC--
CTTTTCG---GTCAGCTCTC--CTGAAATGCATTAGCGAT-GGGT--GGCTAGG------
-----ACGTGCA-CGGCCTT----CGACGTGATAATGATCGTCGTGG-CTGGAGC-G-TC
-TTTAT-------------------C-CTC-----GCTCACAATC-C-AC---A-CT-A-
--------GC-----CTTGGGTTAG-C-TT--T-TGG-CTATTAGTTCGGTCGCGAGACT
TGACGAACGT--CGG-AGGA-TTTTC-TCT-TGG-CT----GGTC
>EU819502 Boletus pulverulentus
AAGGTTTCCGTAGGTGAACCTGCGGAAGGATCATTAT-CGAAC---T-------------
-GGGGAAG-----------------------------GCTGTCGCTGGCTC---TCT-CG
---------AGCATGT-GCACGTCT-TTTC----GT--CTCACA----------------
------------------CACCTGTGCACCCATTGTAGGCCCTCGAAA-GAGGATCTACG
TATTT---CATACAACACCCACTTAGCATGTCCATAGAATGTAA----TCA-TAGGAT--
-----CGTCCTA--CGGGGCGGTATCT---ACG-------AAAT-CATACAACTTTCAGC
AACGGATCTCTTGG-CTCTCGCATCGATGAAGAACGCAGCGAATTGCGATAAGTAATGTG
AATTGCAGATTTTC-AGTGAATCATCGAATCTTTGAACGCACCTTGCGCTCCTCGGTATT
CCGAGGAGCATGCCTGTTTGAGTGTCATC--GAA-TTCTCAA-CC---ATGCCCCT--TT
-G--------TCAAAA-GG-AC-A---TG--GC-TTGGACTTTGGGAGCCTTGCTGGC--
CTTTTTG---GTCAGCTCTC--CTGAAATGCATTAGCGAT-GGGT-GGGCAAGTCTTCAT
TAGAGACGTGCA-CGGCCTT----CGACGTGATAATGATCGTCGTGG-CTGGAGC-G-TC
-TTTATTCTT-GC---G-A-TCC-GTCCTC-----GCTCACAATCTCTG------CT-A-
--------GC-----CTTGGGTTAG-C-TT--T-TGG-CTATTAGTTCGGTCACGAGACC
TGACGAACGT--CAG-AGGT-GCACCCCCA-AGGACT----GGTC
>UDB000649 Boletus pseudoregius
------------------------AAAGGRTCATTAT-CGAAT-TCT-GAGG--------
--GGGAAG---AC-GAG----GAG---T---GAAGA-ACTGTCGCTGGCCTCA-CCTTCT
G-----GGGGGCATGT-GCACGTCT-T-CC--TTGT-CGTTA-ACC-TTT--CTCACACA
-----CAA-----ACA--CACCTGTGCACCTGTTGTAGGTCCTCGGAA-GAGGATCTATG
TTTTTTT-CACATCACACA-CCGTCGTATGTCTATAGAATGTA-----TTGAAGAC----
-----CGTCCGGGATGGGACAG--TCGGA-T-AATGTTATAAAT-TATACAACTTTCAGC
AACGGATCTCTTGG-CTCTCGCATCGATGAAGAACGCAGCGAATTGCGATAAGTAATGTG
AATTGCAGATTTTC-AGTGAATCATCGAATCTTTGAACGCACCTTGCGCTCCTTGGTATT
CCGAGGAGCATGCCTGTTTGAGTGTCATTT-GAATTTCTCAAACCC--ATGTC-TT--TT
---T-----TTCA----AG-GC-A---TGA-GC-TTGGAGTT-GGGGG-C-TGCTGGCAG
TGAGAAGCT-GTCGGCTCTC--CTGAAATGCATTAGCAAAGGAACGGGGCAAGTCTTTT-
----GACGTGCA-CGGCCTT----CGATGTGATAATGATCATCGTGG-CTGGAGC-G-T-
TTGGAC--AT-GCA-TG-AATCC-GT-CTGT-GCTGCTTCTAA-TCCTG---GG-CT-AG
CCTT---GGCT----TTTG-GTCAC-T-T------AG-CTACTAGTT-GGTCATGAGGCT
-GACGAACA---TTG-AGTG-GACTGTG----AG-TA----GGCT
>UDB000652 Boletus pseudoregius
AAGGTTTCCGTAGGTGAACCTGCGGAAGGATCATTATGCGAAT-TCT-GAGG--------
--GGGAAG---ACGGAG----GAG---T---GAAG--ATTGTCGCTGGCCCCA-CC----
-------AGGGCATGT-GCACGTCT-T-CC--TTTT-CGTCG-ACC-TTT--CTCACACA
-----CAA------CA--CACCTGTGCACCTGTTGTAGGTCCTCGGAA-GAGGATCTATG
TTTTT---CACATCACACA-CCATCGTATGTCTATAGAATGTA-----TTGAAGAC----
-----TGTCCTA---TGATGG---TCG------ATAAT--AAAT-CATACAACTTTCAGC
AACGGATCTCTTGG-CTCTCGCATCGATGAAGAACGCAGCGAATTGCGATAAGTAATGTG
AATTGCAGATTTTC-AGTGAATCATCGAATCTTTGAACGCACCTTGCGCTCCTTGGTATT
CCGAGGAGCATGCCTGTTTGAGTGTCATTT-GAATTTCTCAAACCC--ATGTC-TT--TT
---T------T-A----GG-AC-A----CAGGGTTTGGAGTT-GGGGG-C-TGCTGGTGG
CGAAAAGCT-GTCGGCTCTC--CTGAAATGCATTAGCAAA-GGAC--GGCAAGTCTTT--
----GACGTGCA-CGGCCTT----CGACGTGATAATGATCGTCGTGG-CTGGAGC-G-TC
--GGAC--AT-GCA-TG-AATC--GT-CTGT-GCTGCTTCTAA-TCCTACTAGG-CT-AG
CCTC---GGCT----T----GTCTC-T--------AT-TCGAAACTT--GACCTCAAA--
---------------------------------------------
>UDB000703 Boletus fechtneri
-AGGTTTCCGTAGGTGAACCTGCGGAAGGATC-TTAT-TGAAT-TCT-GAGG--------
--GGGAAG---ACGGAG----GAG---T---AAAG--ACTGTCGCTGGCCT----CTACT
T-----AGGGGCATGT-GCACGTCT-T-TC--TTTT-CGTTG-ACC-TTT--CTCACACA
-----CA------ACA--CACCTGTGCACCTATTGTAGGTCCTCGGAA-GAGGATCTATG
TTTTT---CACATCACACAACCATCGTATGTCTATAGAATGTA-----TTG---------
-----------A--TTGAA-----TC------AATAATATAAAT-TATACAACTTTCAGC
AACGGATCTCTTGG-CTCTCGCATCGATGAAGAACGCAGCGAATTGCGATAAGTAATGTG
AATTGCAGATTTTC-AGTGAATCATCGAATCTTTGAACGCACCTTGCGCTCCTTGGTATT
CCGAGGAGCATGCCTGTTTGAGTGTCATT--GAATTTCTCAGACCCC-ATGTC-TT--TT
---T-----AT-A----GG-GC-A---TGA-GCTTTGGAGTT-GGGGG-C-TGCTGGCGG
CGAAAGGCT-GTCAGCTCTC--CTGAAATGTATTAGCAAAAGGAC-GAGCAAGTCTTT--
----GACGTGCAACGGCCTT----CGACGTGATAATGATCGTCGTGG-CTGGAGT-G-GG
TTAGAC--AT-GCA-TG-AATTC-GT-CTAT-GTTGCTTCCAA-TCCTA---GG-CT-AG
CCTC---TGCT----T--G-GTCAC-T-T-----TAG-CTACTAGTC-TGTCGTGAGACA
-GATGAAACG-TTTG-AGTG-CACT--G----AGCTA----GGCT
>JF907800 Lanmaoa fragrans
------------------------------ATATTAT-CGAAT-TTC-GAG-------GG
GGGGAAAG---ATGCG-----GAG---T---GGGC--ACTGTCGCTGGCC----TCT-CG
TGCTCGAGGGGCATGT-GCACGTCT-T-AC--TTTT-CGTCG-ACC-T-C--CTT-CTC-
---T-CACC---CACA--CACCTGTGCACCCGTTGTAGGTCCTCGAAA-GAGGATCTATG
TTTTT---CACATCACACCCCTATCGTATGTCTACAGAATGTA-----TTGAAAACGT-C
GGTCGTGTTGACGCACGGCCG--GTG----TCG-AAAT--AAAT-CATACAACTTTCAGC
AATGGATCTCTTGG-CTCTCGCATCGATGAAGAACGCAGCGAATTGCGATAAGTAATGTG
AATTGCAGATTTTC-AGTGAATCATCGAATCTTTGAACGCACCTTGCGCTCCTTGGTATT
CCGAGGAGCATGCCTGTTTGAGTGTCATT--GAA-TTCTCAA-CC---ATGCC-TTGATT
-GAC-----TTCG----AC-GC-A---TG--GC-TTGGAGTT-GGGGGGT-TGCTGGCGG
CGAAATGCTGGTCGGCTCTC--CTGAAATGCATTAGCAAA-GGA--CGGCAAGTCTTTTT
----GACGTGCA-CGGCCTT----CGACGTGATAATGATCGTCGTGG-CTGGACC-G-TC
--GGAAGCGT-GCA-TG-AAT---CG-TTC--TTTGCTTCCAATCAC-AA-TCCCCT-AG
-CTCG--AGCG----AGCGAGCTGC-T-TT----CAG-CTACTAGTC-GGTCGTGAGGCC
-AACGAACG------------------------------------
>UDB001523 Boletus erythropus
-AGGTTTCCGTAGGTGA-CCTGCGGAAGGATCATTAT-CGAAT-TCT-GAGG-------G
--GGGAAG---ATGGT-----GAG---T---GAGG--ACAGTCGCTGGCCTGAG-CTTCT
-------TGGGCATGT-GCACGTCT-TTGC--TTGT-CGTCG-ACC-TTT--CTCTCTCA
---TA-------CACA--CACCTGTGCACCCATTGTAGGTCCTCGGAA-GAGGATCTATG
TTTTT---CACATCACAC--CCGTCGTATGTCTATAGAATGTA-----TTGAGAA-----
----------------------------------AAATAAAAAT-CATACAACTTTCAGC
AACGGATCTCTTGG-CTCTCGCATCGATGAAGAACGCAGCGAATTGCGATAAGTAATGTG
AATTGCAGATTTTC-AGTGAATCATCGAATCTTTGAACGCACCTTGCGCTCCTTGGTATT
CCGAGGAGCATGCCTGTTTGAGTGTCATTT-GAA-TTCTCAA-CC---ATGTC-TTGATT
-GAT-----TTCG----AG-GC-A---TG--GC-TTGGACTT-GGGGG-T-TGCTGGCGG
CGAAATGCT-GTCGGCTCTC--CTGAAATGCATTAGCAAA-GGGG-CTGCAAGTCTTTG-
----GACGTGCA-CGGCCTT----CGACGTGATAATGATCGTCGTGG-CTGGAGC-G-TC
--GGAC--AT-GCA-TG-AAT---GG-TCCC-ATTGCTTCCAATTCCTAA-TCC----A-
-------AG-T----CTAGAGTCGC-T-------CAG-CTACTAGTCAGGTCGTGAGGCC
-GACGAACGT-TGGG-TGGT-CAA--------GG-----------
>AJ419188 Boletus erythropus
-------------------------------CATTAT-CGAAT-TCT-GAG-------GG
--GGGAAG---ATGGT-----GAG---T---GAGG--ACAGTCGCTGGCCTGAG-CTTCT
-------TGGGCATGT-GCACGTCT-TTGC--TTGT-CGTCG-ACC-TTT--CTCTCTCA
---TA-------CACA--CACCTGTGCACCCATTGTAGGTCCTCGGAA-GAGGATCTATG
TTTTT---CACATCACAC--CCGTCGTATGTCTATAGAATGTA-----TTGAGAA-----
----------------------------------AAATAAAAAT-CATACAACTTTCAGC
AACGGATCTCTTGG-CTCTCGCATCGATGAAGAACGCAGCGAATTGCGATAAGTAATGTG
AATTGCAGATTTTC-AGTGAATCATCGAATCTTTGAACGCACCTTGCGCTCCTTGGTATT
CCGAGGAGCATGCCTGTTTGAGTGTCATTT-GAA-TTCTCAA-CC---ATGTC-TTGATT
-GAT-----TTCG----AG-GC-A---TG--GC-TTGGACTT-GGGGG-T-TGCTGGCGG
CGAAATGCT-GTCGGCTCTC--CTGAAATGCATTAGCAAA-GGGG-CTGCAAGTCTTTG-
----GACGTGCA-CGGCCTT----CGACGTGATAATGATCGTCGTGG-CTGGAGC-G-TC
--GGAC--AT-GCA-TG-AAT---GG-TCCC-ATTGCTTCCAATTCCTAA-TCC----A-
-------AG-T----CTAGAGTCGC-T-------CAG-CTACTAGTCAGGTCGTGAGGCC
-GACGAACGT-TGGG-TGGT-CAA--------GGCTTT---GGCT
>FM958177 Boletus erythropus
-------------------------------CATTAT-CGAAT-TCT-GAG-------GG
--GGGAAG---ATGGT-----GAG---T---GAGG--ACAGTCGCTGGCCTGAG-CTTCT
-------TGGGCATGT-GCACGTCT-TTGC--TTGT-CGTCG-ACC-TTT--CTCTCTCA
---TA-------CACA--CACCTGTGCACCCATTGTAGGTCCTCGGAA-GAGGATCTATG
TTTTT---CACATCACAC--CCGTCGTATGTCTATAGAATGTA-----TTGAGAA-----
----------------------------------AAATAAAAAT-CATACAACTTTCAGC
AACGGATCTCTTGG-CTCTCGCATCGATGAAGAACGCAGCGAATTGCGATAAGTAATGTG
AATTGCAGATTTTC-AGTGAATCATCGAATCTTTGAACGCACCTTGCGCTCCTTGGTATT
CTGAGGAGCATGCCTGTTTGAGTGTCATTT-GAA-TTCTCAA-CC---ATGTC-TTGATT
-GAT-----TTCG----AG-GC-A---TG--GC-TTGGACTT-GGGGG-T-TGCTGGCGG
CGAAATGCT-GTCGGCTCTC--CTGAAATGCATTAGCAAA-GGGG-CTGCAAGTCTTTG-
----GACGTGCA-CGGCCTT----CGACGTGATAATGATCGTCGTGG-CTGGAGC-G-TC
--GGAC--AT-GCA-TG-AAT---GG-TCCC-ATTGCTTCCAATTCCTAA-TCC----A-
-------AG-T----CTAGAGTCGC-T-------CAG-CTACTAGTCAGGTCGTGAGGCC
-GACGAACGT-TGGG-TGGT-CAA--------GGCTTT---GGCT
>HM347644 Boletus erythropus
----------------------------GATCATTAT-CGAAT-TCT-GAG-------GG
--GGGAAG---ATGGT-----GAG---T---GAGG--ACAGTCGCTGGCCTGAG-CTTCT
-------TGGGCATGT-GCACGTCT-TTGC--TTGT-CGTCG-ACC-TTT--CTCTCTCA
---TA-------CACA--CACCTGTGCACCCATTGTAGGTCCTCGGAA-GAGGATCTATG
TTTTT---CACATCACAC--CCGTCGTATGTCTATAGAATGTA-----TTGAGAA-----
----------------------------------AAATAAAAAT-CATACAACTTTCAGC
AACGGATCTCTTGG-CTCTCGCATCGATGAAGAACGCAGCGAATTGCGATAAGTAATGTG
AATTGCAGATTTTC-AGTGAATCATCGAATCTTTGAACGCACCTTGCGCTCCTTGGTATT
CCGAGGAGCATGCCTGTTTGAGTGTCATTT-GAA-TTCTCAA-CC---ATGTC-TTGATT
-GAT-----TTCG----AG-GC-A---TG--GC-TTGGACTT-GGGGG-T-TGCTGGCGG
CGAAATGCT-GTCGGCTCTC--CTGAAATGCATTAGCAAA-GGGG-CTGCAAGTCTTTG-
----GACGTGCA-CGGCCTT----CGACGTGATAATGATCGTCGTGG-CTGGAGC-G-TC
--GGAC--AT-GCA-TG-AAT---GG-TCCC-ATTGCTTCCAATTCCTAA-TCC----A-
-------AG-T----CTAGAGTCGC-T-------CAG-CTACTAGTCAGGTCGTGAGGCC
-GACGAACGT-TGGG-TGGT-CAA--------GGCTTT---GGCT
>HM347643 Boletus erythropus
AAGGTTTCCGTAGGTGAACCTGCGGAAGGATCATTAT-AAAAT---T-GAA-------GA
--GGGGAG---ATGGT-----GAG---T---GAGG--ACAGTCGCTGGCCTGAG-CTTCT
-------TGGGCATGT-GCACGTCT-TTGC--TTGT-CGTCG-ACC-TTT--CTCTCTCA
---TA-------CACA--CACCTGTGCACCCATTGTAGGTCCTCGGAA-GAGGATCTATG
TTTTT---CACATCACAC--CCGTCGTATGTCTATAGAATGTA-----TTGAGAA-----
----------------------------------AAATAAAAAT-CATACAACTTTCAGC
AACGGATCTCTTGG-CTCTCGCATCGATGAAGAACGCAGCGAATTGCGATAAGTAATGTG
AATTGCAGATTTTC-AGTGAATCATCGAATCTTTGAACGCACCTTGCGCTCCTTGGTATT
CCGAGGAGCATGCCTGTTTGAGTGTCATTT-GAA-TTCTCAA-CC---ATGTC-TTGATT
-GAT-----TTCG----AG-GC-A---TG--GC-TTGGACTT-GGGGG-T-TGCTGGCGG
CGAAATGCT-GTCGGCTCTC--CTGAAATGCATTAGCAAA-GGGG-CTGCAAGTCTTTG-
----GACGTGCA-CGGCCTT----CGACGTGATAATGATCGTCGTGG-CTGGAGC-G-TC
--GGAC--AT-GCA-TG-AAT---GG-TCCC-ATTGCTTCCAATTCCTAA-TCC----A-
-------AG-T----CTAGAGTCGC-T-------CAG-CTACTAGTCAGGTCGTGAGGCC
-GACGAACGT-TGGA-TGGT-CAA--------GGCTTT---GGCT
>HM347665 Boletus erythropus
AAGGTTTCCGTAGGTGAACCTGCGGAAGGATCATTAT-CGAAT-TCT-GAG-------AG
--GGGAAG---ATGGT-----GAG---T---GAGG--ACAGTCGCTGGCCTGAG-CTTCT
-------TGGGCATGT-GCACGTCT-TTGC--TTGT-CGTCG-ACC-TTT--CTCTCTCA
---TA-------CACA--CACCTGTGCACCCATTGTAGGTCCTCGGAA-GAGGATCTATG
TTTTT---CACATCACAC--CCGTCGTATGTCTATAGAATGGG-----ACGTGAA-----
----------------------------------AAATAAAAAT-CATACAACTTTCAGC
AACGGATCTCTTGG-CTCTCGCATCGATGAAGAACGCAACGCATTGCGATGAGTTATGTG
AAGTGCATATTTTC-TTTGAATCATATCATCTTTGAACGCACCTTGCCCTCCTTGCCATT
CCGAGGAGCATGCCTGTTTGAGTGTCATTT-GAA-TTCTCAA-CC---ATGTC-TTGATT
-GAT-----TTCG----AG-GC-A---TG--GC-TTGGACTT-GGGGG-T-TGCTGGCGG
CGAAATGCT-GTCGGCTCTC--CTGAAATGCATTAGCAAA-GGGG-CTGCAAGTCTTTG-
----GACGTGCA-CGGCCTT----CGACGTGATAATGATCGTCGTGG-CTGGAGC-G-TC
--GGAC--AT-GCA-TG-AAT---GG-TCCC-ATTGCTTCCAATTCCTAA-TCC----A-
-------AG-T----CTAGAGTCGC-T-------CAG-CTACTAGTCAGGTCGAGAGGCC
-GACGAACGT-TGGG-TGGT-CAA--------GGCTTT---GGCT
>UDB000658 Boletus luridiformis
AAGGTTTCCGTAGGTGAACCTGCGGAAGGA-CTTATN-CGAAT-TCT-GAGG------GG
A-GGGAAG---ATGGT-----GAG---T---GAGG--ACAGTCGCTGGCCTGGT------
-------TGGGCATGT-GCACGTCT-TTGC--TTTT-CGTCG-ACC-TTT--CTCTCTCA
---TA-------CACA--CACCTGTGCACCTGTTGTAGGTCCTCGGAA-GAGGATCTATG
TTTTT---CACATCACAC--CCGTCGTATGTCTATAGAATGTA-----TTGAGAACC---
------GT------CGAC-CT--GGCGG--TCCATAAT-AAAAT-CATACAACTTTCAGC
AACGGATCTCTTGG-CTCTCGCATCGATGAAGAACGCAGCGAATTGCGATAAGTAATGTG
AATTGCAGATTTTC-AGTGAATCATCGAATCTTTGAACGCACCTTGCGCTCCTTGGTATT
CCGAGGAGCATGCCTGTTTGAGTGTCATTT-GAA-TTCTCAA-CC---TTGTC-TTGATT
-GAT-----TTCG----AG-GC-A---TG--GC-TTGGACTT-GGGGG-T-TGTTGGCGG
CGAAATGCT-GTCAGCTCTC--CTGAAATGCATTAGCAAA-GGGG-CTGCAAGTCTTTG-
----GACGTGCA-CGGCCTT----CGACGTTATAATGATCGTCGTGG-CTGGAGCGG-TC
-AGGAC--AT-GCA-TG-AAT---GG-TCCC-ATTGCTTCCAATTCCTAATTCC-AA-G-
TCT--------------AGAGTCGC-T-------TAG-CTACTAGTCAGGTCGTGAGGCC
-GACGAACGT-TGGG-TGGGCCAAG---------GCTT---GGC-
>UDB003224 Boletus radicans
AAGGTTTCCGTAGGTGAACCTGCGGAAGGATCATTAT-CGAAT-TCT-GAGG------GG
--GGGAAG---ATGGC-----GAG---TG--GGAG--ACTGTCGCTGGCCC------TC-
--------GGGCATGT-GCACGTCT-C-GC--TCGT-CGTCG-ACC-TTT--CTCTCATA
-----CA-----CCCA--CACCTGTGCACCCTTTGTAGGCCCTCGAAA-GAGGATCTATG
TTTTT---CACATCACAC--CCGTCGTATGTCTATAGAATGTA-----TTCAGAACGT-C
GA-CCTGTTTCGG-CAGGCC---GGCGG--TCG---AT--AAAT-CATACAACTTTCAGC
AACGGATCTCTTGG-CTCTCGCATCGATGAAGAACGCAGCGAATTGCGATAAGTAATGTG
AATTGCAGATTTTC-AGTGAATCATCGAATCTTTGAACGCACCTTGCGCTCCTTGGTATT
CCGAGGAGCATGCCTGTTTGAGTGTCATC--GAA-CCATCAA-CC---ATGCC-TTGATC
-GAT-----TTCA----AG-GC-A---TG--GC-TTGGAGTT-GGGGGTT-TGCTGGCGG
CAAAACGCC-ATCAGCTCTC--CTGAAATGCATTAGCAAA-GGG--CGGCAAGTCT----
----GACGTGCA-CGGCCTT----CGACGTGATAATGATCGTCGTGG-CTGGAGC-G-T-
-TGGAC--GT-GCA-TG-AAT---CG--ACC--TTGCTTCGAA--CCTTT-ACC-CC-GC
TCT----ACCC----TTCGAGTTGC-T-------CAG-CTACTAGCT-GGTCGTGAGGCT
-GGCGAACGT-CGGG-CAGC-TTGGAGGGGGGACTTTT--GGGC-
>UDB000659 Boletus calopus
-----------------ACCTGCGGAAGGATCATTAT-TAAAT-TCT-GAGG------GG
A-GGGAAG---ATGGG-----AAG---T---GGAG--ACTGTCGCTGGCTCGAGCCATC-
--------GGGCATGT-GCACGTCT-T-CC--TTGT-CGTCG-TCC-TTT--CTCTCACA
-----CAA----CACA--CACCTGTGCACCTGTTGTAGGTCCTCGAAA-GAGGATCTATG
TTTTT---CACATCACAC--CCATCGTATGTCTATAGAATGTA-----ACCAGAACGT-C
GA-CCTGTT-CAG-CAGGCC---GGCGG--TCG---AT--AAAT-CATACAACTTTCAGC
AACGGATCTCTTGG-CTCTCGCATCGATGAAGAACGCAGCGAATTGCGATAAGTAATGTG
AATTGCAGATTTTC-AGTGAATCATCGAATCTTTGAACGCACCTTGCGCTCCTTGGTATT
CCGAGGAGCATGCCTGTTTGAGTGTCATC--GAA-TTCTCAA-CC---ATGTC-TCGATC
-TAT-----TTCA----AG-GC-A---TG--GC-TTGGAGTT-GGGGGTT-TGCTGGCGG
CGAAAAGCT-GTCAGCTCTC--CTGAAATGCATTAGCAAA-SSGG-CAGCAAGTCT----
----GACGTGCC-CGGCCTT----CGACGTGATAATGATCGTCGTGG-CTGGAGC-G-TC
-TGGACTTGT-GCA-TG-AAA---CG-TCCC---TGCTTCCAA-TCSTAC-ACC-CT-A-
CCT----AGCC----TTTGA------------------CTACCAGTC-GGTCGTGAGGCC
-GGCGAACGT-CAGG-TGTG-CTGGG--------CTTG--GGTC-
>UDB000407 Boletus pulchrotinctus
-------------------CTGCGGAAGGATCATTAT-CGAATTTCT-GAGGAGA--GGG
A-GGGAAG---ATGGA-----AAG---TG-TGAGG--ACTGTCGCTGGCCCCCCTCT-CG
--------GGGCATGT-GCACGTCT-T-CC--CTTT-GGTCG-ACC-TTC--CTCTTTCT
CT-TAC------CACA--CACCTGTGCACCTATTGTAGGTCCTCGAAA-GAGGATCTATG
TTTTTT--CACATCACAC--CCGTCGTATGTCTACAGAATGTAA----TCGAGAACGT-C
GA-CCTGTTTCGA-CAGG-CTT-GGCGG--TCC---AT--AAAT-CATACAACTTTCAGC
AACGGATCTCTTGG-CTCTCGCATCGATGAAGAACGCAGCGAATTGCGATAAGTAATGTG
AATTGCAGATTTTC-AGTGAATCATCGAATCTTTGAACGCACCTTGCGCTCCTTGGTATT
CCGAGGAGCATGCCTGTTTGAGTGTCATC--GAA-TTCTCAA-CC---ATGTC-TTGATT
-TAT-----TTCG----AG-CC-A---TG--GC-TTGGACTT-GGGGGGT-TGCTGGCGG
TGCAAAGCT-GTCGGCTCTC--CTGAAATGCATTAGCAAA-GGGT--GGCAAGTCTTTC-
----GATGTGCA-CGGCCTT----CGACGTGATAATGATCGTCGTGG-CTGGAGC-G-TC
--GGAC--AT-GCA-TC-AAT---CA-TCC--AGTGCTTCTAA-TC--AA-TTC--T-A-
TCC----GGC-----CTTGGGTCGT-T-------CAGTCTACTAGTC-GGTCGTGAGATC
-GACGAACGT-TGGG-CGG--CTGGA------GG-TT----GGTC
>UDB000415 Boletus satanas
AAGGTTTCCGTAGGTGAACCTGCGGAAGGATCATTAT-CGAATTTCT-GAGGGG---GGG
A-GGGAAG---ATGGA-----AAG---TG-TGAGG--ACTGTCGCTGGCTCC--TCT-CG
--------GAGCATGT-GCACGTCT-T-CC--CTTT-GGTCG-ACC-TTC--CTCTTTCT
CT-TAC------CACA--CACCTGTGCACCTATTGTAGGTCCTCGAAAAGAGGATCTATG
TTTTTT--CACATCACAC--CCGTCGTATGTCTACAGAATGTAA----TCGAGAACGT-C
GA-CCTGTTTCGA-CAGG-CTTTGGCGG--TCC---AT--AAAT-CATACAACTTTCAGC
AACGGATCTCTTGG-CTCTCGCATCGATGAAGAACGCAGCGAATTGCGATAAGTAATGTG
AATTGCAGATTTTC-AGTGAATCATCGAATCTTTGAACGCACCTTGCGCTCCTTGGTATT
CCGAGGAGCATGCCTGTTTGAGTGTCATC--GAA-TTCTCAA-CC---ATGTC-TTGATT
-TAC-----TTCG----AG-CC-A---TG--GC-TTGGACTT-GGGGG-T-TGCTGGCGG
CACAAAGCT-GTCGGCTCTCTCCTGAAATGCATTAGCAAA-GGGT--GGCAAGTCTTTC-
----GACGTGCA-CGGCCTT----CGACGTGATAATGATCGTCGTGG-CTGGAGC-G-TC
--GGAC--AT-GCA-TC-AAT---CACTC---AGTGCTTCTAA-TC--AA-TTC--T-A-
CCC----GGC-----CTTGGGTCGT-T-------CAGTCTACTAGTC-GGTCGTGAGGTC
-GACGAACGT-TGGG-CGG--CCGGG------GG-TT----GGTC
>UDB000410 Boletus rubrosanguineus
-----------------ACCTGCGGAAGGATCATTAT-CGAATTTCT-GAGGGGAGGGGG
AGGGAAAG---ATGGA-----AAG---C---GAAG--ACTGTCGCTGGCCC----CT-CG
--------GGGCATGT-GCACGTCT-T-CC--TTTTCGCTG--ACC-TTC--CTCTTTCT
C--TC-AT----CACACACACCTGTGCACCCATTGTAGGTCCTCGAAA-GAGGATCTATG
TTTTTT--CACATCACAC--CCGTCGTATGTCTACAGAATGTAA----TCGAGAACGT-C
GA-CCTGTTTCGA-CAGG-CT--GGCGG--TCC---AT--AAAT-CATACAACTTTCAGC
AACGGATCTCTTGG-CTCTCGCATCGATGAAGAACGCAGCGAATTGCGATAAGTAATGTG
AATTGCAGATTTTC-AGTGAATCATCGAATCTTTGAACGCACCTTGCGCTCCTTGGTATT
CCGAGGAGCATGCCTGTTTGAGTGTCATC--GAA-TTCTCAA-CC---ATGTC-TTGATT
-TAT-----TTCG----AG-CC-A---TG--GC-TTGGACTT-GGGGG-T-TGCTGGCGG
CGCGAAGCC-GTCGGCTCTC--CTGAAATGCATTAGCAAA-GGGT--GGCAAGTCTTTT-
----GACGTGCA-CGGCCTT----CGACGTGATAATGATCGTCGTGG-CTGGAGT-G-TC
--GGAC--CT-GCA-TG-AAT---CA-TCC--AGTGCTTCTAATT---AA-TCC-C--A-
TCT----GAC-----CTTGGGTCGT-T-------CAGTCTACTAGTT-GGTCGTGA----
---------------------------------------------
>DQ131633 Boletus erythropus
TACTTCCCGGTAGGGGGACCTGCGGAAGGATCATTAT-CGAAT-TCT-GAG-------GG
GGGGGAAG---ATGGT-----GAG---T---GAGG--ACAGTCGCTGGCCTGAG-CT-CT
-------TGGGCATGT-GCACGTCT-TTGC--TTGT-CGTCG-ACC-TTT--CTCTCTCA
---TA-------CACA--CACCTGTGCACCCATTGTAGGTCCTCGGAA-GAGGATCTATG
TTTTT---CACATCACAC--CCGTCGTATGTCTATAGAATGTA-----TTGAGAACGT-C
GA-CCTGTTTGAA-CAGG-CTG-GGCGG--TCCATAAT-AAAAT-CATACAACTTTCAGC
AACGGATCTCTTGG-CTCTCGCATCGATGAAGAACGCAGCGAATTGCGATAAGTAATGTG
AATTGCAGATTTTC-AGTGAATCATCGAATCTTTGAACGCACCTTGCGCTCCTTGGTATT
CCGAGGAGCATGCCTGTTTGAGTGTCATTT-GAA-TTCTCAA-CC---ATGTC-TTGATT
-GAT-----TTCG----AG-GC-A---TG--GC-TTGGACTT-GGGGG-T-TGCTGGCGG
CGAAATGCT-GTCGGCTCTC--CTGAAATGCATTAGCAAAAGGGG-CTGCAAGTCTTTG-
----GACGTGCA-CGGCCTT----CGACGTGATAATGATCGTCGTGG-CTGGAGC-G-TC
--GGAC--AT-GCA-TG-AAT---GG-TCCC-ATTGCTTCCAATTCCTAA-TCC----A-
-------AGGT----CTAGAGTCGC-T-------TAG-CTACTAGTCAGGTCGAGAGGCC
-GACGAACGT-TGGG-TGGT-CAA--------GGCTT----GGCT
>DQ131634 Boletus erythropus
-TCTCTCTCGGTAGGGTGCCTGCGGAAGGATCATTAT-CGAAT-TCT-GAG-------GG
G-GGGAAG---ATGGT-----GAG---T---GAGG--ACAGTCGCTGGCCTGAG-CT-CT
-------TGGGCATGT-GCACGTCT-TTGC--TTGT-CGTCG-ACC-TTT--CTCTCTCA
---TA-------CACA--CACCTGTGCACCCATTGTAGGTCCTCGGAA-GAGGATCTATG
TTTTT---CACATCACAC--CCGTCGTATGTCTATAGAATGTA-----TTGAGAACGT-C
GA-CCTGTTTGAA-CAGG-CTG-GGCGG--TCCATAAT-AAAAT-CATACAACTTTCAGC
AACGGATCTCTTGG-CTCTCGCATCGATGAAGAACGCAGCGAATTGCGATAAGTAATGTG
AATTGCAGATTTTC-AGTGAATCATCGAATCTTTGAACGCACCTTGCGCTCCTTGGTATT
CCGAGGAGCATGCCTGTTTGAGTGTCATTT-GAA-TTCTCAA-CC---ATGTC-TTGATT
-GAT-----TTCG----AG-GC-A---TG--GC-TTGGACTT-GGGGG-T-TGCTGGTGG
CGAAATGCT-GTCGGCTCTC--CTGAAATGCATTAGCAAAAGGGG-CTGCAAGTCTTTG-
----GACGTGCA-CGGCCTT----CGACGTGATAATGATCGTCGTGG-CTGGAGC-G-TC
--GGAC--AT-GCA-TG-AAT---GG-TCCC-ATTGCTTCCAATTCCTAA-TCC----A-
-------AGGT----CTAGAGTCGC-T-------TAG-CTACTAGTCAGGTCGAGAGGCC
-GACGAACGT-TGGG-TGGT-CAA--------GGCTT----GGCT
>AJ496595 Boletus erythropus
-------------------------------CATTAT-CGAAT-TCT-GAG-------GG
GGGGAAAG---ATGGT-----GAG---T---GAGG--ACAGTCGCTGGCCTGAG-CT-CT
CG-----TGGACATGT-ACATCTCT-TTGC--GTGT-CCTCC-ATC-TTT--CTCTCTCA
------------CACACACACCTGTGCACCCATTGTAGGTCCTCGGAA-GAGGATCTATG
TTTTT---C---------------------------------------------------
-----------------------------------------------------TTTCAGC
AACGGATCTCTTGG-CTCTCGCATCGATGAAGAACGCAGCGAATTGCGATAAGTAATGTG
AATTGCAGATTTTC-AGTGAATCATCGAATCTTTGAACGCACCTTGCGCTCCTTGGTATT
CCGAGGAGCATGCCTGTTTGAGTGTCATTT-GAA-TTCTCAA-CC---ATGTC-TTGATT
-GAT-----TTCG----AG-GC-A---TG--GC-TTGGACTT-GGGGG-T-TGCTGGCGG
CGAAATGCT-GTCGGCTCTC--CTGAAATGCATTAGCAAAAGGGG-CTGCAAGTCTTTG-
----GACGTGCA-CGGCCTT----CGACGTGATAATGATCGTCGTGG-CTGGAGC-G-TC
--GGAC--AT-GCA-TG-AAT---GG-TCCC-ATTGCTTCCAATTCCTAA-TCC----A-
-------AGGT----CTAGAGTCGC-T-------TAG-CTACTAGTCAGGTCGAGAGGCC
-GACGAACGT-TGGG-TGGT-CAA--------GGCTT----GGCT
>UDB000760 Boletus queletii
----------------------------------TAT-CGAAT-TCTGGAGG------AG
AGGGGGAG---GAAGACAA--GTG----GGGGTAG--ACTGTCGCTGGCCC----CT-CG
--------GGGCATGT-GCACGTCT-T-CCTTCTCT--GTCG-ACC-TTT--CTCTTTCT
CTCT--------CACA--CACCTGTGCACCCATTGTAGGTCCTCGCAA-GAGGATCTATG
TTTTT---CATATCACGC--CCGTCGTATGTCCATAGAATGTAT----TGAAAAACGT-C
GA-CCTGTCT-CA-CAGGCCT--GGCGC---TC--AAT--AAATCCATACAACTTTCAGC
AACGGATCTCTTGG-CTCTCGCATCGATGAAGAACGCAGCGAATTGCGATAAGTAATGTG
AATTGCAGATTTTC-AGTGAATCATCGAATCTTTGAACGCACCTTGCGCTCCTTGGTATT
CCGAGGAGCATGCCTGTTTGAGTGTCATC--GAA-TTCTCAA-CC---ATGTC-TTGATT
-GAT-----TTCA----AG-CC-A---TG--GC-TTGGACTT-GGGGGCT-TGCTGGCGG
CGATCAGCT-GTCAGCTCTC--CTGAAATGCATTAGCAAA-GGATTGGGCAAGTCTTT--
----GACGTGCA-CGGCCTT----CGATGTGATAATGATCGTCGTGG-CTGGAGC-G-TA
-AGG-C--GT-GCA-TG-AAT---GG-TCC--TGTGCTTCTAATCTCT-A---------T
CCTA---GCCT----CT-A-GTCGCCT-TT----TAG-CTACTAGTC-GGTCGTGAGGCC
TGACGAACGTTTGGA-GTGT-GAC---TGGCTGGCTGG---GCAT
>JF907784 Suillellus queletii
----------------GACCTGCGGAAGGATCATTAT-CGAAT-TCTGGAGGAGA--GGG
GGGGGAAG---ACAC------AAG---TGGGGTAG--ACTGTCGCTGGCCC----CT-CG
--------GGGCATGT-GCACGTCT-T-CCTTCTGT--GTCG-ACC-TTT--CTCTTTCT
CTCT--------CACA--CACCTGTGCACCCATTGTAGGTCCTCGCAA-GAGGATCTATG
TTTTT---CATATCACAC--CCATCGTATGTCTATAGAATGTAT----TGAAAAACGT-C
GA-CCTGTCT-CA-CAGGCCT--GGCGC---TC--AAT--AAATCCATACAACTTTCAGC
AACGGATCTCTTGG-CTCTCGCATCGATGAAGAACGCAGCGAATTGCGATAAGTAATGTG
AATTGCAGATTTTC-AGTGAATCATCGAATCTTTGAACGCACCTTGCGCTCCTTGGTATT
CCGAGGAGCATGCCTGTTTGAGTGTCATC--GAA-TTCTCAA-CC---ATGTC-TTGATT
-GAT-----TTCA----AG-CC-A---TG--GC-TTGGACTT-GGGGGCT-TGCTGGCGG
CGATCAGCT-GTCAGCTCTC--CTGAAATGCATTAGCAAA-GGATTGGGCAAGTCTTT--
----GACGTGCA-CGGCCTT----CGACGTGATAATGATCGTCGTGG-CTGGAGC-G-TA
-AGG-C--GT-GCA-TG-AAT---GG-TCC--TGTGCTTCTAATCT---A---------T
CCTA---GCCT----CT-G-GTCGCCT-TT----TAG-CTACTAGTC-GGTCGTGAGGCC
TGACGAACGTTTGGA-GTGT-GAC---TCGCTGGCTGGG--GCAT
>JF907785 Suillellus queletii
----------------------------GGTC-TTAT-C-AAT-TCTGGAGGAGA--AGG
GGGGGAAG---ACAC------AAG---TGGGGTAG--ACTGTCGCTGGCCC----CT-CG
--------GGGCATGT-GCACGTCT-T-CCTTCTGT--GTCG-ACC-TTT--CTCTTTCT
CTCT--------CACA--CACCTGTGCACCCATTGTAGGTCCTCGCAA-GAGGATCTATG
TTTTT---CATATCACAC--CCATCGTATGTCTATAGAATGTAT----TGAAAAACGT-C
GA-CCTGTCT-CA-CAGGCCT--GGCGC---TC--AAT--AAATCCATACAACTTTCAGC
AACGGATCTCTTGG-CTCTCGCATCGATGAAGAACGCAGCGAATTGCGATAAGTAATGTG
AATTGCAGATTTTC-AGTGAATCATCGAATCTTTGAACGCACCTTGCGCTCCTTGGTATT
CCGAGGAGCATGCCTGTTTGAGTGTCATC--GAA-TTCTCAA-CC---ATGTC-TTGATT
-GAT-----TTCA----AG-CC-A---TG--GC-TTGGACTT-GGGGGCT-TGCTGGCGG
CGATCAGCT-GTCAGCTCTC--CTGAAATGCATTAGCAAA-GGATTGGGCAAGTCTTT--
----GACGTGCA-CGGCCTT----CGACGTGATAATGATCGTCGTGG-CTGGAGC-G-TA
-AGG-C--GT-GCA-TG-AAT---GG-TCC--TGTGCTTCTAATCT---A---------T
CCTA---GCCT----CT-G-GTCGCCT-TT----TAG-CTACTAGTC-GGTCGTGAGGCC
TGACGAACGTTTGGA-GTG--------------------------
>KC734546 Boletus queletii
AAGGTTTCCGTAGGTGAACCTGCGGAAGGATCATTAT-CGAAT-TCTGGAGGAGA--GGG
GGGGGAAG---ACAC------AAG---TGGGGTAG--ACTGTCGCTGGCCC----CT-CG
--------GGGCATGT-GCACGTCT-T-CCTTCTGT--GTCG-ACC-TTT--CTCTTTCT
CTCT--------CACA--CACCTGTGCACCCATTGTAGGTCCTCGCAA-GAGGATCTATG
TTTTT---CATATCACAC--CCATCGTATGTCTATAGAATGTAT----TGAAAAACGT-C
GA-CCTGTCT-CA-CAGGCCT--GGCGC---TC--AAT--AAATCCATACAACTTTCAGC
AACGGATCTCTTGG-CTCTCGCATCGATGAAGAACGCAGCGAATTGCGATAAGTAATGTG
AATTGCAGATTTTC-AGTGAATCATCGAATCTTTGAACGCACCTTGCGCTCCTTGGTATT
CCGAGGAGCATGCCTGTTTGAGTGTCATC--GAA-TTCTCAA-CC---ATGTC-TTGATT
-GAT-----TTCA----AG-CC-A---TG--GC-TTGGACTT-GGGGGCT-TGCTGGCGG
CGATCAGCT-GTCAGCTCTC--CTGAAATGCATTAGCAAA-GGATTGGGCAAGTCTTT--
----GACGTGCA-CGGCCTT----CGACGTGATAATGATCGTCGTGG-CTGGAGC-G-TA
-AGG-C--GT-GCA-TG-AAT---GG-TCC--TGTGCTTCTAATCT---A---------T
CCTA---GCCT----CT-G-GTCGCCT-TT----TAG-CTACTAGTC-GGTCGTGAGGCC
TGACGAACGTTTGGA-GTGT-GAC---TCGCTGGCTGGG--GCAT
>w3194-2 its
------------------------------------------------------------
---------------------------------------TGTCGCTGGCCT----CT-CG
--------GGGCATGTCGCACGTCT-TCCC--TTTT-CGTTG-ACC-TTT--CTCCTTCT
CTCT--------CA----CACCTGTGCACCCGTTGTAGGTCCTCGAAA-GAGGATCTATG
TTTTTTT-CATATCACAC--CCATCGTATGTCTATAGAATGTA-----TCGAAAACGT-C
GA-CCTGTTT-CA-CAGGCCT--GGCGG-GTTC---AT--AAATCCATACAACTTTCAGC
AACGGATCTCTTGG-CTCTCGCATCGATGAAGAACGCAGCGAATTGCGATAAGTAATGTG
AATTGCAGATTTTC-AGTGAATCATCGAATCTTTGAACGCACCTTGCGCTCCTTGGTATT
CCGAGGAGCATGCCTGTTTGAGTGTCATC--GAA-TTCTCAA-CC---ATGTC-TTGATC
-CAT-----TTCAA---GG-C--A---TG--GC-TTGGAGTT-GGGGG-T-TGCTGGCGG
CGACGAGCC-GTCGGCTCTC--CTGAAATGCATTAGCAAA-GGGG-CAGCGAGTCTTT--
----GACGTGCA-CGGCCTT----CGACGTGACAATGATCGTCGTGG-CTGGAGC-GTTC
--GGAC--AT-GCA-TGAAAT---GG-TCC--TGTGCTTCCAATCTC-----CC-CT--A
CCCT---AGC-----CTCGAGTCAC-T-TTAGC-TAC-CTACTAGTC-GGTCGTGAGGCC
-GACGAACGG-TCGA-CGGT-GGC---T-GCTGGCTGG-C-----
>w3229 its
-----------------ACCTGCGGAAGGATCATTAT-CGAAT-TCTGGAGTGGGGA---
-----------ACAC--GCC-GAG----G--GGAG--ACTGTCGCTGGCCT----CT-CG
--------GGGCATGTCGCACGTCT-TCCC--TTTT-CGTTG-ACC-TTT--CTCCTTCT
CTCT--------CA----CACCTGTGCACCCGTTGTAGGTCCTCGAAA-GAGGATCTATG
TTTTTTT-CATATCACAC--CCATCGTATGTCTATAGAATGTAT-----CGAAAACGT-C
GA-CCTGTTT-CA-CAGGCCT--GGCGG-GTTC---AT--AAATCCATACAACTTTCAGC
AACGGATCTCTTGG-CTCTCGCATCGATGAAGAACGCAGCGAATTGCGATAAGTAATGTG
AATTGCAGATTTTC-AGTGAATCATCGAATCTTTGAACGCACCTTGCGCTCCTTGGTATT
CCGAGGAGCATGCCTGTTTGAGTGTCATC--GAA-TTCTCAA-CC---ATGTC-TTGATC
-CAT-----TTCAA---GG-C--A---TG--GC-TTGGAGTT-GGGGG-T-TGCTGGCGG
CGACGAGCC-GTCGGCTCTC--CTGAAATGCATTAGCAAA-GGGG-CAGCGAGTCTTT--
----GACGTGCA-CGGCCTT----CGACGTGACAATGATCGTCGTGG-CTGGAGC-GTTC
--GGAC--AT-GCA-TGAAAT---GG-TCC--TGTGCTTCCAATCTC-----CC-CT--A
CCCT---AGC-----CTCGAGTCAC-T-TTAGC-TAC-CTACTAGTC-GGTCGTGAGGCC
-GACGAACGG-TCGA-CGGT-GGC---T-GCTGGCTGG-CGTGTT
>KC734539 Boletus comptus
------------------------------------------------------------
------------------------------------------------------------
------------------------------------------------------------
-----------------------------------------------------------G
TTTTTTTTCATATCACAC--CTGTCGTATGTCTATAGAATGTA-----TTGAAAACGT-C
GA-CCTGTTT-GA-CAGGATTC-GGCGC--TTC-ATATG-AAATCCATACAACTTTCAGC
AACGGATCTCTTGG-CTCTCGCATCGATGAAGAACGCAGCGAATTGCGATAAGTAATGTG
AATTGCAGATTTTC-AGTGAATCATCGAATCTTTGAACGCACCTTGCGCTCCTTGGTATT
CCGAGGAGCATGCCTGTTTGAGTGTCATC--GAA-TTCTCAA-CC---ATGTC-TTGATC
-TCTGACG-TTCAA---GG-C--A---TG--GC-TTGGAATT-GGGGGTT-TGCTGGTGG
CGACGTGCC-GTCGGCTCTC--CTGAAATGCATTAGCGAA-GGGG-CAGCAAGTCTTT--
----GACGTGCA-CGGCCTTT---CGACGTGATAACGATCGTCGTGG-CTGGAGC-GTTC
--AGAC--AT-GCA-TC-CAT---GG-TCCCCTGTGCTTCCAACCTCCCACCCC-CT--A
CCTT---GGC-----CTYGAGTCGC-T-TTAGC-TGC-CTACTAGTC-GGTCGTGAGGCC
-GACGAACGG-TCGA-GGGT-GAC---T-GCTGGCTGG-CGTAGG
>AJ419191 Boletus luridus
-------------------------------CATTAT-CNAAT-TTTGNA-T-----GAA
NTGGGNA--CCNCACG--TC-GAG---TG--GNAC--CCTGTCGCTGCCCT----CT-CG
--------GGNCATCTC-CACGTCT-TCCC--TTTT-CNTTN-CCC-TNT--CTCTNTCT
CTCTCTCTCTCACACA--CACCTGTGCACCCGTCGTAGGTCCTCGAAA-GAGGATCTATG
TATTTTT-CATATCACAC-CCCATCGTATGTCTATAGAATGTA-----TTGAAAACGT-C
GA-CCTGTCTTGA-CAGNCCT--GACGG--TTC-AT----AAATCCATACAACTTTCAGC
AACGGATCTCTTGG-CTCTCGCATCGATGAAGAACGCAGCGAATTGCGATAAGTAATGTG
AATTGCAGATTTTCCAGTGAATCATCGAATCTTTGAACGCACCTTGCGCTCCTTGGTATT
CCGAGGAGCATGCCTGTTTGAGTGTCATC--GAA-TTCTCAA-CC---ATGTC-TTGATC
-GAT-----TTCAA---GG-CC-A---TG--GC-TTGGAGTT-GGGGG-T-TGCTGGCGG
CGACGAGCT-GTCGGCTCTC--CTGAAATGCATTAGCAAA-GGG--CAGCAAGTCTTT--
----GACGTGCA-CGGCCTT----CGACGTGATAATGATCGTCGTGG-CTGGAGC-G-TC
--GGAC--AT-GCA-TG-AATA--GG-TCC--TGTGCTTCTAATCTC-TC--CC-AT--G
CCTG-ACGGC-----GT-GTGTTTG-G-AAACT-TA------------------------
---------------------------------------------
>KC734547 Boletus mendax
---------------------------------------------CTGGA-------GGG
GTGGGCA----ACGCG-GCC-GAG---TC--AGAG--ACTGTCGCTGGCCC----CT-TG
GG------GGGCATGTTGCACGTCT-TCCC--TCGT-CGTCA-ACCCATT--CGCCTTCT
CTCT--------CAC---CCCCTGTGCACCCTTTGTAGGTCCTCGAAAAGAGGATCTATG
TTTTT---CACATCACAC--CCATCGTATGTCTATAGAATGTAATATATCGAGATCGT-C
GA-CCTGTCT-CG-CAGGCCT--GGCGC---TCGATAAA-AAATCCATACAACTTTCAGC
AACGGATCTCTTGG-CTCTCGCATCGATGAAGAACGCAGCGAATTGCGATAAGTAATGTG
AATTGCAGATTTTC-AGTGAATCATCGAATCTTTGAACGCACCTTGCGCTCCTTGGTATT
CCGAGGAGCATGCCTGTTTGAGTGTCATC--GAA-TTCTCAA-CC---ATGTC-TTGATC
-GATT----TTCAA---GGTCC-A---TG--GC-TTGGAGTT-GGGGGTT-TGCTGGCGG
CGACGCGCT-GTCAGCTCTC--CTGAAATGCATTAGCGAA-GGG--CAGCAAGTCTTT--
----GACGTGCA-CGGCCCT----CGACGTGATAATGATCGTCGTGG-CTGGAGTGGTTC
--AGAC--ATTGCA-CG-CAT---CG-TCC--TGTGCTTCTAATCTC-CC-CCC-CT--A
CCTG---GCC------TCGAGTCAT-G-TCGCTTTAG-CTACTAGTC-GGTCGCAAGGCT
-GACAAACGT-TGGA-GCGT-GCGTGGTCGCTGGCTGG-GGGGCG
>KC734548 Boletus mendax
AAGGTTTCCGTAGGTGAACCTGCGGAAGGATCATTAT-CGAAT-TCTGGA-------GGG
GTGGGCA----ACGCG-GCC-GAG---TC--AGAG--ACTGTCGCTGGCCC----CT-TG
GG------GGGCATGTTGCACGTCT-TCCC--TCGT-CGTCA-ACCCATT--CGCCTTCT
CTCT--------CAC---CCCCTGTGCACCCTTTGTAGGTCCTCGAAAAGAGGATCTATG
TTTTT---CACATCACACACCCATCGTATGTCTATAGAATGTAATATATCGAGATCGT-C
GA-CCTGTCT-CG-CAGGCCT--GGCGC---TCGATAAAAAAATCCATACAACTTTCAGC
AACGGATCTCTTGG-CTCTCGCATCGATGAAGAACGCAGCGAATTGCGATAAGTAATGTG
AATTGCAGATTTTC-AGTGAATCATCGAATCTTTGAACGCACCTTGCGCTCCTTGGTATT
CCGAGGAGCATGCCTGTTTGAGTGTCATC--GAA-TTCTCAA-CC---ATGTC-TTGATC
-GATT----TTCAA---GGTCC-A---TG--GC-TTGGAGTT-GGGGGTT-TGCTGGCGG
CGACGCGCT-GTCAGCTCTC--CTGAAATGCATTAGCGAA-GGG--CAGCAAGTCTTT--
----GACGTGCA-CGGCCCT----CGACGTGATAATGATCGTCGTGG-CTGGAGCGGTTC
--AGAC--ATTGCA-CG-CAT---CG-TCC--TGTGCTTCTAATCTC-CCCCCC-CT--A
CCTG---GCC------TCGAGTCAT-G-TCGCTTTAG-CTACTAGTC-GGTCGCAAGGCT
-GACGAACGT-TGGA-GCGT-GCGTGGTCGCTGGCTGG-GGGGCG
>KC734543 Boletus mendax
AAGGTTTCCGTAGGTGAACCTGCGGAAGGATCATTAT-CGAAT-TCTGGA-------GGG
GTGGGCA----ACGCG-GCC-GAG---TC--AGAG--ACTGTCGCTGGCCC----CT-TG
GG------GGGCATGTTGCACGTCT-TCCC--TCGT-CGTCA-ACCCATT--CGCCTTCT
CTCT--------CAC---CCCCTGTGCACCCTTTGTAGGTCCTCGAAAAGAGGATCTATG
TTTTT---CACATCACAC--CCATCGTATGTCTATAGAATGTAATATATCGAGATCGT-C
GA-CCTGTCT-CG-CAGGCCT--GGCGC---TCGATAAA-AAATCCATACAACTTTCAGC
AACGGATCTCTTGG-CTCTCGCATCGATGAAGAACGCAGCGAATTGCGATAAGTAATGTG
AATTGCAGATTTTC-AGTGAATCATCGAATCTTTGAACGCACCTTGCGCTCCTTGGTATT
CCGAGGAGCATGCCTGTTTGAGTGTCATC--GAA-TTCTCAA-CC---ATGTC-TTGATC
-GATT----TTCAA---GGTCC-A---TG--GC-TTGGAGTT-GGGGGTT-TGCTGGCGG
CGACGCGCT-GTCAGCTCTC--CTGAAATGCATTAGCGAA-GGG--CAGCAAGTCTTT--
----GACGTGCA-CGGCCCT----CGACGTGATAATGATCGTCGTGG-CTGGAGCGGTTC
--AGAC--ATTGCA-CG-CAT---CG-TCC--TGTGCTTCTAATCTC-CC-CCC-CT--A
CCTG---GCC------TCGAGTCAT-G-TCGCTTTAG-CTACTAGTC-GGTCGCAAGGCT
-GACGAACGT-TGGA-GCGT-GCGTGGTCGCTGGCTGG-GGGGCG
>KC734545 Boletus mendax
--------------------------------ATTAT-CGAAT-TCTGGA-------GGG
GTGGGCA----ACGCG-GCC-GAG---TC--ACAG--ATTGTCGCTGGCCC----CT-TG
GG------GGGCATGTTGCACGTCT-TCCC--TCGT-CGTCA-ACCCATT--CGCCTTCT
CTCT--------CAC---CCCCTGTGCACCCTTTGTAGGTCCTCGAAAAGAGGATCTATG
TTTTT---CACATCACAC--CCATCGTATGTCTATAGAATGTAATATATCGAGATCGT-C
GA-CCTGTCT-CG-CAGGCCT--GGCGC---TCGATAAA-AAATCCATACAACTTTCAGC
AACGGATCTCTTGG-CTCTCGCATCGATGAAGAACGCAGCGAATTGCGATAAGTAATGTG
AATTGCAGATTTTC-AGTGAATCATCGAATCTTTGAACGCACCTTGCGCTCCTTGGTATT
CCGAGGAGCATGCCTGTTTGAGTGTCATC--GAA-TTCTCAA-CC---ATGTC-TTGATC
-GATT----TTCAA---GGTCC-A---TG--GC-TTGGAGTT-GGGGGTT-TGCTGGCGG
CGACGCGCT-GTCAGCTCTC--CTGAAATGCATTAGCGAA-GGG--CGTCAAGTCTTT--
----GACGTGCA-CGGCCCT----CGACGTGATAATGATCGTCGTGG-CTGGAGCGGTTC
--AGAC--ATTGCA-CG-CAT---CG-TCC--TGTGCTTCTAATCTY-CC-CCC-CT--A
CCTG---GCC------TCGAGTCAT-G-TCGCTTTAG-CTACTAGTC-GGTCGCAAGGCT
-GACGAACGT-TGGA-GCGT-GTGTGGTCGCTGGCTGG-GGGGCG
>KC734540 Boletus mendax
AAGGTTTCCGTAGGTGAACCTGCGGAAGGATCATTAT-CGAAT-TCTGGA-------GGG
GTGGGCA----ACGCG-GCC-GAG---TC--AGAG--ACTGTCGCTGGCCC----CT-TG
GG------GGGCATGTTGCACGTCT-TCCC--TCGT-CGTCA-ACCCATT--CGCCTTCT
CTCT--------CAC---CCCCTGTGCACCCTTTGTAGGTCCTCGAAAAGAGGATCTATG
TTTTT---CACATCACACACCCATCGTATGTCTATAGAATGTAATATATCGAGATCGT-C
GA-CCTGTCT-CG-CAGGCCT--GGCGC---TCGATAAAAAAATCCATACAACTTTCAGC
AACGGATCTCTTGG-CTCTCGCATCGATGAAGAACGCAGCGAATTGCGATAAGTAATGTG
AATTGCAGATTTTC-AGTGAATCATCGAATCTTTGAACGCACCTTGCGCTCCTTGGTATT
CCGAGGAGCATGCCTGTTTGAGTGTCATC--GAA-TTCTCAA-CC---ATGTC-TTGATC
-GATT----TTCAA---GGTCCCA---TG--GC-TTGGAGTT-GGGGGTT-TGCTGGCGG
CGACGCGCT-GTCAGCTCTC--CTGAAATGCATTAGCGAA-GGG--CAGCAAGTCTTT--
----GACGTGCA-CGGCCCT----CGACGTGATAATGATCGTCGTGG-CTGGAGCGGTTC
--AGAC--ATTGCA-CG-CAT---CG-TCC--TGTGCTTMTAATCTC-CCCCCC-CT--A
CCTG---GCC------TCGAGTCAT-G-TCGCTTTAG-CTACTAGTC-GGTCGCAAGGCT
---------------------------------------------
>KC734541 Boletus mendax
AAGGTTTCCGTAGGTGAACGTGCGGAAGGATCATTAT-CGAAT-TCTGGA-------GGG
GTGGGCA----ACGCG-GCC-GAG---TC--AGAG--ACTGTCGCTGGCCC----CT-TG
GG------GGGCATGTTGCACGTCT-TCCC--TCGT-CGTCA-ACCCATT--CGCCTTCT
CTCT--------CAC---CCCCTGTGCACCCTTTGTAGGTCCTCGAAAAGAGGATCTATG
TTTTT---CACATCACAC--CCATCGTATGTCTATAGAATGTAATATATCGAGATCGT-C
GA-CCTGTCT-CG-CAGGCCT--GGCGC---TCGATAAA-AAATCCATACAACTTTCAGC
AACGGATCTCTTGG-CTCTCGCATCGATGAAGAACGCAGCGAATTGCGATAAGTAATGTG
AATTGCAGATTTTC-AGTGAATCATCGAATCTTTGAACGCACCTTGCGCTCCTTGGTATT
CCGAGGAGCATGCCTGTTTGAGTGTCATC--GAA-TTCTCAA-CC---ATGTC-TTGATC
-GATT----TTCAA---GGTCC-A---TG--GC-TTGGAGTT-GGGGGTT-TGCTGGCGG
CGACGCGCT-GTCAGCTCTC--CTGAAATGCATTAGCGAA-GGG--CAGCAAGTCTTT--
----GACGTGCA-CGGCCCT----CGACGTGATAATGATCGTCGTGG-CTGGAGCGGTTC
--AGAC--ATTGCA-CG-CAT---CG-TCC--TGTGCTTCTAATCTC-CC-CCC-CT--A
CCTG---GCC------TCGAGTCAT-G-TCGCTTTAG-CTACTAGTC-GGTCGCAAGGCT
-GACGAACGT-TGGA-GCGT-GCGTGGTCGCTGGCTGG-GGGGCG
>HM347662 Boletus luridus
AAGGTTTCCGTAGGTGAACCTGCGGAAGGATCATTAT-CG-------GGAAG-----AGG
GTGGGGA----ACGCG-ACC-GAC---TC--AAAG--ACTGTCGCTGGCCC----CT-TG
GA------GGGCATGTTGCACGTCT-TCCC--TCGT-CGTCA--CCCATT--CGCCTTCT
CTCT--------CAC---CCCCTGTGCACCCTTTGTAGGTCCTCGAAAAGAGGATCTATG
TTTTT---CA-ATCACAC--CCATCGTATGTCTATAGAATGTAATATATCGAGATCGT-C
GA-CCTGTCTCGA-CAGGCCT--GGCGC---TCGATAAA-AAATCCATACAACTTTCAGC
AACGGATCTCTTGG-CTCTCGCATCGATGAAGAACGCAGCGAATTGCGATAAGTAATGTG
AATTGCAGATTTTC-AGTGAATCATCGAATCTTTGAACGCACCTTGCGCTCCTTGGTATT
CCGAGGAGCATGCCTGTTTGAGTGTCATC--GAA-TTCTCAA-CC---ATGTC-TTGATC
-GATT----TTCAA---GGTCC-A---TG--GC-TTGGAGTT-GGGGGTT-TGCTGGCGG
CGACGCGCT-GTCAGCTCTC--CTGAAATGCATTAGCGAA-GGG--CAGCAAGTCTTT--
----GACGTGCA-CGGCCCT----CGACGTGATAATGATCGTCGTGG-CTGGAGCGGTTC
--AGAC--ATTGCA-CG-CAT---CG-TCC--TGTGCTTCTAATCTC-TC-CCC-C----
CCTA---TAT--------GTGCCCC-G-CCG-TTGAT-CTACTACCC---TC-TGAACTT
-GACC----------------------------------------
>DQ974705 Boletus amygdalinus
--------------------------AGGATCATTAT-CGAAT-TCTGGA--------GG
GTGGGCC----ACACG-GCC-GAGC--TC--AGAG--ACTGTCGCTGGCCC----CT-TG
TGGG----GGGCATGTTGCACCTCT-CCCC--TCGT-CGTCA-ACCCATT--CGCCTTCT
CTCT--------CAC---CCCCTGTGCACCCGTTGTAGGTCCTCGAAAAGAGGATCTATG
TTTTTT--CATATCACAC--CCATCGCATGTCTATAGAATGTAATGTATTGAGATCGT-C
GA-CCTGTCT-CA-CAGGCCT--GGCGG--CTCAAT--G-AAATCCATACAACTTTCAGC
AACGGATCTCTTGG-CTCTCGCATCGATGAAGAACGCAGCGAATTGCGATAAGTAATGTG
AATTGCAGATTTTC-AGTGAATCATCGAATCTTTGAACGCACCTTGCGCTCCTTGGTATT
CCGAGGAGCATGCCTGTTTGAGTGTCATC--GAA-TTCTCAA-CC---ATGTC-TTGATC
-GATT----GTCAA---GGTCC-A---TG--GC-TTGGAGTTTGGGGGTT-TGCTGGCGG
CGACGCGCT-GTCAGCTCTC--CTGAAATGCATTAGCGAA-GGG--CAGCAAGTCTTT--
----GACGTGCA-CGGCCCT----CGACGTGATAATGATCGTCGTGG-CTGGAGCGGTTC
--AGAC--AT-GCA-CG-AAT---GG-TCC--TGTGCTTCTAATCTT-CC-CTA-C----
CCTG---GCCC-----TCGNGTCAC-G-TCGCTTTAG-CTACTAGTT-GGTCGTGAGGCT
-GACGAACGT-TGAA-GCGT-GCGTGGTCGCTGGCTGG-----CG
>EF644104 Boletus luridus
-----------------------------ATCATTAT-CGAAT-TCTGGAGT-----GGA
GTGGGGA----ACACG--TC-GAG---TG--GGAG--ACTGTCGCTGGCCT----CT-CG
--------GGGCATGTCGCACGTCT-TCCC--TTTT-CGTTG-ACC-TTT--CTCCTTCT
CTCTCTCTCTCTCTCA--CACCTGTGCACCCGTCGTAGGTCCTCGAAA-GAGGATCTATG
TATTTTT-CATATCACAC-CCCATCGTATGTCTATAGAATGTA-----TTGAAAACGT-C
GA-CCTGTCTTGA-CAGGCCT--GACGG--TTC-AT----AAATCCATACAACTTTCAGC
AACGGATCTCTTGG-CTCTCGCATCGATGAAGAACGCAGCGAATTGCGATAAGTAATGTG
AATTGCAGATTTTC-AGTGAATCATCGAATCTTTGAACGCACCTTGCGCTCCTTGGTATT
CCGAGGAGCATGCCTGTTTGAGTGTCATC--GAA-TTCTCAA-CC---ATGTC-TTGATC
-GAT-----TTCAA---GG-CC-A---TG--GC-TTGGAGTT-GGGGG-T-TGCTGGCGG
CGACGAGCT-GTCGGCTCTC--CTGAAATGCATTAGCAAA-GGG--CAGCAAGTCTTT--
----GACGTGCA-CGGCCTT----CGACGTGATAATGATCGTCGTGG-CTGGAGC-G-TC
--GGAC--AT-GCA-TG-AATA--GG-TCC--TGTGCTTCTAATCTC-TC--CC-AT--G
CCTG---ACGG----CGTGTG---------------------------------------
---------------------------------------------
>JF907802 Suillellus luridus
---------------------------------------------------------GGA
GTGGGGA----ACACG--TC-GAG---TG--GGAG--ACTGTCGCTGGCCT----CT-CG
--------GGGCATGTCGCACGTCT-TCCC--TTTT-CGTTG-ACC-TTT--CTCCTTCT
CTCTCTCTCTCTCTCA--CACCTGTGCACCCGTCGTAGGTCCTCGAAA-GAGGATCTATG
TATTTTT-CATATCACAC-CCCATCGTATGTCTATAGAATGTA-----TTGAAAACGT-C
GA-CCTGTCTTGA-CAGGCCT--GACGG--TTC-AT----AAATCCATACAACTTTCAGC
AACGGATCTCTTGG-CTCTCGCATCGATGAAGAACGCAGCGAATTGCGATAAGTAATGTG
AATTGCAGATTTTC-AGTGAATCATCGAATCTTTGAACGCACCTTGCGCTCCTTGGTATT
CCGAGGAGCATGCCTGTTTGAGTGTCATC--GAA-TTCTCAA-CC---ATGTC-TTGATC
-GAT-----TTCAA---GG-CC-A---TG--GC-TTGGAGTT-GGGGG-T-TGCTGGCGG
CGACGAGCT-GTCGGCTCTC--CTGAAATGCATTAGCAAA-GGG--CAGCAAGTCTTT--
----GACGTGCA-CGGCCTT----CGACGTGATAATGATCGTCGTGG-CTGGAGC-G-TC
--GGAC--AT-GCA-TG-AATA--GG-TCC--TGTGCTTCTAATCTC-T-----------
------------------------------------------------------------
---------------------------------------------
>JF907793 Suillellus luridus
----------------AACCTGCGGAAGGATCATTAT-CGAAT-TCTGGAGT-----GGA
GTGGGGA----ACACG--TC-GAG---TG--GGAG--ACTGTCGCTGGCCT----CT-CG
--------GGGCATGTCGCACGTCT-TCCC--TTTT-CGTTG-ACC-TTT--CTCCTTCT
CTCTCTCTCTCTCTCA--CACCTGTGCACCCGTCGTAGGTCCTCGAAA-GAGGATCTATG
TATTTTT-CATATCACAC-CCCATCGTATGTCTATAGAATGTA-----TTGAAAACGT-C
GA-CCTGTCTTGA-CAGGCCT--GACGG--TTC-AT----AAATCCATACAACTTTCAGC
AACGGATCTCTTGG-CTCTCGCATCGATGAAGAACGCAGCGAATTGCGATAAGTAATGTG
AATTGCAGATTTTC-AGTGAATCATCGAATCTTTGAACGCACCTTGCGCTCCTTGGTATT
CCGAGGAGCATGCCTGTTTGAGTGTCATC--GAA-TTCTCAA-CC---ATGTC-TTGATC
-GAT-----TTCAA---GG-CC-A---TG--GC-TTGGAGTT-GGGGG-T-TGCTGGCGG
CGACGAGCT-GTCGGCTCTC--CTGAAATGCATTAGCAAA-GGG--CAGCAAGTCTTT--
----GACGTGCA-CGGCCTT----CGACGTGATAATGATCGTCGTGG-CTGGAGC-G-TC
--GGAC--AT-GCA-TG-AATA--GG-TCC--TGTGCTTCTAATCTC-TC--CC-AT--G
CC-G---ACGG----CGTGT----------------------------------------
---------------------------------------------
>UDB000077 Boletus luridus
--------CGTAGGTGA-CCTGCGGAAGGATCATTAT-CGAAT-TCTGGAGT-----GGA
GTGGGGA----ACACG--TC-GAG---TG--GGAG--ACTGTCGCTGGCCT----CT-CG
--------GGGCATGTCGCACGTCT-TCCC--TTTT-CGTTG-ACC-TTT--CTCCTTCT
CTCTCTCTCTCTCTCA--CACCTGTGCACCCGTCGTAGGTCCTCGAAA-GAGGATCTATG
TATTTTT-CATATCACAC-CCCATCGTATGTCTATAGAATGTA-----TTGAAAACGT-C
GA-CCTGTCTTGA-CAGGCCT--GACGG--TTC-AT----AAATCCATA--------AGC
AACGGATCTCTTGG-CTCTCGCATCGATGAAGAACGCAGCGAATTGCGATAAGTAATGTG
AATTGCAGATTTTC-AGTGAATCATCGAATCTTTGAACGCACCTTGCGCTCCTTGGTATT
CCGAGGAGCATGCCTGTTTGAGTGTCATC--GAA-TTCTCAA-CC---ATGTC-TTGATC
-GAT-----TTCAA---GG-CC-A---TG--GC-TTGGAGTT-GGGGG-T-TGCTGGCGG
CGACGAGCT-GTCGGCTCTC--CTGAAATGCATTAGCAAA-GGG--CAGCAAGTCTTT--
----GACGTGCA-CGGCCTT----CGACGTGATAATGATCGTCGTGG-CTGGAGC-G-TC
--GGAC--AT-GCA-TG-AATA--GG-TCC--TGTGCTTCTAATCTC-TC--CC-AT--G
CCTG---ACGG----CGTGTGTTTC-G-AAACT-TGA-CCTCAAATCAGGTAGGACTACC
-CG------------------------------------------
>AY278765 Boletus luridus
-------------------------AAGGATCATTAT-CGAAT-TCTGGAGT-----GGA
GTGGGGA----ACACG--TC-GAG---TG--GGAG--ACTGTCGCTGGCCT----CT-CG
--------GGGCATGTCGCACGTCT-TCCC--TTTT-CGTTG-ACC-TTT--CTCCTTCT
CTCTCTCTCTCTCTCA--CACCTGTGCACCCGTCGTAGGTCCTCGAAA-GAGGATCTATG
TATTTTT-CATATCACAC-CCCATCGTATGTCTATAGAATGTA-----TTGAAAACGT-C
GA-CCTGTCTTGA-CAGGCCT--GACGG--TTC-AT----AAATCCATACAACTTTCAGC
AACGGATCTCTTGG-CTCTCGCATCGATGAAGAACGCAGCGAATTGCGATAAGTAATGTG
AATTGCAGATTTTC-AGTGAATCATCGAATCTTTGAACGCACCTTGCGCTCCTTGGTATT
CCGAGGAGCATGCCTGTTTGAGTGTCATC--GAA-TTCTCAA-CC---ATGTC-TTGATC
-GAT-----TTCAA---GG-CC-A---TG--GC-TTGGAGTT-GGGGG-T-TGCTGGCGG
CGACGAGCT-GTCGGCTCTC--CTGAAATGCATTAGCAAA-GGG--CAGCAAGTCTTT--
----GACGTGCA-CGGCCTT----CGACGTGATAATGATCGTCGTGG-CTGGAGC-G-TC
--GGAC--AT-GCA-TG-AATA--GG-TCC--TGTGCTTCTAATCTC-TC--CC-AT--G
CCTG---ACGG----CGTGTGTTTC-G-AAACT-TGA-CCTCAAATCAGGTAGGACTACC
-CGCTGAACT-TAA-------------------------------
>KC734542 Boletus luridus
--------------TGA-CCTGCGGAAGGA-CATTAT-CGAAT-TCTGGAGT-----GGA
GTGGGGA----ACACG--TC-GAG---TG--GGAG--ACTGTCGCTGGCCT----CT-CG
--------GGGCATGTCGCACGTCT-TCCC--TTTT-CGTTG-ACC-TTT--CTCCTTCT
CTCTCTCTCTCTCTCA--CACCTGTGCACCCGTCGTAGGTCCTCGAAA-GAGGATCTATG
TATTTTT-CATATCACAC-CCCATCGTATGTCTATAGAATGTA-----TTGAAAACGT-C
GA-CCTGTCTTGA-CAGGCCT--GACGG--TTC-AT----AAATCCATACAACTTTCAGC
AACGGATCTCTTGG-CTCTCGCATCGATGAAGAACGCAGCGAATTGCGATAAGTAATGTG
AATTGCAGATTTTC-AGTGAATCATCGAATCTTTGAACGCACCTTGCGCTCCTTGGTATT
CCGAGGAGCATGCCTGTTTGAGTGTCATC--GAA-TTCTCAA-CC---ATGTC-TTGATC
-GAT-----TTCAA---GG-CC-A---TG--GC-TTGGAGTT-GGGGG-T-TGCTGGCGG
CGACGAGCT-GTCGGCTCTC--CTGAAATGCATTAGCAAA-GGG--CAGCAAGTCTTT--
----GACGTGCA-CGGCCTT----CGACGTGATAATGATCGTCGTGG-CTGGAGC-G-TC
--GGAC--AT-GCA-TG-AATA--GG-TCC--TGTGCTTCTAATCTC-TC--CC-AT--G
CCTG---ACGG----CGTGTGTTTC-T-AAACT-TGA-CCTCACATCAGGTAGGACTACC
-CGCTGATCT-TAAG-CATA-TCAAT-------------------
>KC734544 Boletus luridus
AAGGTTTCCGTAGGTGAACCTGCGGAAGGATCATTAT-CGAAT-TCTGGAGT-----GGA
GTGGGGA----ACACG--TC-GAG---TG--GGAG--ACTGTCGCTGGCCT----CT-CG
--------GGGCATGTCGCACGTCT-TCCC--TTTT-CGTTG-ACC-TTT--CTCCTTCT
CTCTCTCTCTCTCTCA--CACCTGTGCACCCGTCGTAGGTCCTCGAAA-GAGGATCTATG
TATTTTT-CATATCACAC-CCCATCGTATGTCTATAGAATGTA-----TTGAAAACGT-C
GA-CCTGTCTTGA-CAGGCCT--GACGG--TTC-AT----AAATCCATACAACTTTCAGC
AACGGATCTCTTGG-CTCTCGCATCGATGAAGAACGCAGCGAATTGCGATAAGTAATGTG
AATTGCAGATTTTC-AGTGAATCATCGAATCTTTGAACGCACCTTGCGCTCCTTGGTATT
CCGAGGAGCATGCCTGTTTGAGTGTCATC--GAA-TTCTCAA-CC---ATGTC-TTGATC
-GAT-----TTCAA---GG-CC-A---TG--GC-TTGGAGTT-GGGGG-T-TGCTGGCGG
CGACGAGCT-GTCGGCTCTC--CTGAAATGCATTAGCAAA-GGG--CAGCAAGTCTTT--
----GACGTGCA-CGGCCTT----CGACGTGATAATGATCGTCGTGG-CTGGAGC-G-TC
--GGAC--AT-GCA-TG-AATA--GG-TCC--TGTGCTTCTAATCTC-TC--CC-AT--G
CCTG---ACGG----CGTGTGTTTC-G-AAACT-TGA-CCTCAAATCAGGTAGGACTACC
-CGCTGAACT-TAAG-CATA-T-AATAA-----------------
>AJ889930 Boletus luridus
--------CGTAGGTGA-CCTGCGGAAGGATCATTAT-CGAAT-TCTGGAGT-----GGA
GTGGGGA----ACACG--TC-GAG---TG--GGAG--ACTGTCGCTGGCCT----CT-CG
--------GGGCATGTCGCACGTCT-TCCC--TTTT-CGTTG-ACC-TTT--CTCCTTCT
CTCTCTCTCTCTCTCA--CACCTGTGCACCCGTCGTAGGTCCTCGAAA-GAGGATCTATG
TATTTTT-CATATCACAC-CCCATCGTATGTCTATAGAATGTA-----TTGAAAACGT-C
GA-CCTGTCTTGA-CAGGCCT--GACGG--TTC-AT----AAATCCATA--------AGC
AACGGATCTCTTGG-CTCTCGCATCGATGAAGAACGCAGCGAATTGCGATAAGTAATGTG
AATTGCAGATTTTC-AGTGAATCATCGAATCTTTGAACGCACCTTGCGCTCCTTGGTATT
CCGAGGAGCATGCCTGTTTGAGTGTCATC--GAA-TTCTCAA-CC---ATGTC-TTGATC
-GAT-----TTCAA---GG-CC-A---TG--GC-TTGGAGTT-GGGGG-T-TGCTGGCGG
CGACGAGCT-GTCGGCTCTC--CTGAAATGCATTAGCAAA-GGG--CAGCAAGTCTTT--
----GACGTGCA-CGGCCTT----CGACGTGATAATGATCGTCGTGG-CTGGAGC-G-TC
--GGAC--AT-GCA-TG-AATA--GG-TCC--TGTGCTTCTAATCTC-TC--CC-AT--G
CCTG---ACGG----CGTGTGTTTC-G-AAACT-TGA-CCTCAAATCAGGTAGGACTACC
-CG------------------------------------------
>AY278766 Boletus luridus
-------------------------AAGGATCATTAT-CGAAT-TCTGGAGT-----GGA
GTGGGGA----ACACG--TC-GAG---TG--GGAG--ACTGTCGCTGGCCT----CT-CG
--------GGGCATGTCGCACGTCT-TCCC--TTTT-CGTTG-ACC-TTT--CTCCTTCT
CTCTCTCTCTCTCACA--CACCTGTGCACCCGTCGTAGGTCCTCGAAA-GAGGATCTATG
TATTTTT-CATATCACAC-CCCATCGTATGTCTATAGAATGTA-----TTGAAAACGT-C
GA-CCTGTCTTGA-CAGGCCT--GACGG--TTC-AT----AAATCCATACAACTTTCAGC
AACGGATCTCTTGG-CTCTCGCATCGATGAAGAACGCAGCGAATTGCGATAAGTAATGTG
AATTGCAGATTTTC-AGTGAATCATCGAATCTTTGAACGCACCTTGCGCTCCTTGGTATT
CCGAGGAGCATGCCTGTTTGAGTGTCATC--GAA-TTCTCAA-CC---ATGTC-TTGATC
-GAT-----TTCAA---GG-CC-A---TG--GC-TTGGAGTT-GGGGG-T-TGCTGGCGG
CGACGAGCT-GTCGGCTCTC--CTGAAATGCATTAGCAAA-GGG--CAGCAAGTCTTT--
----GACGTGCA-CGGCCTT----CGACGTGATAATGATCGTCGTGG-CTGGAGC-G-TC
--GGAC--AT-GCA-TG-AATA--GG-TCC--TGTGCTTCTAATCTC-TC--CC-AT--G
CCTG---ACGG----CGTGTGTTTC-G-AAACT-TGA-CCTCAAATCAGGTAGGACTACC
-CGCTGAACT-TAA-------------------------------
>JQ685714 Boletus luridus
AAGGTTTCCGTAGGTGAACCTGCGGAAGGATCATTAT-CGAAT-TCTGGAGT-----GGA
GTGGGGA----ACACG--TC-GAG---TG--GGAG--ACTGTCGCTGGCCT----CT-CG
--------GGGCATGTCGCACGTCT-TCCC--TTTT-CGTTG-ACC-TTTT-CTCCTTCT
CTCTCTCTCTCTCACA--CACCTGTGCACCCGTCGTAGGTCCTCGAAA-GAGGATCTATG
TATTTTT-CATATCACAC-CCCATCGTATGTCTATAGAATGTA-----TTGAAAACGT-C
GA-CCTGTCTTGA-CAGGCCT--GACGG--TTC-AT----AAATCCATACAACTTTCAGC
AACGGATCTCTTGG-CTCTCGCATCGATGAAGAACGCAGCGAATTGCGATAAGTAATGTG
AATTGCAGATTTTC-AGTGAATCATCGAATCTTTGAACGCACCTTGCGCTCCTTGGTATT
CCGAGGAGCATGCCTGTTTGAGTGTCATC--GAA-TTCTCAA-CC---ATGTC-TTGATC
-GAT-----TTCAA---GG-CC-A---TG--GC-TTGGAGTT-GGGGG-T-TGCTGGCGG
CGACGAGCT-GTCGGCTCTC--CTGAAATGCATTAGCAAA-GGG--CAGCAAGTCTTT--
----GACGTGCA-CGGCCTT----CGACGTGATAATGATCGTCGTGG-CTGGAGC-G-TC
--GGAC--AT-GCA-TG-AATA--GG-TCC--TGTGCTTCTAATCTC-TC--CC-AT--G
CCTG---ACGG----CGTGTGTTTC-G-AAACT-TGA-CCTCAAATCAGGTAGGACTACC
-CGCTGAACT-TAAG-CATA-TCAATAAGCGGAG-----------
>JQ685715 Boletus luridus
------------------------GAAGGATCATTAT-CGAAT-TCTGGAGT-----GGA
GTGGGGA----ACACG--TC-GAG---TG--GGAG--ACTGTCGCTGGCCT----CT-CG
--------GGGCATGTCGCACGTCT-TCCC--TTTT-CGTTG-ACC-TTT--CTCCTTCT
CTCTCTCTCTCACACA--CACCTGTGCACCCGTCGTAGGTCCTCGAAA-GAGGATCTATG
TATTTTT-CATATCACAC-CCCATCGTATGTCTATAGAATGTA-----TTGAAAACGT-C
GA-CCTGTCTTGA-CAGGCCT--GACGG--TTC-AT----AAATCCATACAACTTTCAGC
AACGGATCTCTTGG-CTCTCGCATCGATGAAGAACGCAGCGAATTGCGATAAGTAATGTG
AATTGCAGATTTTC-AGTGAATCATCGAATCTTTGAACGCACCTTGCGCTCCTTGGTATT
CCGAGGAGCATGCCTGTTTGAGTGTCATC--GAA-TTCTCAA-CC---ATGTC-TTGATC
-GAT-----TTCAA---GG-CC-A---TG--GC-TTGGAGTT-GGGGG-T-TGCTGGCGG
CGACGAGCT-GTCGGCTCTC--CTGAAATGCATTAGCAAA-GGG--CAGCAAGTCTTT--
----GACGTGCA-CGGCCTT----CGACGTGATAATGATCGTCGTGG-CTGGAGC-G-TC
--GGAC--AT-GCA-GG-AATA--GG-TCC--TGTGCTTCTAATCTC-TC--CC-AT--G
CCTG---ACGG----CGTGTGTTTC-G-AAACT-TGA-CCTCAAATCAGGTAGGACTACC
-CGCTGAACT-TAAG-CATA-TCAATAAGCGGAGGAAA-AGAAAC
>DQ658866 Boletus luridus
------------------------------------------------------------
------------------------------------------------CCT----CT-CG
--------GGGCATGTCGCACGTCT-TCCC--TTTT-CGTTG-ACC-TTT--CTCCTTCT
CTCTCTCTCTCTCACA--CACCTGTGCACCCGTCGTAGGTCCTCGAAA-GAGGATCTATG
TGTTTTT-CATATCACAC-CCCATCGTATGTCTATAGAATGTA-----TTGAAAACGT-C
GA-CCTGTCTTGA-CAGGCCT--GACGG--TTC-AT----AAATCCATACAACTTTCAGC
AACGGATCTCTTGG-CTCTCGCATCGATGAAGAACGCAGCGAATTGCGATAAGTAATGTG
AATTGCAGATTTTC-AGTGAATCATCGAATCTTTGAACGCACCTTGCGCTCCTTGGTATT
CCGAGGAGCATGCCTGTTTGAGTGTCATC--GAA-TTCTCAA-CC---ATGTC-TTGATC
-GA---------------------------------------------------------
------------------------------------------------------------
------------------------------------------------------------
------------------------------------------------------------
------------------------------------------------------------
---------------------------------------------
>JF907789 Boletus caucasicus
----------------------CGGAAGGATCATTAT-CGAAT-TCTGGAGT-----GGA
GTGGGGA----ACACG--TC-GAG---TG--GGAG--ACTGTCGCTGGCCT----CT-CG
--------GGGCATGTCGCACGTCT-TCCC--TTTT-CGTTG-ACC-TTT--CTCCTTCT
CTCTCTCTCTCACACA--CACCTGTGCACCCGTCGTAGGTCCTCGAAA-GAGGATCTATG
TATTTTT-CATATCACAC-CCCATCGTATGTCTATAGAATGTA-----TTGAAAACGT-C
GA-CCTGTCTTGA-CAGGCCT--GACGG--TTC-AT----AAATCCATACAACTTTCAGC
AACGGATCTCTTGG-CTCTCGCATCGATGAAGAACGCAGCGAATTGCGATAAGTAATGTG
AATTGCAGATTTTC-AGTGAATCATCGAATCTTTGAACGCACCTTGCGCTCCTTGGTATT
CCGAGGAGCATGCCTGTTTGAGTGTCATC--GAA-TTCTCAA-CC---ATGTC-TTGATC
-GAT-----TTCAA---GG-CC-A---TG--GC-TTGGAGTT-GGGGG-T-TGCTGGCGG
CGACGAGCT-GTCGGCTCTC--CTGAAATGCATTAGCAAA-GGG--CAGCAAGTCTTT--
----GACGTGCA-CGGCCTT----CGACGTGATAATGATCGTCGTGG-CTGGAGC-G-TC
--GGAC--AT-GC-----------------------------------------------
------------------------------------------------------------
---------------------------------------------
>UDB002401 Boletus luridus
---------------------------------------GAAT-TCTGGAGT-----GGA
GTGGGGA----ACACG--TC-GAG---TG--GGAG--ACTGTCGCTGGCCT----CT-CG
--------GGGCATGTCGCACGTCT-TCCC--TTTT-CGTTG-ACC-TTT--CTCCTTCT
CTCTCTCTCTCTCACA--CACCTGTGCACCCGTCGTAGGTCCTCGAAA-GAGGATCTATG
TATTTTT-CATATCACAC-CCCATCGTATGTCTATAGAATGTA-----TTGAAAACGT-C
GA-CCTGTCTTGA-CAGGCCT--GACGG--TTC-AT----AAATCCATACAACTTTCAGC
AACGGATCTCTTGG-CTCTCGCATCGATGAAGAACGCAGCGAATTGCGATAAGTAATGTG
AATTGCAGATTTTC-AGTGAATCATCGAATCTTTGAACGCACCTTGCGCTCCTTGGTATT
CCGAGGAGCATGCCTGTTTGAGTGTCATC--GAA-TTCTCAA-CC---ATGTC-TTGATC
-GAT-----TTCAA---GG-CC-A---TG--GC-TTGGAGTT-GGGGG-T-TGCTGGCGG
CGACGAGCT-GTCGGCTCTC--CTGAAATGCATTAGCAAA-GGG--CAGCAAGTCTTT--
----GACGTGCA-CGGCCTT----CGACGTGATAATGATCGTCGTGG-CTGGAGC-G-TC
--GGAC--AT-GCATGA-AATA--GG-TCC--TGTGCTTCTAATCTC-TC--CC-AT--G
CCTG---ACGG----CGTGTGTTTC-G-AAACT---------------------------
---------------------------------------------
>JF907791 Suillellus comptus
-----------------------------------------------GGA--------GG
GTGGGGA----AGACG-GCCTGAGGAGTT--GGAG--ACTGTCGCTGGCCT----CT-TG
--------GGGCATGTCGCACGTCT-TCCC--TCGT-CGTTG-ACC-TTT--CTCCTTCT
CTCACACAC--ACACA--CACCTGTGCACACGTCGTAGGTCCTCGCAA-GAGGATCTATG
TTTTTTTTCATATCACAC--CTGTCGTATGTCTATAGAATGTA-----TTGAAAACGT-C
GA-CCTGTTTGGA-CAGGATTC-GGCGC--TTC-ATATG-AAATCCATACAACTTTCAGC
AACGGATCTCTTGGGCTCTCGCATCGATGAAGAACGCAGCGAATTGCGATAAGTAATGTG
AATTGCAGATTTTC-AGTGAATCATCGAATCTTTGAACG---------------------
------------------------------------------------------------
------------------------------------------------------------
------------------------------------------------------------
------------------------------------------------------------
------------------------------------------------------------
------------------------------------------------------------
---------------------------------------------
>UDB001113 Boletus aestivalis
----------------------------GATCATTAT-CGAGT---TAGACC--------
--GGGAAG----------------------------------------------------
--------GGG--TTTCCTCGGACT-CTCC----TT-CCT---AGT-TTTC-CTTATTT-
------------------CACCTGTGCACCCTCTGTAGGCCCTCGAGA-GAGGATCTATG
TTTTC---TATCATCTAC-TCTATCGCATGTCC--AGAACGT------------------
---------------A--------------TAC-AT-AC-AAACTTTTACAACTTTCAGC
AACGGATCTCTTGG-CTCTCGCATCGATGAAGAACGCAGCGAATTGCGATAAGTAATGTG
AATTGCAGATTTTC-AGTGAATCATCGAATCTTTGAACGCACCTTGCGCTCCTTGGTATT
CCGAGGAGCATGCCTGTTTGAGTGTCATG--GAA-TTCTCAA-CC---GTGTCCTCGATC
TGAT-----CTCGA---GG-C--A---TG--GC-TTGGACTT-GGGAG-T-TGCTGGCGG
C------CTCGTCAGCTCTC--CTCAAACACATTAGCGAT---GTTCAGCAAGCCT----
----GACGTGCA-CGGCCTTTTTTCGACGTGATAACGATCGTCGTGGGCTGGAGCGG-TA
--GGGT--GT-GCGGTG-AATC--GC-TTCC-AATTCCTTAGACTTTTGG-TCC-TT---
------------------------------------------------------------
------------------------TTCTCTTTGAAAGG-GATCAA
>UDB000943 Boletus aereus
---------------------------------TTAT-CGAGT---TAGACC--------
--GGGAAG----------------------------------------------------
--------GGG--TTTCCTCGGACT-CCCC----TT-CCT---AGT-TTTC-CTTATTT-
------------------CACCTGTGCACCCTCTGTAGGCCCTCGAGA-GAGGATCTACG
TTTTC---TATAATCTAC-TCTATCGCATGTCC--AGAACGTT-----------------
---------------A--------------TAC-AT-AC-AAACTTTTACAACTTTCAGC
AACGGATCTCTTGG-CTCTCGCATCGATGAAGAACGCAGCGAATTGCGATAAGTAATGTG
AATTGCAGATTTTC-AGTGAATCATCGAATCTTTGAACGCACCTTGCGCTCCTTGGTATT
CCGAGGAGCATGCCTGTTTGAGTGTCATG--GAA-TTCTCAA-CC---ATGTC-TCGATC
TGAT-----CTCGA---GG-C--A---TG--GC-TTGGACTT-GGGAG-T-TGCTGGCGG
C------CTCGTCAGCTCTC--CTCAAACACATTAGTGAT---GTTCAGCAAGCCT----
----GACGTGCA-CGGCCTTTTTTCGACGTGATAACGATCGTCGTGGGCTGGAGC-G-TA
--GGGC--GA-GCGGTG-AATC--GC-TTCC-AATTCATTAGACTTTTGG-TCC-TTC-A
TCGA---GAAATAGACTCGAACCCT-A-AGCCT-CAG-TTACTAGTC--ACCGACGAACG
-CGAGGCCCC-AAGT-TCGA-AATTTCACTTTGAACGG-GATCAA
